# Supplementary material for: In Cerebellar Atrophy of 12-Month-Old ATM-Null Mice, Transcriptome Upregulations Concern Most Neurotransmission and Neuropeptide Pathways, While Downregulations Affect Prominently Itpr1, Usp2 and Non-Coding RNA
Source: Cells. 2023 Oct 3;12(19):2399. doi: 10.3390/cells12192399 (PMC10572167; doi:10.3390/cells12192399)
Supplement: Supplementary file 1 [file cells-12-02399-s001.zip]

Archive with 5 entries (5 files):
- SupplFig1_CbllTranscriptDysregulations3months_flat Kopie.tif
- SupplFig2_CharacterizationAndValidationOfKDCellLine_flat Kopie.tif
- SupplFig3_SubcellularFractionationWithStress_flat Kopie.tif
- SupplFig4_More-Transcripts-In-SHSY5Y_flat Kopie.tif
- TableS1.xlsx
