# Supplementary material for: In Cerebellar Atrophy of 12-Month-Old ATM-Null Mice, Transcriptome Upregulations Concern Most Neurotransmission and Neuropeptide Pathways, While Downregulations Affect Prominently Itpr1, Usp2 and Non-Coding RNA
Source: Cells. 2023 Oct 3;12(19):2399. doi: 10.3390/cells12192399 (PMC10572167; doi:10.3390/cells12192399)
Supplement: Supplementary file 1 [file cells-12-02399-s001.zip › TableS1.xlsx]

## Sheet: ATMnullCerebellum12mo-ClariomD-
#%result_name=AtmKOcerebellum12months
#%array_type=MTA-1_0
#%annotation=MTA-1_0.na36.mm10.transcript.csv
#%comparison=KO cerebellum 12months vs WT cerebellum 12months
ID	KO cerebellum 12months Avg (log2)	WT cerebellum 12months Avg (log2)	Fold Change	P-val	FDR P-val	Gene Symbol	Description	Group		Author comment:
TC1800000158.mm.1	14.18	18.51	-20.1	0.0242	0.2037	Ttr	transthyretin	Multiple_Complex		expressed by choroid plexus, whose presence in samples was not controlled
TC0100002762.mm.1	6.19	9.93	-13.38	0.0108	0.1323	Kcnj13	potassium inwardly-rectifying channel, subfamily J, member 13	Coding
TC0500000412.mm.1	5.96	9.39	-10.77	6.3e-07	0.0028			NonCoding
TC0500001876.mm.1	5.75	8.77	-8.1	0.0208	0.1878	Kl	klotho	Coding		expressed by choroid plexus, whose presence in samples was not controlled
TC0100000329.mm.1	6.74	9.38	-6.25	0.0103	0.1286	1500015O10Rik	RIKEN cDNA 1500015O10 gene	Coding
TC1500001531.mm.1	13.34	15.94	-6.09	0.0136	0.1493	Enpp2	ectonucleotide pyrophosphatase/phosphodiesterase 2	Multiple_Complex		expressed by choroid plexus, whose presence in samples was not controlled
TC1100001411.mm.1	9	11.2	-4.57	5.17e-07	0.0027			NonCoding
TC0400000529.mm.1	7.6	9.64	-4.14	9.6e-05	0.0146	Nr4a3	nuclear receptor subfamily 4, group A, member 3; Synthetic construct Mus musculus clone IMAGE:100062260, MGC:190437 nuclear receptor subfamily 4, group A, member 3 (Nr4a3) mRNA, encodes complete protein.	Multiple_Complex		immediate early gene
TC4_GL456350_random00000006.mm.1	5.72	7.73	-4.04	9.57e-07	0.0028	LOC102637418	protein FAM205A-like	Coding
TC0400002486.mm.1	5.96	7.92	-3.9	1.59e-06	0.0029	Gm13303	predicted gene 13303 [Source:MGI Symbol;Acc:MGI:3705775]	Pseudogene
TC1200001179.mm.1	6.43	8.37	-3.85	0.0002	0.0202	Mir495	microRNA 495	Precursor_microRNA
TC0200003560.mm.1	9.06	10.88	-3.55	0.0027	0.0627	Nr4a2	nuclear receptor subfamily 4, group A, member 2	Multiple_Complex		immediate early gene
TC0400000285.mm.1	4.9	6.69	-3.47	1.24e-06	0.0028			NonCoding
TC1300000569.mm.1	6.91	8.7	-3.44	0.0095	0.122	Ogn	osteoglycin	Coding
TC1500001067.mm.1	9.46	11.23	-3.42	0.0026	0.0622	Nr4a1	nuclear receptor subfamily 4, group A, member 1	Coding		BIOGRID interactor candidate of ATM; immediate early gene
TC0100001498.mm.1	5.45	7.15	-3.24	0.0125	0.144	F5	coagulation factor V; Synthetic construct Mus musculus clone IMAGE:100069458, MGC:199360 coagulation factor V (F5) mRNA, encodes complete protein.	Coding		expressed by choroid plexus, whose presence in samples was not controlled
TC0500003119.mm.1	5.39	7.07	-3.21	0.0002	0.0212			NonCoding
TC1100001409.mm.1	9.77	11.37	-3.03	8.32e-07	0.0028			NonCoding
TC1700001293.mm.1	8.9	10.47	-2.98	2.53e-06	0.0037			NonCoding
TC0700001506.mm.1	10.71	12.17	-2.74	0.0021	0.0558	Gm19831	PREDICTED: predicted gene, 19831, transcript variant 1 (Gm19831), miscRNA.; PREDICTED: predicted gene, 19831, transcript variant 2 (Gm19831), miscRNA.; PREDICTED: predicted gene, 19831, transcript variant 3 (Gm19831), miscRNA.; PREDICTED: predicted gene, 19831, transcript variant 4 (Gm19831), miscRNA.; PREDICTED: predicted gene, 19831 (Gm19831), miscRNA.	NonCoding
TC1200000321.mm.1	6.56	7.97	-2.65	0.0145	0.1548	Sostdc1	sclerostin domain containing 1	Multiple_Complex		expressed by choroid plexus, whose presence in samples was not controlled
TC0400000383.mm.1	6.31	7.68	-2.59	1.81e-06	0.0031	Gm10601	predicted pseudogene 10601 [Source:MGI Symbol;Acc:MGI:3708690]	Pseudogene
TC0400002487.mm.1	5.12	6.42	-2.46	0.0001	0.016			NonCoding
TC0400002499.mm.1	5.12	6.42	-2.46	0.0001	0.016			NonCoding
TC4_GL456350_random00000003.mm.1	5.12	6.42	-2.46	0.0001	0.016			NonCoding
TC4_JH584293_random00000005.mm.1	5.12	6.42	-2.46	0.0001	0.016			NonCoding
TC4_JH584293_random00000010.mm.1	5.12	6.42	-2.46	0.0001	0.016			NonCoding
TC1100001413.mm.1	6.93	8.23	-2.46	1.62e-06	0.0029			NonCoding
TC0600002980.mm.1	5.76	7.05	-2.45	0.0265	0.2149	Tmem72	transmembrane protein 72	Coding		expressed by choroid plexus, whose presence in samples was not controlled
TC1100000349.mm.1	13.13	14.41	-2.44	0.0002	0.0182	C530030P08Rik	RIKEN cDNA C530030P08 gene	Multiple_Complex
TC0700004571.mm.1	7.49	8.78	-2.44	0.028	0.2206	Igf2	insulin-like growth factor 2	Multiple_Complex		expressed by choroid plexus, whose presence in samples was not controlled
TC0300001424.mm.1	9.4	10.68	-2.43	1.22e-05	0.0072			NonCoding
TC0900002243.mm.1	3.73	5.01	-2.42	0.0011	0.0411			NonCoding
TC1800000267.mm.1	10.8	12.07	-2.4	0.0003	0.022			NonCoding
TC0200004094.mm.1	7.61	8.86	-2.38	5.41e-05	0.0115			NonCoding
TC0600002066.mm.1	6.45	7.7	-2.38	0.0127	0.1449	Slc13a4	solute carrier family 13 (sodium/sulfate symporters), member 4	Multiple_Complex
TC0X00002779.mm.1	7.22	8.47	-2.37	0.0001	0.0167	Mir421	microRNA 421	Precursor_microRNA
TC0900000553.mm.1	8.73	9.95	-2.33	3.78e-05	0.0101			NonCoding
TC1700001699.mm.1	9.86	11.06	-2.31	0.0003	0.0216	Dusp1	dual specificity phosphatase 1	Multiple_Complex		immediate early gene
TC0400000402.mm.1	4.98	6.17	-2.29	1.57e-05	0.0075			Coding
TC0400000408.mm.1	5.28	6.46	-2.28	3.31e-06	0.0039			NonCoding
TC4_GL456350_random00000005.mm.1	5.28	6.46	-2.28	3.31e-06	0.0039			NonCoding
TC1800000269.mm.1	11.35	12.54	-2.28	0.0002	0.0189			NonCoding
TC0700003908.mm.1	10.96	12.15	-2.27	1.22e-07	0.001	Hbb-bt; Hbb-b2; Hbb-b1	hemoglobin, beta adult t chain; hemoglobin, beta adult minor chain; Synthetic construct Mus musculus clone IMAGE:100062252, MGC:190431 hemoglobin, beta adult major chain (Hbb-b1) mRNA, encodes complete protein.; hemoglobin, beta adult major chain (Hbb-b1), mRNA.	Coding
TC1100001414.mm.1	8.23	9.42	-2.27	6.09e-05	0.0121			NonCoding
TC1400000902.mm.1	9.71	10.9	-2.27	2.06e-05	0.0083			NonCoding
TC1800000270.mm.1	8.28	9.45	-2.25	0.0007	0.0317			NonCoding
TC1000001261.mm.1	9.58	10.75	-2.25	9.98e-05	0.0149			NonCoding
TC1200000833.mm.1	7.23	8.4	-2.24	0.0137	0.1496	Fos	FBJ osteosarcoma oncogene	Multiple_Complex		immediate early gene
TC1100000348.mm.1	13.24	14.4	-2.23	0.0002	0.0176	Gm10462	predicted gene 10462	Multiple_Complex
TC0900002976.mm.1	8.95	10.1	-2.22	0.0009	0.0364			NonCoding
TC0900000905.mm.1	9.91	11.06	-2.22	4.46e-05	0.0103			NonCoding
TC0900000871.mm.1	5.72	6.87	-2.21	0.0326	0.2389	Car12	carbonic anyhydrase 12	Multiple_Complex		expressed by choroid plexus, whose presence in samples was not controlled
TC0700003544.mm.1	7.4	8.54	-2.2	0.0001	0.0176			NonCoding
TC0600002009.mm.1	5.5	6.63	-2.2	7.92e-05	0.0135	Mir29a	microRNA 29a	Precursor_microRNA
TC1400002772.mm.1	11.44	12.58	-2.2	0.0003	0.0227			NonCoding
TC1000000993.mm.1	4.43	5.56	-2.2	0.0042	0.0779			NonCoding
TC0900000552.mm.1	8.51	9.64	-2.19	2.38e-05	0.0089			NonCoding
TC1600001401.mm.1	7.6	8.73	-2.19	0.0004	0.0259			NonCoding
TC1300001046.mm.1	8	9.12	-2.18	1.96e-06	0.0031			NonCoding
TC1200000136.mm.1	9.11	10.24	-2.18	0.0001	0.0162			NonCoding
TC1700001117.mm.1	8.86	9.98	-2.17	9.95e-06	0.0068			NonCoding
TC1000000043.mm.1	9.38	10.5	-2.17	1.63e-06	0.0029			NonCoding
TC1500000012.mm.1	9.28	10.39	-2.17	0.001	0.0379			NonCoding
TC0800002311.mm.1	7.86	8.98	-2.16	4.08e-06	0.0045			NonCoding
TC1700000133.mm.1	9.65	10.75	-2.16	3.39e-05	0.0098			NonCoding
TC0600001193.mm.1	15.19	16.29	-2.15	1.71e-05	0.0077	Itpr1	inositol 1,4,5-trisphosphate receptor 1; Synthetic construct Mus musculus clone IMAGE:100069456, MGC:199358 inositol 1,4,5-triphosphate receptor 1 (Itpr1) mRNA, encodes complete protein.	Multiple_Complex		ataxia gene; vesicular factor; calcium homeostasis factor; glutamatergic excitation factor; phosphoinositide lipid pathway
TC1400001304.mm.1	6.11	7.22	-2.15	0.0002	0.0204			NonCoding
TC0300000428.mm.1	6.54	7.64	-2.15	0.0012	0.0423			NonCoding
TC0600003187.mm.1	7.93	9.03	-2.15	0.0043	0.079			NonCoding
TC0300000390.mm.1	8.41	9.51	-2.14	0.0002	0.0182			NonCoding
TC0200003816.mm.1	8.22	9.31	-2.13	0.0009	0.0363			NonCoding
TC0400000287.mm.1	5.58	6.67	-2.13	1.25e-06	0.0028			NonCoding
TC0300000388.mm.1	9.5	10.58	-2.13	2.64e-05	0.0093			NonCoding
TC0300001175.mm.1	11.7	12.79	-2.12	0.0038	0.0735	Mir669b	microRNA 669b	Multiple_Complex
TC0900002977.mm.1	8.73	9.82	-2.12	0.0018	0.0521			NonCoding
TC0200004091.mm.1	8.43	9.5	-2.11	0.0002	0.0196			NonCoding
TC1600001832.mm.1	6.34	7.41	-2.11	7.86e-07	0.0028			NonCoding
TC0500000818.mm.1	8.81	9.89	-2.1	0.0002	0.018			NonCoding
TC0X00001914.mm.1	7.88	8.96	-2.1	0.0003	0.0226	Gm26652; RP23-247H23.2	predicted gene, 26652 [Source:MGI Symbol;Acc:MGI:5477146]; novel transcript	NonCoding
TC0500002380.mm.1	12.2	13.27	-2.1	0.0002	0.0182			NonCoding
TC1200000922.mm.1	10.93	12	-2.09	1.63e-05	0.0077			NonCoding
TC0400004138.mm.1	8.59	9.65	-2.09	0.0006	0.0307	Gm19313	PREDICTED: predicted gene, 19313 (Gm19313), miscRNA.	NonCoding
TC1800001644.mm.1	8.32	9.38	-2.09	0.0003	0.0212			NonCoding
TC0900001960.mm.1	11.21	12.27	-2.08	3.51e-05	0.01			NonCoding
TC0400000400.mm.1	5.53	6.59	-2.08	5.83e-07	0.0027	Gm5859; Gm17081; LOC100862237	predicted pseudogene 5859 [Source:MGI Symbol;Acc:MGI:3704096]; predicted gene 17081 [Source:MGI Symbol;Acc:MGI:4937908]; PREDICTED: uncharacterized LOC100862237 (LOC100862237), miscRNA.	Multiple_Complex
TC0900000897.mm.1	9.45	10.51	-2.08	6.22e-05	0.0121			NonCoding
TC0400001478.mm.1	8.33	9.38	-2.07	0.0394	0.2634			NonCoding
TC1600000075.mm.1	10.3	11.35	-2.07	1.36e-05	0.0074			NonCoding
TC1800000268.mm.1	9.82	10.87	-2.07	0.0005	0.0289			NonCoding
TC0200002070.mm.1	10.12	11.16	-2.06	0.0008	0.0345			NonCoding
TC0100003240.mm.1	5.4	6.44	-2.06	0.0014	0.0447	Prg4	proteoglycan 4 (megakaryocyte stimulating factor, articular superficial zone protein)	Coding
TC1400002238.mm.1	10.84	11.88	-2.06	0.0001	0.0152			NonCoding
TC1000000995.mm.1	5.55	6.59	-2.05	0.0104	0.129			NonCoding
TC1700002432.mm.1	10.07	11.11	-2.05	1.32e-05	0.0074			NonCoding
TC0100001342.mm.1	7.49	8.52	-2.05	0.0038	0.0734			NonCoding
TC1000001713.mm.1	6.75	7.79	-2.05	1.5e-06	0.0029			NonCoding
TC0800003174.mm.1	6.95	7.99	-2.05	0.001	0.0384			NonCoding
TC0200003535.mm.1	8.63	9.66	-2.05	0.0002	0.0206			NonCoding
TC1100001410.mm.1	8.5	9.53	-2.05	1.11e-06	0.0028			NonCoding
TC1000002133.mm.1	10.75	11.79	-2.04	7.34e-06	0.0059			NonCoding
TC0200003538.mm.1	8.78	9.81	-2.04	0.0002	0.0206			NonCoding
TC0500002359.mm.1	9.02	10.05	-2.04	1.26e-07	0.001			NonCoding
TC1000002293.mm.1	9.81	10.84	-2.04	0.0002	0.0182			NonCoding
TC0100000318.mm.1	3.9	4.93	-2.04	0.0241	0.2035	Gm24001	predicted gene, 24001 [Source:MGI Symbol;Acc:MGI:5453778]	Precursor_microRNA
TC1000002290.mm.1	9.56	10.57	-2.02	0.0008	0.0349			NonCoding
TC1200000363.mm.1	8.65	9.67	-2.02	2.55e-06	0.0037			NonCoding
TC0500003339.mm.1	7.61	8.62	-2.02	0.0005	0.0274			NonCoding
TC1500002081.mm.1	6.15	7.16	-2.01	0.0005	0.0289	Gm24647	predicted gene, 24647 [Source:MGI Symbol;Acc:MGI:5454424]	Ribosomal
TC1700000135.mm.1	9.76	10.77	-2.01	0.0003	0.0214			NonCoding
TC0600000926.mm.1	6.3	7.31	-2.01	0.0462	0.2878	Slc4a5	solute carrier family 4, sodium bicarbonate cotransporter, member 5	Multiple_Complex
TC0300000389.mm.1	11.24	12.25	-2.01	4.48e-07	0.0027			NonCoding
TC0700000966.mm.1	8.33	9.34	-2.01	0.0009	0.037			NonCoding
TC0X00002691.mm.1	5.6	6.6	-2.01	6.12e-05	0.0121	Gm27554	predicted gene, 27554 [Source:MGI Symbol;Acc:MGI:5530936]	Precursor_microRNA
TC1700000130.mm.1	7.81	8.81	-2	0.0004	0.0254			NonCoding
TC0500003344.mm.1	6.72	7.72	-2	0.0002	0.0209			NonCoding
TC0600003186.mm.1	9.02	10.01	-1.99	0.0015	0.0474			NonCoding
TC0700003846.mm.1	4.61	5.6	-1.99	0.0114	0.1366	Folr1	folate receptor 1 (adult)	Multiple_Complex
TC1400000242.mm.1	4.91	5.9	-1.98	0.0008	0.0349	Mir3075	microRNA 3075	Precursor_microRNA
TC1200000927.mm.1	11.45	12.43	-1.98	0.0009	0.0362			NonCoding
TC0300001565.mm.1	9.59	10.57	-1.98	9.47e-05	0.0145			NonCoding
TC0900001957.mm.1	10.07	11.05	-1.98	1.92e-06	0.0031			NonCoding
TC0200002376.mm.1	8.7	9.68	-1.98	0.0006	0.0298			NonCoding
TC1000001746.mm.1	10.44	11.42	-1.98	3.99e-05	0.0101			NonCoding
TC0400002827.mm.1	8.4	9.38	-1.97	3.73e-05	0.0101			NonCoding
TC1600000073.mm.1	11.81	12.79	-1.97	2e-05	0.0082			NonCoding
TC0400000401.mm.1	5.56	6.53	-1.97	4.38e-05	0.0102	Gm10600	predicted gene 10600 [Source:MGI Symbol;Acc:MGI:3710628]	Coding
TC0500001532.mm.1	9.9	10.87	-1.96	6.22e-05	0.0121			NonCoding
TC1600001402.mm.1	3.84	4.81	-1.96	0.0001	0.0157			NonCoding
TC1200000745.mm.1	9.53	10.5	-1.96	5.06e-06	0.0052			NonCoding
TC0900000907.mm.1	7.69	8.66	-1.96	1.06e-05	0.0068			NonCoding
TC0900001636.mm.1	10	10.97	-1.96	0.0002	0.0206			NonCoding
TC1800000725.mm.1	8.42	9.39	-1.96	0.0008	0.0358			NonCoding
TC0700000981.mm.1	8.45	9.41	-1.96	8.28e-05	0.0136			NonCoding
TC0600000165.mm.1	14.41	15.38	-1.95	0.0005	0.0289			NonCoding
TC0100001879.mm.1	7.18	8.15	-1.95	6.17e-05	0.0121			NonCoding
TC1700001290.mm.1	9.24	10.21	-1.95	0.0004	0.0244			NonCoding
TC1400000273.mm.1	7.49	8.45	-1.95	0.0003	0.0238			NonCoding
TC1900000374.mm.1	8.17	9.13	-1.95	8.32e-05	0.0136	Mir1192	microRNA 1192	Multiple_Complex
TC0500003118.mm.1	9.7	10.66	-1.94	0.0016	0.0478			NonCoding
TC0100002013.mm.1	7.39	8.34	-1.94	6.6e-05	0.0124			NonCoding
TC0600001936.mm.1	9.36	10.32	-1.94	3.82e-05	0.0101			NonCoding
TC4_GL456350_random00000013.mm.1	5.55	6.5	-1.94	5.37e-05	0.0114			Coding
TC4_JH584293_random00000011.mm.1	5.66	6.62	-1.94	3.06e-06	0.0039			Coding
TC0600000882.mm.1	5.81	6.76	-1.94	5.53e-05	0.0115			NonCoding
TC0900000551.mm.1	8.02	8.97	-1.94	8.26e-05	0.0136			NonCoding
TC0100001038.mm.1	6.09	7.04	-1.93	8.99e-05	0.0141			NonCoding
TC1300001217.mm.1	5.13	6.07	-1.92	0.0002	0.0182	Mir582	microRNA 582	Precursor_microRNA
TC0900000903.mm.1	8.76	9.71	-1.92	0.0004	0.0271			NonCoding
TC0400000385.mm.1	5.63	6.57	-1.92	1.15e-06	0.0028			Coding
TC0500003424.mm.1	7.23	8.17	-1.92	0.0005	0.0276			NonCoding
TC0900000192.mm.1	7.8	8.74	-1.92	0.0004	0.0249			NonCoding
TC1900000366.mm.1	7.73	8.67	-1.92	0.0001	0.0156	Mir204	microRNA 204	Precursor_microRNA
TC0700003909.mm.1	9.24	10.18	-1.91	1.17e-06	0.0028	Hbb-bs; Hbb-b1	hemoglobin, beta adult s chain; hemoglobin, beta adult major chain; Synthetic construct Mus musculus clone IMAGE:100062252, MGC:190431 hemoglobin, beta adult major chain (Hbb-b1) mRNA, encodes complete protein.	Multiple_Complex
TC1400002535.mm.1	8.78	9.72	-1.91	0.022	0.1934			NonCoding
TC1200001423.mm.1	8.37	9.31	-1.91	0.001	0.0389			NonCoding
TC1400002742.mm.1	8.64	9.58	-1.91	1.77e-05	0.0079			NonCoding
TC1800000742.mm.1	9.42	10.35	-1.91	0.0006	0.0303			NonCoding
TC0500003422.mm.1	8.94	9.87	-1.91	7.39e-05	0.0132			NonCoding
TC0600000166.mm.1	13.36	14.29	-1.91	0.0001	0.015			NonCoding
TC0900001961.mm.1	10.61	11.54	-1.91	2.01e-05	0.0082			NonCoding
TC0600001937.mm.1	8.79	9.72	-1.91	4.75e-05	0.0108			NonCoding
TC1600000072.mm.1	9.62	10.55	-1.91	0.0004	0.0269			NonCoding
TC1000002291.mm.1	10.38	11.31	-1.91	0.0005	0.0288			NonCoding
TC1100000345.mm.1	7.46	8.39	-1.91	0.0004	0.0271			NonCoding
TC0400001048.mm.1	9.56	10.49	-1.9	0.0014	0.0456			NonCoding
TC1200002046.mm.1	6.91	7.84	-1.9	1.47e-06	0.0029			NonCoding
TC0900001955.mm.1	9.13	10.06	-1.9	3e-06	0.0039			NonCoding
TC0400002072.mm.1	7.6	8.53	-1.9	0.0002	0.0196			NonCoding
TC0900002661.mm.1	8.09	9.02	-1.9	1.07e-05	0.0068			NonCoding
TC0900000320.mm.1	10.94	11.86	-1.9	1.67e-06	0.0029			NonCoding
TC0800002259.mm.1	10.04	10.96	-1.89	7.36e-06	0.0059			NonCoding
TC1100000189.mm.1	7.89	8.81	-1.89	0.0009	0.0378			NonCoding
TC1800001007.mm.1	8.67	9.59	-1.89	1.74e-05	0.0078			NonCoding
TC1700000129.mm.1	9.83	10.75	-1.89	0.0002	0.0206			NonCoding
TC0600002838.mm.1	6.79	7.71	-1.89	1.45e-05	0.0075			NonCoding
TC0900000321.mm.1	10.78	11.7	-1.89	1.64e-06	0.0029			NonCoding
TC0500000820.mm.1	8.28	9.2	-1.89	0.0006	0.0316			NonCoding
TC0900002609.mm.1	6.71	7.62	-1.89	2.63e-07	0.0019			NonCoding
TC0X00000646.mm.1	9.09	10	-1.89	1.02e-05	0.0068			NonCoding
TC0900000317.mm.1	7.59	8.51	-1.88	6.75e-05	0.0125			NonCoding
TC0500002546.mm.1	7.91	8.83	-1.88	0.0002	0.019			NonCoding
TC0600000752.mm.1	6.25	7.16	-1.88	0.0002	0.0196			NonCoding
TC1000000627.mm.1	8.6	9.51	-1.88	0.002	0.0536			NonCoding
TC0500001206.mm.1	7.06	7.97	-1.88	0.0006	0.0314			NonCoding
TC1000002128.mm.1	11.92	12.83	-1.88	8.19e-05	0.0136			NonCoding
TC1100004166.mm.1	10.23	11.14	-1.88	0.0004	0.0251			NonCoding
TC0500000831.mm.1	11.81	12.72	-1.88	0.0489	0.2965	Eif5al3-ps	eukaryotic translation initiation factor 5A-like 3, pseudogene	Pseudogene
TC0300000949.mm.1	7.15	8.06	-1.88	0.0029	0.0647	Txnip	thioredoxin interacting protein	Multiple_Complex
TC0900001232.mm.1	7.6	8.51	-1.88	0.0048	0.0831	Rbp1	retinol binding protein 1, cellular	Coding
TC0300000575.mm.1	4.83	5.74	-1.87	0.0007	0.0335	Mir15b	microRNA 15b	Precursor_microRNA
TC0400003629.mm.1	8.45	9.36	-1.87	0.0007	0.0339	Serinc2	serine incorporator 2	Coding
TC0400000409.mm.1	5.62	6.53	-1.87	7.09e-06	0.0059	Gm2163	predicted gene 2163	Multiple_Complex
TC1700001291.mm.1	8.8	9.71	-1.87	3.41e-06	0.0039			NonCoding
TC1200001664.mm.1	6.07	6.97	-1.87	0.0006	0.0308	Gm17024; RP23-111F7.2	predicted gene 17024 [Source:MGI Symbol;Acc:MGI:4937851]; novel putative transcript	NonCoding
TC1100000603.mm.1	5.79	6.69	-1.87	0.0005	0.0293	Mir6920	microRNA 6920	Precursor_microRNA
TC0600000173.mm.1	12.56	13.46	-1.87	1.71e-05	0.0077			NonCoding
TC0500000817.mm.1	9.39	10.29	-1.87	0.0003	0.0216			NonCoding
TC0200001719.mm.1	6.71	7.61	-1.87	0.0003	0.022	Mir674	microRNA 674	Precursor_microRNA
TC0400003442.mm.1	5.83	6.74	-1.87	0.0003	0.0223	Mir30e	microRNA 30e	Precursor_microRNA
TC0X00000647.mm.1	8.11	9.01	-1.87	0.005	0.0846			NonCoding
TC0900000899.mm.1	10.91	11.81	-1.86	4.94e-05	0.011			NonCoding
TC1900000370.mm.1	8.99	9.89	-1.86	0.0039	0.0745			NonCoding
TC1200002048.mm.1	8.33	9.23	-1.86	0.0001	0.016			NonCoding
TC1600001644.mm.1	7.69	8.59	-1.86	0.001	0.0391			NonCoding
TC0500002399.mm.1	7.91	8.8	-1.86	5.61e-05	0.0116			NonCoding
TC0600003427.mm.1	7.94	8.83	-1.86	0.0002	0.0181			NonCoding
TC1000002122.mm.1	10.52	11.42	-1.86	2.61e-05	0.0093			NonCoding
TC0200005221.mm.1	7.43	8.32	-1.86	0.0003	0.0238	Mir7004	microRNA 7004	Precursor_microRNA
TC1900000365.mm.1	8.07	8.97	-1.86	0.0012	0.0426			NonCoding
TC0900002662.mm.1	9.29	10.18	-1.86	0.006	0.0938			NonCoding
TC1200000926.mm.1	11.7	12.59	-1.86	0.0021	0.0555			NonCoding
TC1200000924.mm.1	11.41	12.31	-1.86	4.21e-05	0.0102			NonCoding
TC0300001571.mm.1	9.9	10.8	-1.86	5.43e-07	0.0027			NonCoding
TC0500000251.mm.1	9.02	9.91	-1.85	1.44e-05	0.0075			NonCoding
TC0900000086.mm.1	10.86	11.75	-1.85	8.81e-06	0.0064	Phxr4	per-hexamer repeat gene 4	Multiple_Complex
TC0500003353.mm.1	6.21	7.1	-1.85	0.0116	0.1377			NonCoding
TC1000002289.mm.1	9.76	10.65	-1.85	0.0008	0.0356			NonCoding
TC0300001386.mm.1	9.06	9.95	-1.85	6.35e-05	0.0123			NonCoding
TC0500000821.mm.1	9.15	10.04	-1.85	0.0014	0.0454			NonCoding
TC0600000164.mm.1	13.56	14.44	-1.85	1.89e-05	0.008			NonCoding
TC0600000162.mm.1	11.39	12.27	-1.85	6.68e-06	0.0059			NonCoding
TC1800000666.mm.1	9.26	10.15	-1.85	7.7e-06	0.0059	AA667203	PREDICTED: expressed sequence AA667203 (AA667203), miscRNA.	NonCoding
TC1600000077.mm.1	7.47	8.36	-1.85	3.37e-05	0.0098			NonCoding
TC0300001436.mm.1	9.16	10.05	-1.85	5.71e-05	0.0117			NonCoding
TC0200000954.mm.1	11.96	12.85	-1.85	0.0002	0.0189			NonCoding
TC1200000362.mm.1	8.97	9.85	-1.85	4.2e-05	0.0102			NonCoding
TC0X00001540.mm.1	7.59	8.48	-1.85	0.0001	0.0175			NonCoding
TC1900001284.mm.1	8.61	9.49	-1.85	0.0026	0.0613			NonCoding
TC0200003151.mm.1	13.99	14.88	-1.84	0.0217	0.1926	Ptgds	prostaglandin D2 synthase (brain)	Multiple_Complex
TC0600002908.mm.1	8.57	9.45	-1.84	3.76e-06	0.0042			NonCoding
TC1000002887.mm.1	8.43	9.31	-1.84	0.0022	0.056			NonCoding
TC0900002098.mm.1	10.83	11.71	-1.84	1.12e-05	0.0068			NonCoding
TC0100002057.mm.1	12.11	12.99	-1.84	0.0001	0.0149			NonCoding
TC1300001943.mm.1	5.38	6.26	-1.84	0.0021	0.0554	Mirlet7a-1	microRNA let7a-1	Precursor_microRNA
TC0500001812.mm.1	10.4	11.28	-1.84	2.47e-05	0.009			NonCoding
TC0700003389.mm.1	7.31	8.19	-1.84	0.0213	0.1903	Mir344-2	microRNA 344-2	Precursor_microRNA
TC1700000134.mm.1	7.63	8.5	-1.84	0.0017	0.0492			NonCoding
TC1000000103.mm.1	8.3	9.17	-1.84	0.0013	0.0442			NonCoding
TC0300000392.mm.1	9.09	9.96	-1.84	0.0004	0.0246			NonCoding
TC1200000361.mm.1	8.75	9.63	-1.84	3.08e-05	0.0097			NonCoding
TC0X00002117.mm.1	8.52	9.4	-1.84	2.32e-05	0.0088			NonCoding
TC0900000822.mm.1	10.55	11.42	-1.84	5.67e-06	0.0057			NonCoding
TC1100000900.mm.1	8.78	9.65	-1.83	4.56e-05	0.0104	Per1	period circadian clock 1	Coding		immediate early gene
TC1200000974.mm.1	8.68	9.55	-1.83	1.32e-05	0.0074			NonCoding
TC0900000315.mm.1	12.47	13.34	-1.83	8.46e-05	0.0137			NonCoding
TC0500002545.mm.1	9.27	10.14	-1.83	4.19e-05	0.0102			NonCoding
TC1600000056.mm.1	7.55	8.42	-1.83	0.0011	0.0408	1700123O21Rik	RIKEN cDNA 1700123O21 gene; RIKEN cDNA 1700123O21 gene (1700123O21Rik), non-coding RNA.	NonCoding
TC0400000984.mm.1	9.43	10.3	-1.83	7.47e-05	0.0133	Gm26154	predicted gene, 26154 [Source:MGI Symbol;Acc:MGI:5455931]	Precursor_microRNA
TC1900001040.mm.1	8.2	9.07	-1.83	0.0003	0.0237			NonCoding
TC0300001383.mm.1	10.11	10.98	-1.83	0.0004	0.027			NonCoding
TC1300002689.mm.1	6.31	7.18	-1.82	0.0191	0.1787	Gpx8	glutathione peroxidase 8 (putative)	Coding
TC1000002132.mm.1	9.91	10.78	-1.82	3.25e-05	0.0098			NonCoding
TC1600001119.mm.1	9.11	9.98	-1.82	6.68e-06	0.0059			NonCoding
TC0100003366.mm.1	8.03	8.9	-1.82	5.48e-05	0.0115			NonCoding
TC0X00002125.mm.1	9.66	10.53	-1.82	0.0002	0.0176			NonCoding
TC0900000906.mm.1	9.22	10.09	-1.82	4.29e-05	0.0102			NonCoding
TC1900000199.mm.1	5.85	6.71	-1.82	0.0001	0.016			NonCoding
TC1700000131.mm.1	7.5	8.36	-1.82	0.0028	0.0638			NonCoding
TC1100004165.mm.1	9.21	10.07	-1.82	8.06e-05	0.0136			NonCoding
TC0200001051.mm.1	7.41	8.27	-1.82	0.001	0.0379			NonCoding
TC0600002839.mm.1	6.33	7.19	-1.82	0.0001	0.0176			NonCoding
TC1100001408.mm.1	8.43	9.29	-1.81	0.0001	0.0158			NonCoding
TC0900001264.mm.1	7.63	8.49	-1.81	0.0028	0.0642			NonCoding
TC0300000429.mm.1	8.39	9.25	-1.81	0.0006	0.0308			NonCoding
TC0400001479.mm.1	7.46	8.32	-1.81	7.23e-05	0.0131	Gm12941	predicted gene 12941 [Source:MGI Symbol;Acc:MGI:3650501]	Multiple_Complex
TC1400002196.mm.1	8.83	9.68	-1.81	5.28e-05	0.0114	Gm27010; RP24-271M20.8	predicted gene, 27010 [Source:MGI Symbol;Acc:MGI:5504125]; novel transcript	NonCoding
TC1200000349.mm.1	9.39	10.24	-1.81	0.0004	0.0248			NonCoding
TC1300001216.mm.1	6.26	7.11	-1.81	0.0004	0.0265			NonCoding
TC0300001273.mm.1	9.2	10.05	-1.81	0.0016	0.048			NonCoding
TC0900002408.mm.1	12.04	12.89	-1.81	1.39e-05	0.0074			NonCoding
TC0400002074.mm.1	8.18	9.04	-1.81	6.38e-05	0.0123			NonCoding
TC1800001646.mm.1	8.92	9.77	-1.8	0.0013	0.0442			NonCoding
TC0400000058.mm.1	8.35	9.2	-1.8	0.0003	0.0217			NonCoding
TC0100002300.mm.1	11.27	12.12	-1.8	0.0002	0.0185			NonCoding
TC0500001745.mm.1	11.27	12.12	-1.8	0.0002	0.0185			NonCoding
TC0700002803.mm.1	11.27	12.12	-1.8	0.0002	0.0185			NonCoding
TC0700002806.mm.1	11.27	12.12	-1.8	0.0002	0.0185			NonCoding
TC0900001682.mm.1	11.27	12.12	-1.8	0.0002	0.0185			NonCoding
TC0900002384.mm.1	11.27	12.12	-1.8	0.0002	0.0185			NonCoding
TC1300000170.mm.1	11.27	12.12	-1.8	0.0002	0.0185			NonCoding
TC1000002292.mm.1	11.79	12.64	-1.8	9.19e-06	0.0065			NonCoding
TC1000001774.mm.1	6.87	7.72	-1.8	0.001	0.0382			NonCoding
TC0600002004.mm.1	9.29	10.14	-1.8	0.0066	0.0987			NonCoding
TC1600000607.mm.1	11.19	12.04	-1.8	0.0001	0.0167			NonCoding
TC1100002274.mm.1	8.4	9.25	-1.8	0.0007	0.0327			NonCoding
TC1700001694.mm.1	6.61	7.45	-1.8	0.0131	0.1477	Hba-ps4	hemoglobin alpha, pseudogene 4	Pseudogene
TC0600000159.mm.1	13.48	14.33	-1.8	3.1e-06	0.0039			NonCoding
TC1100000790.mm.1	9.48	10.32	-1.8	7.77e-05	0.0133			NonCoding
TC1800000271.mm.1	6.73	7.57	-1.8	0.0019	0.0527			NonCoding
TC0900000318.mm.1	10.22	11.06	-1.8	0.0003	0.0238			NonCoding
TC0200000891.mm.1	9.7	10.54	-1.8	3.69e-05	0.0101			NonCoding
TC0200004918.mm.1	7.78	8.62	-1.79	9.98e-06	0.0068			NonCoding
TC0400000583.mm.1	6.81	7.65	-1.79	0.0002	0.0198			NonCoding
TC1600000060.mm.1	10.7	11.54	-1.79	0.0002	0.0205			NonCoding
TC0200000839.mm.1	6.12	6.96	-1.79	3.4e-05	0.0098			NonCoding
TC1800000720.mm.1	5.8	6.64	-1.79	0.0014	0.0447			NonCoding
TC0500000103.mm.1	9.74	10.58	-1.79	0.0011	0.0412			NonCoding
TC1600001830.mm.1	8.51	9.36	-1.79	0.0003	0.0234			NonCoding
TC0600000163.mm.1	11.31	12.15	-1.79	1.88e-05	0.008			NonCoding
TC0600000170.mm.1	12.36	13.2	-1.79	0.0001	0.0158			NonCoding
TC1100000645.mm.1	6.14	6.98	-1.79	0.0003	0.0212			NonCoding
TC0600003021.mm.1	7.77	8.61	-1.79	3.41e-06	0.0039			NonCoding
TC0600000167.mm.1	14.71	15.55	-1.79	0.0014	0.0451			NonCoding
TC0900000758.mm.1	7.53	8.37	-1.79	0.0024	0.0599			NonCoding
TC1600001851.mm.1	7.33	8.16	-1.79	0.0004	0.0249			NonCoding
TC0900000896.mm.1	7.47	8.31	-1.79	0.0005	0.0274			NonCoding
TC0100002879.mm.1	10.94	11.78	-1.79	0.0003	0.0243			NonCoding
TC1400002777.mm.1	11.64	12.48	-1.78	0.0001	0.0157			NonCoding
TC1400002741.mm.1	9.84	10.68	-1.78	0.0004	0.0249			NonCoding
TC1600000609.mm.1	13.55	14.39	-1.78	9.64e-05	0.0146			NonCoding
TC0400001049.mm.1	9.11	9.94	-1.78	1.56e-05	0.0075			NonCoding
TC1800000749.mm.1	9.43	10.27	-1.78	0.0033	0.0685			NonCoding
TC1700001294.mm.1	8.37	9.2	-1.78	0.0003	0.0218			NonCoding
TC0500002397.mm.1	7.47	8.31	-1.78	0.0001	0.016			NonCoding
TC0800001020.mm.1	12.37	13.21	-1.78	0.0016	0.0485			NonCoding
TC1700000132.mm.1	8.16	8.99	-1.78	5.25e-05	0.0114	Gm23833	predicted gene, 23833	NonCoding
TC0600000169.mm.1	14.16	15	-1.78	0.0001	0.0172			NonCoding
TC0100003099.mm.1	8.91	9.75	-1.78	0.0435	0.2783	Prelp	proline arginine-rich end leucine-rich repeat	Multiple_Complex
TC1600000074.mm.1	12.41	13.24	-1.78	0.0008	0.0359			NonCoding
TC0600000171.mm.1	11.99	12.83	-1.78	6.57e-05	0.0124			NonCoding
TC0900002975.mm.1	9.05	9.88	-1.78	7.84e-06	0.0059	Gm19654	PREDICTED: predicted gene, 19654 (Gm19654), miscRNA.	NonCoding
TC0400002480.mm.1	8.69	9.52	-1.78	3.64e-06	0.0041	Ccl27a	chemokine (C-C motif) ligand 27A	Multiple_Complex
TC1600000076.mm.1	8.53	9.35	-1.78	2.13e-05	0.0085			NonCoding
TC0300001566.mm.1	11.56	12.39	-1.78	1.55e-05	0.0075			NonCoding
TC0300001563.mm.1	11.38	12.21	-1.78	9.3e-06	0.0065			NonCoding
TC1700000126.mm.1	8.8	9.63	-1.77	0.003	0.0661	Gm19270	PREDICTED: predicted gene, 19270 (Gm19270), miscRNA.	NonCoding
TC0100003060.mm.1	9.39	10.22	-1.77	0.0017	0.0498			NonCoding
TC0100000861.mm.1	6.38	7.2	-1.77	0.0002	0.0187			NonCoding
TC1200000923.mm.1	10.25	11.08	-1.77	3.29e-05	0.0098			NonCoding
TC1600000064.mm.1	11.65	12.47	-1.77	0.0013	0.0434			NonCoding
TC0300001425.mm.1	7.97	8.8	-1.77	5.18e-07	0.0027			NonCoding
TC1400001343.mm.1	7.62	8.45	-1.77	0.0004	0.0245	Gm15735; RP23-205I1.6	predicted gene 15735 [Source:MGI Symbol;Acc:MGI:3783177]; Novel transcript	NonCoding
TC0500001929.mm.1	8.91	9.73	-1.77	2.45e-05	0.009			NonCoding
TC0400001175.mm.1	8.27	9.09	-1.77	0.0024	0.0589			NonCoding
TC1600000378.mm.1	6.31	7.13	-1.77	0.0168	0.1678	Ostn	osteocrin	Coding
TC1700001738.mm.1	11.32	12.14	-1.77	0.0014	0.0447	Grm4	glutamate receptor, metabotropic 4	Multiple_Complex		vesicular factor; glutamatergic excitation factor
TC0700002787.mm.1	11.23	12.05	-1.76	0.0081	0.1109	Fxyd7	FXYD domain-containing ion transport regulator 7	Coding
TC1800000743.mm.1	7.4	8.22	-1.76	0.0002	0.0185			NonCoding
TC0200000926.mm.1	7.48	8.3	-1.76	0.0064	0.0974	Gm25966	predicted gene, 25966 [Source:MGI Symbol;Acc:MGI:5455743]	Ribosomal
TC0500002375.mm.1	10.03	10.85	-1.76	2.31e-06	0.0035			NonCoding
TC0600003364.mm.1	8.86	9.68	-1.76	2.98e-06	0.0039	Slco1a4	solute carrier organic anion transporter family, member 1a4; Synthetic construct Mus musculus clone IMAGE:100062527, MGC:190906 solute carrier organic anion transporter family, member 1a4 (Slco1a4) mRNA, encodes complete protein.	Coding
TC0500002362.mm.1	10.84	11.66	-1.76	0.0002	0.0182			NonCoding
TC0300001981.mm.1	6.37	7.19	-1.76	0.0015	0.0464			NonCoding
TC0600000168.mm.1	13.21	14.02	-1.76	7.69e-07	0.0028			NonCoding
TC0600002907.mm.1	9.67	10.49	-1.76	1.25e-05	0.0072			NonCoding
TC0900000319.mm.1	9.31	10.13	-1.76	6.24e-05	0.0121			NonCoding
TC0600003335.mm.1	8.71	9.52	-1.76	0.0165	0.1661	Mgp	matrix Gla protein	Coding
TC0500002379.mm.1	11.76	12.57	-1.76	3.4e-05	0.0098			NonCoding
TC1500001307.mm.1	7.23	8.04	-1.76	0.0223	0.1952			NonCoding
TC0100002194.mm.1	6.6	7.42	-1.76	0.0001	0.0162			NonCoding
TC1700000093.mm.1	7.28	8.09	-1.76	0.0015	0.046			NonCoding
TC1200000933.mm.1	12.78	13.59	-1.75	0.0004	0.0249			NonCoding
TC0900000895.mm.1	10.45	11.26	-1.75	0.0002	0.0191	9530091C08Rik	RIKEN cDNA 9530091C08 gene; RIKEN cDNA 9530091C08 gene (9530091C08Rik), non-coding RNA.	NonCoding
TC0600000649.mm.1	8.15	8.96	-1.75	0.0044	0.0792			NonCoding
TC1600000063.mm.1	12.11	12.92	-1.75	0.0004	0.0254			NonCoding
TC1300002117.mm.1	7.65	8.46	-1.75	3.67e-05	0.0101			NonCoding
TC0300002607.mm.1	10.13	10.94	-1.75	3.72e-05	0.0101			NonCoding
TC1300000136.mm.1	9.68	10.49	-1.75	0.0036	0.0719			NonCoding
TC0500000099.mm.1	9.11	9.92	-1.75	0.0015	0.0462			NonCoding
TC0800000368.mm.1	8.62	9.43	-1.75	0.0005	0.0288	Rnf122	ring finger protein 122	Multiple_Complex
TC0300001272.mm.1	9.22	10.03	-1.75	0.0003	0.0212			NonCoding
TC0400002504.mm.1	6.23	7.04	-1.75	1.47e-05	0.0075			Coding
TC4_JH584294_random00000007.mm.1	6.23	7.04	-1.75	1.47e-05	0.0075			Coding
TC0200000858.mm.1	9.23	10.04	-1.75	0.0002	0.0206			NonCoding
TC1600000363.mm.1	7.49	8.3	-1.75	1.1e-05	0.0068			NonCoding
TC1600000154.mm.1	7.1	7.91	-1.75	0.0009	0.0376			NonCoding
TC1200000366.mm.1	7.31	8.12	-1.75	0.0001	0.016			NonCoding
TC1200000693.mm.1	7.92	8.72	-1.75	0.0108	0.132	Gm25926	predicted gene, 25926 [Source:MGI Symbol;Acc:MGI:5455703]	Small_RNA
TC1000002836.mm.1	9.37	10.17	-1.74	0.0003	0.0237			NonCoding
TC0X00000644.mm.1	6.53	7.33	-1.74	2.25e-05	0.0086			NonCoding
TC0700000832.mm.1	11.29	12.09	-1.74	0.0016	0.0481	Slc17a7	solute carrier family 17 (sodium-dependent inorganic phosphate cotransporter), member 7	Multiple_Complex		vesicular factor; glutamatergic excitation factor; down also in A-T patient cerebellum, PubMed-ID: 33571423
TC1600001139.mm.1	6.56	7.36	-1.74	0.0005	0.0293	Gm15835; RP24-163K10.5	predicted gene 15835 [Source:MGI Symbol;Acc:MGI:3801923]; putative novel transcript	NonCoding
TC0300001968.mm.1	6.99	7.79	-1.74	0.0005	0.0287			NonCoding
TC0700003542.mm.1	7.06	7.86	-1.74	0.0006	0.0309			NonCoding
TC0900001301.mm.1	8.45	9.25	-1.74	0.0061	0.095			NonCoding
TC1800001643.mm.1	7.36	8.16	-1.74	9.76e-05	0.0148			NonCoding
TC1500001514.mm.1	7.32	8.11	-1.74	3.28e-06	0.0039			NonCoding
TC0400002932.mm.1	6.61	7.41	-1.74	0.0001	0.0158			NonCoding
TC0400002440.mm.1	8.56	9.35	-1.74	0.0031	0.0661			NonCoding
TC0500000891.mm.1	9.89	10.69	-1.74	1.14e-05	0.0068			NonCoding
TC1200000364.mm.1	9.69	10.49	-1.74	8.42e-05	0.0137			NonCoding
TC1700002745.mm.1	9.85	10.64	-1.73	1.85e-05	0.008			NonCoding
TC1200001139.mm.1	4.56	5.35	-1.73	0.0037	0.0728	Mir136	microRNA 136	Precursor_microRNA
TC1100001635.mm.1	9.63	10.43	-1.73	0.0003	0.0226			NonCoding
TC0600000160.mm.1	15.36	16.16	-1.73	1.04e-05	0.0068			NonCoding
TC1000000628.mm.1	9.62	10.41	-1.73	0.0009	0.0362			NonCoding
TC0300001564.mm.1	10.57	11.36	-1.73	1.58e-06	0.0029			NonCoding
TC0200003539.mm.1	7.69	8.48	-1.73	9.51e-07	0.0028			NonCoding
TC1000001963.mm.1	7.48	8.27	-1.73	0.0002	0.0176			NonCoding
TC1700002727.mm.1	9.97	10.76	-1.73	8.16e-05	0.0136			NonCoding
TC0300002907.mm.1	8.57	9.36	-1.73	1.86e-05	0.008			NonCoding
TC0900001265.mm.1	6.36	7.15	-1.73	0.0033	0.0679			NonCoding
TC1600001870.mm.1	10.06	10.84	-1.73	0.0008	0.0344			NonCoding
TC1400002774.mm.1	12.36	13.14	-1.73	0.0005	0.0289			NonCoding
TC0X00000687.mm.1	8.63	9.42	-1.73	0.0076	0.1076			NonCoding
TC1800000746.mm.1	7.93	8.72	-1.73	9.09e-06	0.0065			NonCoding
TC0400000290.mm.1	6.04	6.83	-1.73	2.73e-05	0.0093			NonCoding
TC0100002058.mm.1	8.39	9.18	-1.73	0.0004	0.0271			NonCoding
TC0600003026.mm.1	9.54	10.33	-1.73	2.85e-05	0.0093			NonCoding
TC0100000859.mm.1	6.37	7.15	-1.72	2.88e-05	0.0094			NonCoding
TC0500000279.mm.1	7.19	7.97	-1.72	7.32e-05	0.0131			NonCoding
TC0700003519.mm.1	9.14	9.92	-1.72	7.91e-05	0.0135			NonCoding
TC0300001063.mm.1	10.79	11.57	-1.72	0.0002	0.0176			NonCoding
TC0600003162.mm.1	8.63	9.41	-1.72	0.0059	0.0936			NonCoding
TC0500000340.mm.1	9.68	10.46	-1.72	0.0005	0.0289			NonCoding
TC0900003053.mm.1	10.69	11.48	-1.72	1.99e-05	0.0082			NonCoding
TC0400002935.mm.1	9.13	9.91	-1.72	0.0002	0.0206			NonCoding
TC0300001567.mm.1	11.38	12.16	-1.72	3.16e-05	0.0098			NonCoding
TC0100000955.mm.1	9.79	10.57	-1.72	0.0014	0.0447			NonCoding
TC0100003008.mm.1	9.79	10.57	-1.72	0.0014	0.0447			NonCoding
TC0200000779.mm.1	9.79	10.57	-1.72	0.0014	0.0447			NonCoding
TC0300001930.mm.1	9.79	10.57	-1.72	0.0014	0.0447			NonCoding
TC0400001623.mm.1	9.79	10.57	-1.72	0.0014	0.0447			NonCoding
TC0700000686.mm.1	9.79	10.57	-1.72	0.0014	0.0447			NonCoding
TC0800000310.mm.1	9.79	10.57	-1.72	0.0014	0.0447			NonCoding
TC0800000375.mm.1	9.79	10.57	-1.72	0.0014	0.0447			NonCoding
TC0800000455.mm.1	9.79	10.57	-1.72	0.0014	0.0447			NonCoding
TC0Y00000037.mm.1	9.79	10.57	-1.72	0.0014	0.0447			NonCoding
TC0Y00000052.mm.1	9.79	10.57	-1.72	0.0014	0.0447			NonCoding
TC0Y00000329.mm.1	9.79	10.57	-1.72	0.0014	0.0447			NonCoding
TC0Y00000340.mm.1	9.79	10.57	-1.72	0.0014	0.0447			NonCoding
TC1000000649.mm.1	9.79	10.57	-1.72	0.0014	0.0447			NonCoding
TC1000002769.mm.1	9.79	10.57	-1.72	0.0014	0.0447			NonCoding
TC1100002460.mm.1	9.79	10.57	-1.72	0.0014	0.0447			NonCoding
TC1200000193.mm.1	9.79	10.57	-1.72	0.0014	0.0447			NonCoding
TC1200002284.mm.1	9.79	10.57	-1.72	0.0014	0.0447			NonCoding
TC1200002482.mm.1	9.79	10.57	-1.72	0.0014	0.0447			NonCoding
TC1300000801.mm.1	9.79	10.57	-1.72	0.0014	0.0447			NonCoding
TC1300001460.mm.1	9.79	10.57	-1.72	0.0014	0.0447			NonCoding
TC1300002215.mm.1	9.79	10.57	-1.72	0.0014	0.0447			NonCoding
TC1400000516.mm.1	9.79	10.57	-1.72	0.0014	0.0447			NonCoding
TC1400000638.mm.1	9.79	10.57	-1.72	0.0014	0.0447			NonCoding
TC1400000668.mm.1	9.79	10.57	-1.72	0.0014	0.0447			NonCoding
TC1400001133.mm.1	9.79	10.57	-1.72	0.0014	0.0447			NonCoding
TC1400001140.mm.1	9.79	10.57	-1.72	0.0014	0.0447			NonCoding
TC1400002519.mm.1	9.79	10.57	-1.72	0.0014	0.0447			NonCoding
TC1500001888.mm.1	9.79	10.57	-1.72	0.0014	0.0447			NonCoding
TC1700001321.mm.1	9.79	10.57	-1.72	0.0014	0.0447			NonCoding
TC0400000286.mm.1	5.8	6.58	-1.72	0.0004	0.0246			NonCoding
TC0200002939.mm.1	6.44	7.22	-1.72	0.0003	0.0226			NonCoding
TC0700000899.mm.1	6.37	7.15	-1.72	0.001	0.038			NonCoding
TC0900000314.mm.1	10.23	11.01	-1.71	0.0002	0.0205			NonCoding
TC0700003641.mm.1	10.05	10.83	-1.71	0.0003	0.023	Il16	interleukin 16	Multiple_Complex		ATM kinase target
TC0300001970.mm.1	6.49	7.27	-1.71	0.0002	0.0204			NonCoding
TC0400002936.mm.1	8.36	9.14	-1.71	0.0005	0.0287	2310067E19Rik	PREDICTED: RIKEN cDNA 2310067E19 gene (2310067E19Rik), miscRNA.	NonCoding
TC1900000387.mm.1	8.89	9.67	-1.71	2.8e-05	0.0093			NonCoding
TC0100003767.mm.1	15.79	16.56	-1.71	0.0433	0.2776			NonCoding
TC0300001724.mm.1	15.79	16.56	-1.71	0.0433	0.2776			NonCoding
TC1500001156.mm.1	15.79	16.56	-1.71	0.0433	0.2776			NonCoding
TC1500001550.mm.1	15.79	16.56	-1.71	0.0433	0.2776			NonCoding
TC1200002531.mm.1	5.7	6.47	-1.71	0.0019	0.0525	Serpina1b	serine (or cysteine) preptidase inhibitor, clade A, member 1B	Coding
TC1500000011.mm.1	8.69	9.46	-1.71	3.07e-05	0.0097			NonCoding
TC1900000368.mm.1	7.62	8.4	-1.71	0.0124	0.1433			NonCoding
TC1100001412.mm.1	8.3	9.07	-1.71	0.0023	0.0578			NonCoding
TC0900002624.mm.1	7.24	8.01	-1.71	0.0002	0.0189			NonCoding
TC1600000524.mm.1	10.92	11.69	-1.71	0.0003	0.0235	Gm22617	predicted gene, 22617 [Source:MGI Symbol;Acc:MGI:5452394]	Precursor_microRNA
TC1600001068.mm.1	10.92	11.69	-1.71	0.0003	0.0235	Gm22745	predicted gene, 22745 [Source:MGI Symbol;Acc:MGI:5452522]	Precursor_microRNA
TC1900001430.mm.1	10.92	11.69	-1.71	0.0003	0.0235	Gm23075	predicted gene, 23075 [Source:MGI Symbol;Acc:MGI:5452852]	Precursor_microRNA
TC1800000715.mm.1	7.18	7.95	-1.71	9.84e-05	0.0148			NonCoding
TC1300000932.mm.1	8.39	9.16	-1.71	0.0026	0.0621			NonCoding
TC1400000905.mm.1	9.47	10.24	-1.71	0.037	0.2553			NonCoding
TC1000001865.mm.1	5.57	6.34	-1.71	0.0004	0.0248	Mir7663	microRNA 7663	Precursor_microRNA
TC0900003188.mm.1	13.46	14.23	-1.71	0.0089	0.1176	Gm22243	predicted gene, 22243 [Source:MGI Symbol;Acc:MGI:5452020]	Precursor_microRNA
TC0400001084.mm.1	6.01	6.78	-1.71	1.49e-05	0.0075			NonCoding
TC1400002778.mm.1	9.92	10.69	-1.7	0.0005	0.0282			NonCoding
TC0600003025.mm.1	7.8	8.57	-1.7	7.54e-06	0.0059			NonCoding
TC1400002386.mm.1	8.41	9.18	-1.7	0.0001	0.0163			NonCoding
TC1100002779.mm.1	12.63	13.4	-1.7	0.0032	0.0674	Fat2	FAT tumor suppressor homolog 2 (Drosophila)	Coding
TC1400001439.mm.1	13.11	13.88	-1.7	0.0178	0.173	Fam107a	family with sequence similarity 107, member A; family with sequence similarity 107, member A (Fam107a), mRNA.	Multiple_Complex
TC0600000842.mm.1	9.2	9.97	-1.7	0.0001	0.0157			NonCoding
TC0500001588.mm.1	11.26	12.03	-1.7	1.11e-05	0.0068	Gm19359	PREDICTED: predicted gene, 19359 (Gm19359), miscRNA.	NonCoding
TC1600001643.mm.1	9.91	10.68	-1.7	0.0006	0.031	Boc	biregional cell adhesion molecule-related/down-regulated by oncogenes (Cdon) binding protein	Coding
TC0200004093.mm.1	8.55	9.31	-1.7	0.0011	0.0397			NonCoding
TC0500001811.mm.1	9.71	10.48	-1.7	6.6e-06	0.0059			NonCoding
TC0600003343.mm.1	8.19	8.95	-1.7	0.011	0.134			NonCoding
TC1000001682.mm.1	11.69	12.45	-1.7	0.0052	0.0871			NonCoding
TC0500001813.mm.1	8.78	9.54	-1.7	3.35e-06	0.0039			NonCoding
TC0400002461.mm.1	8.16	8.92	-1.7	6.46e-06	0.0059	Gm22888	predicted gene, 22888 [Source:MGI Symbol;Acc:MGI:5452665]	Small_RNA
TC1000002134.mm.1	13.06	13.82	-1.7	0.0002	0.0182			NonCoding
TC1600000357.mm.1	6.92	7.68	-1.7	0.0012	0.0426			NonCoding
TC0300001437.mm.1	10.02	10.79	-1.7	9.43e-05	0.0144			NonCoding
TC0X00000191.mm.1	6.47	7.23	-1.69	0.0352	0.2486			NonCoding
TC0500003355.mm.1	8.02	8.78	-1.69	0.0005	0.0275			NonCoding
TC1600001059.mm.1	10.08	10.84	-1.69	0.0009	0.037			NonCoding
TC0300000564.mm.1	7.96	8.72	-1.69	0.0042	0.0772			NonCoding
TC0600000266.mm.1	9.08	9.84	-1.69	3.92e-05	0.0101			NonCoding
TC0900001956.mm.1	9.38	10.14	-1.69	2.67e-05	0.0093			NonCoding
TC1500000304.mm.1	11.05	11.81	-1.69	0.0011	0.0405			NonCoding
TC0500003348.mm.1	8.33	9.09	-1.69	0.0007	0.0321			NonCoding
TC1500001516.mm.1	7.19	7.94	-1.69	0.0003	0.0215	Gm19551	PREDICTED: predicted gene, 19551 (Gm19551), miscRNA.	NonCoding
TC1900000362.mm.1	9.43	10.19	-1.69	3.05e-06	0.0039			NonCoding
TC1100002311.mm.1	8.29	9.05	-1.69	5.02e-05	0.0112			Multiple_Complex
TC0100000218.mm.1	7.93	8.69	-1.69	0.0005	0.0292			NonCoding
TC0500003120.mm.1	7.91	8.67	-1.69	0.0003	0.023			NonCoding
TC0600003011.mm.1	9.57	10.32	-1.69	0.0001	0.0169			NonCoding
TC1700002742.mm.1	10.56	11.31	-1.69	0.0015	0.0474			NonCoding
TC0500002363.mm.1	10.25	11.01	-1.69	1.29e-06	0.0028			NonCoding
TC1700002729.mm.1	10.05	10.8	-1.69	0.0001	0.0154			NonCoding
TC0600002824.mm.1	5.85	6.6	-1.69	0.0016	0.0486			NonCoding
TC0200004916.mm.1	7.99	8.74	-1.68	6.85e-05	0.0125			NonCoding
TC0100003362.mm.1	7.56	8.32	-1.68	0.0013	0.0432			NonCoding
TC0600000843.mm.1	7.22	7.97	-1.68	0.0003	0.0238			NonCoding
TC0100001136.mm.1	13.2	13.95	-1.68	0.0008	0.0359			NonCoding
TC1000001777.mm.1	7.93	8.68	-1.68	0.004	0.0759			NonCoding
TC0500002371.mm.1	9.93	10.68	-1.68	5.9e-05	0.0119			NonCoding
TC0100000152.mm.1	8.18	8.93	-1.68	0.0062	0.096			NonCoding
TC0300001568.mm.1	8.85	9.6	-1.68	0.001	0.0379			NonCoding
TC0300001385.mm.1	8.77	9.52	-1.68	0.0003	0.0212			NonCoding
TC0900002305.mm.1	7.3	8.05	-1.68	6.79e-07	0.0028	Atm	ataxia telangiectasia mutated; ataxia telangiectasia mutated homolog (human)	Multiple_Complex		ataxia gene
TC1100000111.mm.1	4.9	5.64	-1.68	0.001	0.0381			NonCoding
TC1300001503.mm.1	8.94	9.69	-1.67	0.0022	0.0567			NonCoding
TC0600000161.mm.1	12.03	12.78	-1.67	4.2e-05	0.0102			NonCoding
TC0300001066.mm.1	9.39	10.13	-1.67	0.0001	0.016			NonCoding
TC0500002106.mm.1	6.63	7.37	-1.67	0.009	0.1179			NonCoding
TC1000001714.mm.1	6.33	7.07	-1.67	0.0005	0.0277			NonCoding
TC1000000217.mm.1	5.47	6.22	-1.67	0.0017	0.0492	Mir6905	microRNA 6905	Precursor_microRNA
TC0400003654.mm.1	11.17	11.91	-1.67	0.0004	0.0249			NonCoding
TC0400001050.mm.1	10.94	11.69	-1.67	0.0001	0.0155			NonCoding
TC1000001711.mm.1	7.77	8.51	-1.67	1.53e-05	0.0075			NonCoding
TC1200000690.mm.1	8.21	8.95	-1.67	0.0025	0.0607			NonCoding
TC1400000363.mm.1	11.68	12.42	-1.67	0.0018	0.052	Gdf10	growth differentiation factor 10	Coding
TC0500001930.mm.1	9.91	10.65	-1.67	0.0003	0.0212			NonCoding
TC0200002902.mm.1	8.34	9.08	-1.67	0.0011	0.0406			NonCoding
TC1100001881.mm.1	7.17	7.91	-1.67	1.79e-05	0.0079			NonCoding
TC0100001137.mm.1	6.15	6.89	-1.67	0.0074	0.1057	Mir128-1	microRNA 128-1	Precursor_microRNA
TC0500003421.mm.1	7.86	8.6	-1.67	0.0032	0.0674			NonCoding
TC1000002127.mm.1	9.74	10.48	-1.67	6.45e-05	0.0123			NonCoding
TC0900000084.mm.1	8.12	8.85	-1.67	0.0006	0.0295			NonCoding
TC1000001004.mm.1	6.36	7.1	-1.67	0.0201	0.1838			NonCoding
TC1000001684.mm.1	13.14	13.88	-1.67	0.0014	0.0447	Syne1	spectrin repeat containing, nuclear envelope 1	Multiple_Complex		ataxia gene; down also in A-T patient cerebellum, PubMed-ID: 33571423
TC0800000289.mm.1	9.99	10.73	-1.67	6.06e-05	0.0121			NonCoding
TC1400002475.mm.1	9.49	10.22	-1.67	0.0003	0.0227			NonCoding
TC1300001411.mm.1	8.83	9.56	-1.67	0.0098	0.1242			NonCoding
TC0700001010.mm.1	8.3	9.04	-1.66	2.81e-06	0.0039			NonCoding
TC0900000324.mm.1	8.59	9.33	-1.66	5.06e-06	0.0052			NonCoding
TC1700002738.mm.1	9.18	9.92	-1.66	1.67e-05	0.0077	Gm20491	predicted gene 20491 [Source:MGI Symbol;Acc:MGI:5141956]	Multiple_Complex
TC0200000857.mm.1	10.23	10.97	-1.66	0.0015	0.0459			NonCoding
TC0200003534.mm.1	9.02	9.75	-1.66	0.016	0.1633			NonCoding
TC0100002686.mm.1	11.27	12	-1.66	0.0005	0.0292			NonCoding
TC1500001468.mm.1	10.13	10.86	-1.66	0.0006	0.0303			NonCoding
TC0100002055.mm.1	9.72	10.46	-1.66	0.0005	0.0293			NonCoding
TC1500000332.mm.1	9.33	10.06	-1.66	0.0017	0.0492	Gm19760	PREDICTED: predicted gene, 19760 (Gm19760), miscRNA.	NonCoding
TC1400001967.mm.1	7.92	8.65	-1.66	0.0043	0.0782			NonCoding
TC0200003493.mm.1	8.94	9.67	-1.66	0.0044	0.0792			NonCoding
TC0600001200.mm.1	6.35	7.08	-1.66	0.0002	0.0206			NonCoding
TC0500001533.mm.1	9.76	10.49	-1.66	0.0003	0.0237	Gm23761	predicted gene, 23761 [Source:MGI Symbol;Acc:MGI:5453538]	Small_RNA
TC1400000908.mm.1	10.61	11.34	-1.66	0.0059	0.093			NonCoding
TC0800002261.mm.1	8.49	9.22	-1.66	0.0005	0.0294	Gm19269	PREDICTED: predicted gene, 19269 (Gm19269), miscRNA.	NonCoding
TC0900000893.mm.1	9.95	10.68	-1.66	0.0002	0.019			NonCoding
TC0400001014.mm.1	6.95	7.68	-1.66	0.0001	0.0174			NonCoding
TC0400002393.mm.1	7.98	8.71	-1.66	0.0005	0.0289			NonCoding
TC0800003086.mm.1	8.32	9.05	-1.66	9.07e-05	0.0142			NonCoding
TC1300000494.mm.1	7.94	8.67	-1.66	0.0006	0.0315			NonCoding
TC1400001139.mm.1	10.4	11.13	-1.65	0.0181	0.1743			NonCoding
TC1700002617.mm.1	10.4	11.13	-1.65	0.0181	0.1743			NonCoding
TC1800000383.mm.1	9.92	10.65	-1.65	0.0035	0.0702			NonCoding
TC0900003280.mm.1	6.79	7.51	-1.65	0.001	0.038			NonCoding
TC1000000032.mm.1	8.01	8.73	-1.65	0.0266	0.215			NonCoding
TC1000001680.mm.1	9.26	9.99	-1.65	2.68e-05	0.0093			NonCoding
TC1400002388.mm.1	7.24	7.96	-1.65	4.35e-05	0.0102			NonCoding
TC1900000944.mm.1	6.01	6.74	-1.65	1.64e-05	0.0077	Npas4	neuronal PAS domain protein 4	Coding		immediate early gene
TC0700003543.mm.1	12.14	12.87	-1.65	1.08e-05	0.0068			NonCoding
TC0500000146.mm.1	9.16	9.89	-1.65	0.0004	0.0265			NonCoding
TC0400000413.mm.1	10.45	11.17	-1.65	2.48e-05	0.0091	Gm13306; Ccl27b; Gm2506; Ccl27a	predicted gene 13306 (Gm13306), transcript variant 2, mRNA.; chemokine (C-C motif) ligand 27b (Ccl27b), transcript variant 2, mRNA.; chemokine (C-C motif) ligand 27b (Ccl27b), transcript variant 3, mRNA.; chemokine (C-C motif) ligand 27b (Ccl27b), transcript variant 1, mRNA.; predicted gene 13306 (Gm13306), transcript variant 1, mRNA.; predicted gene 13306 (Gm13306), transcript variant 3, mRNA.; …	Coding
TC0500002455.mm.1	10.61	11.34	-1.65	0.0011	0.0406			NonCoding
TC1300000568.mm.1	5.58	6.3	-1.65	0.0043	0.079	Omd	osteomodulin	Coding
TC1500001503.mm.1	4.19	4.92	-1.65	0.0043	0.0781			NonCoding
TC0100002342.mm.1	8.08	8.8	-1.65	3.4e-05	0.0098			NonCoding
TC0300000469.mm.1	7.49	8.21	-1.65	0.002	0.0545			NonCoding
TC0600002528.mm.1	8.78	9.5	-1.65	0.0004	0.0243	6330415B21Rik	RIKEN cDNA 6330415B21 gene; RIKEN cDNA 6330415B21 gene (6330415B21Rik), non-coding RNA.	Multiple_Complex
TC0300000075.mm.1	10.22	10.94	-1.65	0.003	0.0661			NonCoding
TC0600000751.mm.1	10.22	10.94	-1.65	0.003	0.0661			NonCoding
TC0700001540.mm.1	10.22	10.94	-1.65	0.003	0.0661			NonCoding
TC0900000985.mm.1	10.22	10.94	-1.65	0.003	0.0661			NonCoding
TC0X00002021.mm.1	10.22	10.94	-1.65	0.003	0.0661			NonCoding
TC0X00003036.mm.1	10.22	10.94	-1.65	0.003	0.0661			NonCoding
TC1000002123.mm.1	9.42	10.14	-1.65	0.0011	0.0399	Gm26543	predicted gene, 26543 [Source:MGI Symbol;Acc:MGI:5477037]	NonCoding
TC4_JH584294_random00000001.mm.1	9.5	10.22	-1.65	0.0002	0.0199	Gm13306; Ccl27b; Gm2506; Ccl27a	predicted gene 13306 (Gm13306), transcript variant 2, mRNA.; chemokine (C-C motif) ligand 27b (Ccl27b), transcript variant 2, mRNA.; chemokine (C-C motif) ligand 27b (Ccl27b), transcript variant 3, mRNA.; predicted gene 13306 (Gm13306), transcript variant 3, mRNA.; predicted gene 2506 (Gm2506), transcript variant 2, mRNA.; predicted gene 2506 (Gm2506), transcript variant 3, mRNA.; chemokine (C-C …	Coding
TC0300001064.mm.1	9.41	10.13	-1.65	0.0002	0.02	Ptpn22	protein tyrosine phosphatase, non-receptor type 22 (lymphoid); protein tyrosine phosphatase, non-receptor type 22 (lymphoid) (Ptpn22), mRNA.	Multiple_Complex		ATM kinase target
TC0X00001935.mm.1	9.44	10.16	-1.65	7.07e-06	0.0059			NonCoding
TC1600001403.mm.1	6.49	7.21	-1.65	0.0036	0.0715			NonCoding
TC1600001591.mm.1	9.24	9.96	-1.65	3.63e-05	0.0101	Gm15665	predicted gene 15665 [Source:MGI Symbol;Acc:MGI:3783107]	Multiple_Complex
TC0500000250.mm.1	10.38	11.1	-1.64	0.0008	0.0355			NonCoding
TC0900000554.mm.1	7.04	7.75	-1.64	0.0039	0.0751			NonCoding
TC0800002170.mm.1	6.44	7.15	-1.64	0.0032	0.0673			NonCoding
TC0800000636.mm.1	14.39	15.1	-1.64	0.0146	0.1548	Gm26905	predicted gene, 26905 [Source:MGI Symbol;Acc:MGI:5477399]	NonCoding
TC1800000717.mm.1	7.52	8.23	-1.64	2.74e-05	0.0093			NonCoding
TC1400001305.mm.1	8.44	9.15	-1.64	0.0003	0.023			NonCoding
TC1400002775.mm.1	11.56	12.27	-1.64	2.4e-05	0.0089			NonCoding
TC0800001351.mm.1	8.07	8.78	-1.64	0.0005	0.0292			NonCoding
TC1000001679.mm.1	12.77	13.48	-1.64	0.0007	0.0335	Syne1	spectrin repeat containing, nuclear envelope 1	Multiple_Complex		ataxia gene
TC0700000900.mm.1	8.58	9.3	-1.64	1.16e-05	0.0069			NonCoding
TC0300002881.mm.1	9.61	10.32	-1.64	0.0005	0.0284			NonCoding
TC0700000968.mm.1	6.05	6.77	-1.64	0.0137	0.1499	Gm22228	predicted gene, 22228 [Source:MGI Symbol;Acc:MGI:5452005]	Small_RNA
TC1600001642.mm.1	8.96	9.67	-1.64	3.61e-05	0.0101	Sidt1	SID1 transmembrane family, member 1; SID1 transmembrane family, member 1 (Sidt1), transcript variant 1, mRNA.	Multiple_Complex
TC0900001413.mm.1	6.78	7.49	-1.64	0.0003	0.022			NonCoding
TC1900001320.mm.1	6.91	7.63	-1.64	0.001	0.0379			NonCoding
TC1200000146.mm.1	6.4	7.12	-1.64	0.0012	0.0425			NonCoding
TC1400002377.mm.1	4.75	5.46	-1.64	0.0087	0.1165			NonCoding
TC1400000903.mm.1	8.15	8.86	-1.64	4.81e-05	0.0108	Mir598	microRNA 598	Precursor_microRNA
TC0900000674.mm.1	9.32	10.04	-1.64	0.0009	0.0362	Tmem266	transmembrane protein 266	Multiple_Complex
TC1700002743.mm.1	10.93	11.65	-1.64	0.004	0.076			NonCoding
TC0500002373.mm.1	11.44	12.16	-1.64	4.36e-05	0.0102			NonCoding
TC1200000925.mm.1	9.5	10.21	-1.64	2.21e-05	0.0086			NonCoding
TC0900002937.mm.1	7.75	8.46	-1.64	0.0081	0.1108			NonCoding
TC0300001573.mm.1	11.62	12.33	-1.64	4.39e-05	0.0102			NonCoding
TC1200000597.mm.1	5.79	6.5	-1.64	0.0012	0.0426			NonCoding
TC0600001276.mm.1	8.17	8.88	-1.64	4.43e-05	0.0103			NonCoding
TC1400001620.mm.1	6.16	6.87	-1.64	0.0003	0.0229			NonCoding
TC1000000101.mm.1	8.29	9	-1.64	0.0006	0.0307			NonCoding
TC1600000066.mm.1	11.83	12.54	-1.64	0.0005	0.0288			NonCoding
TC1100002275.mm.1	8.28	8.99	-1.64	0.0003	0.0217			NonCoding
TC0300001438.mm.1	9.46	10.17	-1.64	8.21e-05	0.0136			NonCoding
TC0500002105.mm.1	7.65	8.36	-1.63	0.0002	0.0205			NonCoding
TC0800001364.mm.1	6.4	7.11	-1.63	0.0005	0.0275			NonCoding
TC0500002370.mm.1	11.88	12.59	-1.63	1.26e-05	0.0072			NonCoding
TC0X00001034.mm.1	6.56	7.27	-1.63	0.0071	0.1033	FTX_1	FTX transcript, XIST regulator conserved region 1	NonCoding
TC0500002358.mm.1	9.66	10.37	-1.63	9.95e-05	0.0148			NonCoding
TC0400002882.mm.1	8.72	9.43	-1.63	0.0003	0.0212			NonCoding
TC1700002725.mm.1	7.92	8.63	-1.63	0.0031	0.0661			NonCoding
TC1200000746.mm.1	7.2	7.91	-1.63	0.0043	0.079			NonCoding
TC0400002881.mm.1	5.86	6.56	-1.63	0.0084	0.1132			NonCoding
TC0100002931.mm.1	10.81	11.52	-1.63	0.0011	0.0412			NonCoding
TC0200001470.mm.1	10.81	11.52	-1.63	0.0011	0.0412			NonCoding
TC0500002438.mm.1	10.81	11.52	-1.63	0.0011	0.0412			NonCoding
TC0600000897.mm.1	10.81	11.52	-1.63	0.0011	0.0412			NonCoding
TC0700000269.mm.1	10.81	11.52	-1.63	0.0011	0.0412			NonCoding
TC0700002807.mm.1	10.81	11.52	-1.63	0.0011	0.0412			NonCoding
TC0900001059.mm.1	10.81	11.52	-1.63	0.0011	0.0412			NonCoding
TC0900001060.mm.1	10.81	11.52	-1.63	0.0011	0.0412			NonCoding
TC0900001491.mm.1	10.81	11.52	-1.63	0.0011	0.0412			NonCoding
TC0X00000266.mm.1	10.81	11.52	-1.63	0.0011	0.0412			NonCoding
TC0X00001406.mm.1	10.81	11.52	-1.63	0.0011	0.0412			NonCoding
TC0X00001992.mm.1	10.81	11.52	-1.63	0.0011	0.0412			NonCoding
TC0X00001999.mm.1	10.81	11.52	-1.63	0.0011	0.0412			NonCoding
TC0X00002022.mm.1	10.81	11.52	-1.63	0.0011	0.0412			NonCoding
TC1100004020.mm.1	10.81	11.52	-1.63	0.0011	0.0412			NonCoding
TC1300000906.mm.1	10.81	11.52	-1.63	0.0011	0.0412			NonCoding
TC1500000403.mm.1	10.81	11.52	-1.63	0.0011	0.0412			NonCoding
TC1600001845.mm.1	10.81	11.52	-1.63	0.0011	0.0412			NonCoding
TC1800000058.mm.1	10.81	11.52	-1.63	0.0011	0.0412			NonCoding
TC1800001249.mm.1	10.81	11.52	-1.63	0.0011	0.0412			NonCoding
TC0900002885.mm.1	9.98	10.68	-1.63	0.0096	0.1227			NonCoding
TC1700001495.mm.1	9.98	10.68	-1.63	0.0096	0.1227			NonCoding
TC1800000057.mm.1	9.98	10.68	-1.63	0.0096	0.1227			NonCoding
TC0200001401.mm.1	7.41	8.12	-1.63	1.39e-05	0.0074			NonCoding
TC1400001785.mm.1	9.6	10.3	-1.63	0.0289	0.2244	Fam213a	family with sequence similarity 213, member A	Multiple_Complex
TC0400001149.mm.1	7.81	8.51	-1.63	0.007	0.1026	Gm12737; RP23-406B13.3	predicted gene 12737 [Source:MGI Symbol;Acc:MGI:3651021]; novel transcript	NonCoding
TC1500000326.mm.1	8.99	9.69	-1.63	1.49e-05	0.0075			NonCoding
TC0200000296.mm.1	8.58	9.28	-1.63	0.0002	0.0206			NonCoding
TC0400000386.mm.1	6.05	6.75	-1.63	1.63e-05	0.0077	Gm3893; 4933409K07Rik	predicted gene 3893; RIKEN cDNA 4933409K07 gene	Multiple_Complex
TC1400002768.mm.1	10.57	11.27	-1.63	0.0038	0.0734			NonCoding
TC0500000822.mm.1	10.35	11.05	-1.63	2.58e-05	0.0093			NonCoding
TC1600000606.mm.1	10.86	11.56	-1.63	6.75e-05	0.0125			NonCoding
TC0900000234.mm.1	7.24	7.94	-1.63	0.0026	0.0622	Gm22380	predicted gene, 22380 [Source:MGI Symbol;Acc:MGI:5452157]	Small_RNA
TC1100003463.mm.1	5.97	6.67	-1.62	0.0197	0.182			NonCoding
TC0800002991.mm.1	7.33	8.03	-1.62	0.0017	0.0492			NonCoding
TC1000002805.mm.1	10.31	11.01	-1.62	0.0014	0.0452			NonCoding
TC0500003345.mm.1	8.37	9.07	-1.62	0.0003	0.0229			NonCoding
TC1600000709.mm.1	7.36	8.05	-1.62	0.0071	0.1036			NonCoding
TC1300000413.mm.1	6.37	7.06	-1.62	0.0001	0.0149			NonCoding
TC1600000611.mm.1	10.77	11.46	-1.62	7.49e-05	0.0133			NonCoding
TC1000001683.mm.1	11.48	12.18	-1.62	0.0002	0.0208			NonCoding
TC0500001158.mm.1	7.43	8.13	-1.62	8.03e-06	0.006			NonCoding
TC1600000625.mm.1	6.99	7.68	-1.62	0.002	0.054	Gm15712	predicted gene 15712 [Source:MGI Symbol;Acc:MGI:3783154]	Multiple_Complex
TC1500000328.mm.1	8.03	8.73	-1.62	7.6e-06	0.0059			NonCoding
TC1800000963.mm.1	7.18	7.87	-1.62	0.0004	0.0265			NonCoding
TC0100003515.mm.1	5.89	6.58	-1.62	0.0025	0.0607			NonCoding
TC0100001542.mm.1	6.17	6.86	-1.62	0.0086	0.1156			NonCoding
TC1800001690.mm.1	16.41	17.1	-1.62	0.0001	0.0156			NonCoding
TC0700001419.mm.1	6.23	6.93	-1.62	0.0192	0.1792			NonCoding
TC0300001274.mm.1	9.13	9.82	-1.62	0.0002	0.0206			NonCoding
TC0500002376.mm.1	10.71	11.4	-1.62	0.0005	0.0289			NonCoding
TC0500001205.mm.1	8.65	9.34	-1.61	0.0026	0.0613	Wscd2	WSC domain containing 2	Multiple_Complex
TC1500002297.mm.1	7.69	8.38	-1.61	0.0007	0.0332			NonCoding
TC0600001000.mm.1	6.66	7.34	-1.61	0.0015	0.0461			NonCoding
TC1000002452.mm.1	9.82	10.51	-1.61	0.0173	0.1708	Mir6907	microRNA 6907	Precursor_microRNA
TC0700004414.mm.1	6.49	7.18	-1.61	0.0003	0.0237			NonCoding
TC1000002842.mm.1	6.94	7.63	-1.61	0.0001	0.0158			NonCoding
TC1000002131.mm.1	6.54	7.22	-1.61	0.0319	0.2357			NonCoding
TC1500000486.mm.1	7.76	8.45	-1.61	0.0118	0.1392			NonCoding
TC0X00002781.mm.1	11.09	11.78	-1.61	0.0003	0.0212			NonCoding
TC0100000831.mm.1	8.1	8.79	-1.61	0.0027	0.0627			NonCoding
TC0900001959.mm.1	7.8	8.48	-1.61	0.0009	0.0364			NonCoding
TC0900000267.mm.1	8.97	9.66	-1.61	6.24e-05	0.0121			NonCoding
TC1800001417.mm.1	9.85	10.53	-1.61	0.0006	0.0309	Ppargc1b	peroxisome proliferative activated receptor, gamma, coactivator 1 beta	Multiple_Complex
TC1500002079.mm.1	4.46	5.15	-1.61	0.0015	0.0459	Gm15383	predicted gene 15383 [Source:MGI Symbol;Acc:MGI:3707454]	Multiple_Complex
TC1000000373.mm.1	7.04	7.73	-1.61	0.002	0.0537			NonCoding
TC0800000900.mm.1	8.06	8.75	-1.61	0.0003	0.0214			NonCoding
TC0700000006.mm.1	12.07	12.75	-1.61	0.0051	0.0855	Prkcg	protein kinase C, gamma	Coding
TC0600002016.mm.1	7.87	8.55	-1.61	0.0002	0.0198			NonCoding
TC1300001238.mm.1	6.98	7.66	-1.61	0.0008	0.0352			NonCoding
TC0600001932.mm.1	6.46	7.14	-1.61	0.0003	0.0228			NonCoding
TC1600001436.mm.1	8.87	9.56	-1.61	0.0002	0.019			NonCoding
TC1100002872.mm.1	8.3	8.99	-1.61	0.0027	0.0627			NonCoding
TC0900001273.mm.1	8.78	9.46	-1.61	5.19e-05	0.0114			NonCoding
TC1200002047.mm.1	7.19	7.87	-1.61	0.0006	0.0301			NonCoding
TC0400000387.mm.1	5.6	6.29	-1.61	0.0005	0.0275	Gm13302	predicted gene 13302 [Source:MGI Symbol;Acc:MGI:3705777]	Pseudogene
TC0600000735.mm.1	12.98	13.66	-1.61	6.92e-05	0.0127	Grid2	glutamate receptor, ionotropic, delta 2	Multiple_Complex		ataxia gene; glutamatergic excitation factor
TC1600002180.mm.1	8.41	9.1	-1.61	0.0094	0.1214	Car15	carbonic anhydrase 15	Coding
TC0300002013.mm.1	8.08	8.77	-1.61	0.0029	0.0646			NonCoding
TC0400000986.mm.1	9.93	10.61	-1.61	0.0018	0.0521			NonCoding
TC1800000751.mm.1	10.04	10.72	-1.61	0.0009	0.0376			NonCoding
TC0X00001615.mm.1	8.74	9.42	-1.61	0.0003	0.022			NonCoding
TC1800000272.mm.1	7.54	8.23	-1.6	0.0262	0.2129			NonCoding
TC1400002233.mm.1	6.3	6.98	-1.6	0.0008	0.0345	5330427O13Rik	PREDICTED: RIKEN cDNA 5330427O13 gene (5330427O13Rik), miscRNA.	NonCoding
TC0800003220.mm.1	12.81	13.49	-1.6	0.0023	0.0586			Coding
TC0400000279.mm.1	5.54	6.22	-1.6	0.0042	0.0773			NonCoding
TC1400000907.mm.1	10.73	11.41	-1.6	0.0189	0.1775			NonCoding
TC1800000827.mm.1	13.29	13.97	-1.6	0.0082	0.1118	St8sia5	ST8 alpha-N-acetyl-neuraminide alpha-2,8-sialyltransferase 5	Coding
TC1200002494.mm.1	14.91	15.59	-1.6	0.0056	0.0901	Gm23190	predicted gene, 23190 [Source:MGI Symbol;Acc:MGI:5452967]	Precursor_microRNA
TC1600000417.mm.1	8.91	9.59	-1.6	0.0004	0.0264			NonCoding
TC0600002618.mm.1	5.8	6.48	-1.6	0.0017	0.0505	Gm27317	predicted gene, 27317 [Source:MGI Symbol;Acc:MGI:5530699]	Precursor_microRNA
TC1600001435.mm.1	9.62	10.3	-1.6	0.0008	0.0347			NonCoding
TC0400001117.mm.1	8.03	8.71	-1.6	0.0012	0.0424			NonCoding
TC0900000087.mm.1	10.08	10.75	-1.6	5.28e-05	0.0114			NonCoding
TC0100000154.mm.1	3.84	4.52	-1.6	0.0029	0.0648	Mir30a	microRNA 30a	Precursor_microRNA
TC0900000575.mm.1	6.76	7.43	-1.6	4.35e-05	0.0102			NonCoding
TC0400002931.mm.1	6.36	7.04	-1.6	0.0003	0.0215			NonCoding
TC0600001352.mm.1	6.99	7.67	-1.6	2.6e-05	0.0093	Cecr2	cat eye syndrome chromosome region, candidate 2	Multiple_Complex
TC1600000616.mm.1	10.17	10.85	-1.6	0.0006	0.0304			NonCoding
TC0600002881.mm.1	6.56	7.24	-1.6	0.0003	0.023			NonCoding
TC1100000110.mm.1	7.1	7.77	-1.6	0.0002	0.0206			NonCoding
TC1700000028.mm.1	6.81	7.48	-1.6	0.0006	0.0314			NonCoding
TC0500002868.mm.1	7.68	8.36	-1.6	0.0072	0.1041			NonCoding
TC0600003024.mm.1	8.19	8.87	-1.6	0.0003	0.023			NonCoding
TC1400002225.mm.1	7.66	8.34	-1.6	0.0022	0.0569	Gm15918; RP23-279B13.1	predicted gene 15918 [Source:MGI Symbol;Acc:MGI:3801738]; putative novel transcript	NonCoding
TC0200001406.mm.1	5.91	6.59	-1.6	0.0001	0.0176			NonCoding
TC0700004217.mm.1	17.16	17.83	-1.6	0.002	0.0541			NonCoding
TC1600000062.mm.1	9.17	9.85	-1.6	0.0002	0.0206			NonCoding
TC0500002547.mm.1	9.42	10.1	-1.59	0.0023	0.0585			NonCoding
TC1300002608.mm.1	10.14	10.81	-1.59	0.0004	0.0252			NonCoding
TC1600000608.mm.1	11.54	12.21	-1.59	5.23e-05	0.0114			NonCoding
TC1000001126.mm.1	7.68	8.35	-1.59	0.0055	0.0896			NonCoding
TC0200004917.mm.1	6.55	7.22	-1.59	2.9e-05	0.0094			NonCoding
TC0400002822.mm.1	11.31	11.98	-1.59	0.0004	0.0264	Astn2	astrotactin 2	Coding		vesicular factor; calcium homeostasis factor
TC1700002744.mm.1	10.58	11.25	-1.59	2.56e-05	0.0092			NonCoding
TC1600000069.mm.1	9.23	9.9	-1.59	0.0004	0.0246			NonCoding
TC1800001336.mm.1	16.12	16.79	-1.59	0.0003	0.0222	Mir467f	microRNA 467f	Multiple_Complex
TC1900000359.mm.1	6.52	7.19	-1.59	0.0043	0.079			NonCoding
TC0400000025.mm.1	6.18	6.85	-1.59	0.0005	0.0295			NonCoding
TC0300001962.mm.1	6.98	7.65	-1.59	0.0088	0.117			NonCoding
TC1400002394.mm.1	9.73	10.4	-1.59	0.0044	0.0791			NonCoding
TC0500000401.mm.1	6.02	6.69	-1.59	0.0026	0.0615			NonCoding
TC0400002714.mm.1	7.74	8.41	-1.59	0.0001	0.0173			NonCoding
TC1400002413.mm.1	13.79	14.45	-1.59	0.0027	0.0627	Mir466f-3	microRNA 466f-3	Precursor_microRNA
TC0200003081.mm.1	8.05	8.72	-1.59	0.0013	0.0436			NonCoding
TC1100000339.mm.1	17.35	18.02	-1.59	0.0005	0.0274	Hba-a2; Hba-a1	hemoglobin alpha, adult chain 2 (Hba-a2), mRNA.; hemoglobin alpha, adult chain 1; hemoglobin alpha, adult chain 2; hemoglobin alpha, adult chain 1, mRNA (cDNA clone MGC:57888 IMAGE:5684314), complete cds.; Synthetic construct Mus musculus clone IMAGE:100062289, MGC:190450 hemoglobin alpha, adult chain 2 (Hba-a2) mRNA, encodes complete protein.	Multiple_Complex
TC0200000851.mm.1	8.12	8.79	-1.59	0.0002	0.0177			NonCoding
TC0200000184.mm.1	9.59	10.26	-1.59	0.0158	0.1624	Mir297c	microRNA 297c [Source:MGI Symbol;Acc:MGI:3718506]	Precursor_microRNA
TC0500002869.mm.1	11.29	11.96	-1.59	0.001	0.0392			NonCoding
TC0400002886.mm.1	7.89	8.56	-1.59	0.0004	0.0255			NonCoding
TC1100001064.mm.1	6.8	7.46	-1.59	0.0003	0.0237			NonCoding
TC0400001083.mm.1	7.55	8.22	-1.59	1.13e-05	0.0068			NonCoding
TC1900000355.mm.1	5.32	5.98	-1.59	0.0005	0.0291			NonCoding
TC0100002056.mm.1	9.9	10.56	-1.59	0.0111	0.1344			NonCoding
TC0300002218.mm.1	6.64	7.3	-1.58	0.0002	0.0176	Tdo2	tryptophan 2,3-dioxygenase	Multiple_Complex
TC1400001677.mm.1	6.23	6.89	-1.58	0.0012	0.0428			NonCoding
TC0900000322.mm.1	9.82	10.48	-1.58	2.56e-05	0.0092			NonCoding
TC1300001849.mm.1	16.95	17.61	-1.58	0.0266	0.2151			NonCoding
TC0700001830.mm.1	8.43	9.09	-1.58	0.0009	0.0362			NonCoding
TC0300000427.mm.1	7.32	7.99	-1.58	5.87e-05	0.0118			NonCoding
TC1200001975.mm.1	7.55	8.22	-1.58	0.0002	0.018			NonCoding
TC1000001747.mm.1	9.07	9.74	-1.58	0.0006	0.0309			NonCoding
TC0300000072.mm.1	9.56	10.22	-1.58	0.013	0.1472			NonCoding
TC0100002096.mm.1	9.55	10.22	-1.58	2.43e-05	0.009			NonCoding
TC1700000128.mm.1	8.77	9.43	-1.58	0.0016	0.0486			NonCoding
TC0900002113.mm.1	13.46	14.12	-1.58	0.0218	0.1929	Sorl1	sortilin-related receptor, LDLR class A repeats-containing; Synthetic construct Mus musculus clone IMAGE:100069522, MGC:199424 sortilin-related receptor, LDLR class A repeats-containing (Sorl1) mRNA, encodes complete protein.	Multiple_Complex
TC1600000623.mm.1	7.31	7.97	-1.58	0.0049	0.0843			NonCoding
TC0700003541.mm.1	7.76	8.42	-1.58	0.0142	0.1531			NonCoding
TC0700004466.mm.1	15.39	16.05	-1.58	0.0002	0.0176			NonCoding
TC1900000756.mm.1	10.27	10.93	-1.58	0.0002	0.0204	Dusp5	dual specificity phosphatase 5	Coding
TC0400001052.mm.1	7.96	8.62	-1.58	0.0033	0.0683			NonCoding
TC0100000118.mm.1	9.76	10.42	-1.58	0.0031	0.0661			NonCoding
TC0100000200.mm.1	9.76	10.42	-1.58	0.0031	0.0661			NonCoding
TC0100000347.mm.1	9.76	10.42	-1.58	0.0031	0.0661			NonCoding
TC0100000983.mm.1	9.76	10.42	-1.58	0.0031	0.0661			NonCoding
TC0100001864.mm.1	9.76	10.42	-1.58	0.0031	0.0661			NonCoding
TC0300000330.mm.1	9.76	10.42	-1.58	0.0031	0.0661			NonCoding
TC0300000593.mm.1	9.76	10.42	-1.58	0.0031	0.0661			NonCoding
TC0400000298.mm.1	9.76	10.42	-1.58	0.0031	0.0661			NonCoding
TC0400001636.mm.1	9.76	10.42	-1.58	0.0031	0.0661			NonCoding
TC0400002138.mm.1	9.76	10.42	-1.58	0.0031	0.0661			NonCoding
TC0400002171.mm.1	9.76	10.42	-1.58	0.0031	0.0661			NonCoding
TC0400002439.mm.1	9.76	10.42	-1.58	0.0031	0.0661			NonCoding
TC0400002781.mm.1	9.76	10.42	-1.58	0.0031	0.0661			NonCoding
TC0400002917.mm.1	9.76	10.42	-1.58	0.0031	0.0661			NonCoding
TC0400003434.mm.1	9.76	10.42	-1.58	0.0031	0.0661			NonCoding
TC0500000133.mm.1	9.76	10.42	-1.58	0.0031	0.0661			NonCoding
TC0500000355.mm.1	9.76	10.42	-1.58	0.0031	0.0661			NonCoding
TC0500001071.mm.1	9.76	10.42	-1.58	0.0031	0.0661			NonCoding
TC0500002161.mm.1	9.76	10.42	-1.58	0.0031	0.0661			NonCoding
TC0500002884.mm.1	9.76	10.42	-1.58	0.0031	0.0661			NonCoding
TC0500003082.mm.1	9.76	10.42	-1.58	0.0031	0.0661			NonCoding
TC0600001876.mm.1	9.76	10.42	-1.58	0.0031	0.0661			NonCoding
TC0600001956.mm.1	9.76	10.42	-1.58	0.0031	0.0661			NonCoding
TC0600002429.mm.1	9.76	10.42	-1.58	0.0031	0.0661			NonCoding
TC0700000984.mm.1	9.76	10.42	-1.58	0.0031	0.0661			NonCoding
TC0700002206.mm.1	9.76	10.42	-1.58	0.0031	0.0661			NonCoding
TC0700003700.mm.1	9.76	10.42	-1.58	0.0031	0.0661			NonCoding
TC0700003750.mm.1	9.76	10.42	-1.58	0.0031	0.0661			NonCoding
TC0700003753.mm.1	9.76	10.42	-1.58	0.0031	0.0661			NonCoding
TC0700004503.mm.1	9.76	10.42	-1.58	0.0031	0.0661			NonCoding
TC0800000210.mm.1	9.76	10.42	-1.58	0.0031	0.0661			NonCoding
TC0800002334.mm.1	9.76	10.42	-1.58	0.0031	0.0661			NonCoding
TC0900000024.mm.1	9.76	10.42	-1.58	0.0031	0.0661			NonCoding
TC0X00000861.mm.1	9.76	10.42	-1.58	0.0031	0.0661			NonCoding
TC0X00001562.mm.1	9.76	10.42	-1.58	0.0031	0.0661			NonCoding
TC1000001258.mm.1	9.76	10.42	-1.58	0.0031	0.0661			NonCoding
TC1000001524.mm.1	9.76	10.42	-1.58	0.0031	0.0661			NonCoding
TC1000002091.mm.1	9.76	10.42	-1.58	0.0031	0.0661			NonCoding
TC1100000987.mm.1	9.76	10.42	-1.58	0.0031	0.0661			NonCoding
TC1200001386.mm.1	9.76	10.42	-1.58	0.0031	0.0661			NonCoding
TC1200001679.mm.1	9.76	10.42	-1.58	0.0031	0.0661			NonCoding
TC1200002061.mm.1	9.76	10.42	-1.58	0.0031	0.0661			NonCoding
TC1300000349.mm.1	9.76	10.42	-1.58	0.0031	0.0661			NonCoding
TC1300001681.mm.1	9.76	10.42	-1.58	0.0031	0.0661			NonCoding
TC1300001701.mm.1	9.76	10.42	-1.58	0.0031	0.0661			NonCoding
TC1300001783.mm.1	9.76	10.42	-1.58	0.0031	0.0661			NonCoding
TC1300002179.mm.1	9.76	10.42	-1.58	0.0031	0.0661			NonCoding
TC1400000134.mm.1	9.76	10.42	-1.58	0.0031	0.0661			NonCoding
TC1400001091.mm.1	9.76	10.42	-1.58	0.0031	0.0661			NonCoding
TC1400001238.mm.1	9.76	10.42	-1.58	0.0031	0.0661			NonCoding
TC1400002619.mm.1	9.76	10.42	-1.58	0.0031	0.0661			NonCoding
TC1500000004.mm.1	9.76	10.42	-1.58	0.0031	0.0661			NonCoding
TC1500000005.mm.1	9.76	10.42	-1.58	0.0031	0.0661			NonCoding
TC1500000913.mm.1	9.76	10.42	-1.58	0.0031	0.0661			NonCoding
TC1500001334.mm.1	9.76	10.42	-1.58	0.0031	0.0661			NonCoding
TC1700000098.mm.1	9.76	10.42	-1.58	0.0031	0.0661			NonCoding
TC1700000286.mm.1	9.76	10.42	-1.58	0.0031	0.0661			NonCoding
TC1700002409.mm.1	9.76	10.42	-1.58	0.0031	0.0661			NonCoding
TC1700002750.mm.1	9.76	10.42	-1.58	0.0031	0.0661			NonCoding
TC1900000512.mm.1	9.76	10.42	-1.58	0.0031	0.0661			NonCoding
TC1900001399.mm.1	9.76	10.42	-1.58	0.0031	0.0661			NonCoding
TC1900001475.mm.1	9.76	10.42	-1.58	0.0031	0.0661			NonCoding
TCUn_GL45639300000001.mm.1	9.76	10.42	-1.58	0.0031	0.0661			NonCoding
TC1300001311.mm.1	7.34	8	-1.58	0.0001	0.0166			NonCoding
TC0500000885.mm.1	6.95	7.61	-1.58	0.0021	0.0548	9330159N05Rik	RIKEN cDNA 9330159N05 gene	Coding
TC0400000950.mm.1	6.75	7.41	-1.58	0.0028	0.0641	Mir872	microRNA 872	Precursor_microRNA
TC0500002870.mm.1	10.17	10.83	-1.58	0.0054	0.0882			NonCoding
TC0600000139.mm.1	7.08	7.73	-1.58	0.0036	0.072	ST7-OT4_4	ST7 overlapping transcript 4 conserved region 4	NonCoding
TC0500001381.mm.1	9.65	10.31	-1.58	0.0005	0.0275			NonCoding
TC1700000127.mm.1	7.43	8.09	-1.58	0.0009	0.0378	Airn	antisense Igf2r RNA	NonCoding
TC1200000305.mm.1	8.38	9.04	-1.58	0.0009	0.0362			NonCoding
TC0500002361.mm.1	11.06	11.72	-1.58	1.26e-05	0.0072			NonCoding
TC1000002286.mm.1	7.76	8.42	-1.58	0.0001	0.0149			NonCoding
TC1300001505.mm.1	7.78	8.44	-1.58	0.0006	0.0306			NonCoding
TC0400002710.mm.1	5.75	6.41	-1.58	0.0047	0.0822	Mir32	microRNA 32	Precursor_microRNA
TC1000000966.mm.1	8.39	9.05	-1.58	8.76e-05	0.0139			NonCoding
TC0600000729.mm.1	8.48	9.13	-1.58	0.0001	0.0174			NonCoding
TC0300000581.mm.1	8.45	9.1	-1.58	0.0002	0.018			NonCoding
TC1600001868.mm.1	10.78	11.44	-1.58	0.0003	0.022			NonCoding
TC0100002196.mm.1	7.25	7.9	-1.57	0.0016	0.0481			NonCoding
TC0800002257.mm.1	7.59	8.24	-1.57	0.0002	0.019			NonCoding
TC0300000174.mm.1	7.1	7.75	-1.57	0.0001	0.015			NonCoding
TC1800000411.mm.1	8.52	9.17	-1.57	0.0019	0.0524			NonCoding
TC1300002118.mm.1	6.22	6.88	-1.57	0.001	0.0382			NonCoding
TC1000000374.mm.1	6.39	7.04	-1.57	8.27e-05	0.0136			NonCoding
TC1700000140.mm.1	11.89	12.54	-1.57	0.0002	0.0198			NonCoding
TC0300001961.mm.1	5.08	5.74	-1.57	0.0064	0.0977			NonCoding
TC0400000371.mm.1	5.09	5.75	-1.57	0.0003	0.0234			NonCoding
TC1200000703.mm.1	7.48	8.13	-1.57	0.0014	0.0449			NonCoding
TC0800002262.mm.1	8.19	8.84	-1.57	3.64e-05	0.0101			NonCoding
TC1300001754.mm.1	6.64	7.3	-1.57	0.0002	0.0206			NonCoding
TC1400002665.mm.1	8.84	9.49	-1.57	0.0003	0.0238			NonCoding
TC0100000931.mm.1	4.84	5.5	-1.57	0.0011	0.0406	Mir6345	microRNA 6345	Precursor_microRNA
TC1800000339.mm.1	7.04	7.69	-1.57	0.0027	0.0626			NonCoding
TC0200001476.mm.1	9.23	9.88	-1.57	0.001	0.0379			NonCoding
TC1900000361.mm.1	8.7	9.36	-1.57	0.0002	0.02			NonCoding
TC0600001935.mm.1	6.53	7.18	-1.57	0.0016	0.0481	Rnf148	ring finger protein 148	Coding
TC0200000859.mm.1	9.66	10.31	-1.57	0.0016	0.0486			NonCoding
TC0X00000774.mm.1	6.45	7.1	-1.57	2.03e-05	0.0082			NonCoding
TC1500001513.mm.1	6.39	7.04	-1.57	0.0004	0.027			NonCoding
TC1700002726.mm.1	9.4	10.05	-1.57	1.04e-05	0.0068			NonCoding
TC0200001409.mm.1	7.27	7.92	-1.57	0.0027	0.0635			NonCoding
TC0600001857.mm.1	9.73	10.38	-1.57	0.0038	0.0733			NonCoding
TC0700000031.mm.1	9.73	10.38	-1.57	0.0038	0.0733			NonCoding
TC1200001387.mm.1	9.73	10.38	-1.57	0.0038	0.0733			NonCoding
TC0500000022.mm.1	8.27	8.92	-1.57	0.0002	0.018			NonCoding
TC1800001282.mm.1	6.11	6.76	-1.57	0.0002	0.0192			NonCoding
TC0700003407.mm.1	8.4	9.05	-1.57	0.0005	0.0295			NonCoding
TC1000001262.mm.1	9.38	10.03	-1.57	0.0147	0.1556			NonCoding
TC1200000367.mm.1	7.73	8.38	-1.57	0.0029	0.0652			NonCoding
TC0400002075.mm.1	5.94	6.59	-1.57	8.46e-06	0.0062	Cfap74; C030017K20Rik	cilia and flagella associated protein 74; RIKEN cDNA C030017K20 gene	Multiple_Complex
TC1300000984.mm.1	9.19	9.84	-1.57	0.0004	0.0256			NonCoding
TC1300002521.mm.1	7.25	7.9	-1.57	0.0062	0.0958			NonCoding
TC0100003633.mm.1	9.05	9.7	-1.57	0.0003	0.024			NonCoding
TC1700001827.mm.1	6.7	7.35	-1.56	0.0002	0.0176	Sik1	salt inducible kinase 1; Synthetic construct Mus musculus clone IMAGE:100014913, MGC:180307 salt inducible kinase 1 (Sik1) mRNA, encodes complete protein.	Multiple_Complex
TC1800000752.mm.1	8.42	9.07	-1.56	0.0002	0.0206			NonCoding
TC1600000065.mm.1	8.39	9.04	-1.56	0.0001	0.0149			NonCoding
TC0500001313.mm.1	6.71	7.36	-1.56	0.0062	0.0957			NonCoding
TC1000001748.mm.1	8.9	9.54	-1.56	0.0005	0.0274			NonCoding
TC1000001540.mm.1	3.82	4.46	-1.56	0.0025	0.0611			NonCoding
TC1200001773.mm.1	8.09	8.74	-1.56	0.0183	0.1753			NonCoding
TC0900000497.mm.1	8.97	9.61	-1.56	0.0001	0.015	Usp2	ubiquitin specific peptidase 2	Multiple_Complex		ATM interactome (PubMedID: 36436562)
TC1000002216.mm.1	6.91	7.56	-1.56	0.0003	0.0217			NonCoding
TC0100000172.mm.1	9.18	9.82	-1.56	0.0103	0.1284			NonCoding
TC1500000808.mm.1	5.74	6.38	-1.56	0.0006	0.0309			NonCoding
TC0500003358.mm.1	7.16	7.81	-1.56	0.0002	0.0193			NonCoding
TC1200000929.mm.1	9.21	9.86	-1.56	0.0009	0.0362			NonCoding
TC0500000334.mm.1	6.1	6.75	-1.56	0.0006	0.0313	Fosl2	fos-like antigen 2	Coding		immediate early gene
TC0X00001616.mm.1	7.82	8.46	-1.56	0.0013	0.0435			NonCoding
TC1400002724.mm.1	6.34	6.98	-1.56	0.0073	0.1048			NonCoding
TC1600000628.mm.1	6.5	7.14	-1.56	0.0166	0.1667			NonCoding
TC1200001137.mm.1	4.5	5.14	-1.56	0.0002	0.0206	Mir434	microRNA 434	Precursor_microRNA
TC0500003183.mm.1	9.35	9.99	-1.56	0.0029	0.0648			NonCoding
TC1600000727.mm.1	8.51	9.15	-1.56	0.0021	0.0551			NonCoding
TC0900002526.mm.1	10.66	11.3	-1.56	0.0013	0.0443	Usp3	ubiquitin specific peptidase 3	Multiple_Complex
TC0300000387.mm.1	9.49	10.13	-1.56	0.0135	0.1489	Lhfp	lipoma HMGIC fusion partner	Multiple_Complex
TC1700002431.mm.1	10.1	10.74	-1.56	0.0004	0.0249	Mtcl1	microtubule crosslinking factor 1	Multiple_Complex
TC0500002382.mm.1	14.32	14.96	-1.56	5.81e-05	0.0118			NonCoding
TC0600000176.mm.1	11.21	11.85	-1.56	0.0001	0.0158			NonCoding
TC1900001489.mm.1	7.23	7.87	-1.56	0.0001	0.0157			NonCoding
TC0800002247.mm.1	16.51	17.15	-1.56	0.0234	0.2004			NonCoding
TC0800001574.mm.1	7.55	8.19	-1.56	0.0006	0.0309			NonCoding
TC1700000175.mm.1	9.86	10.5	-1.56	0.0021	0.0548			NonCoding
TC1300001441.mm.1	9.55	10.19	-1.56	0.0002	0.0177			NonCoding
TC0700001409.mm.1	6.17	6.81	-1.56	0.0065	0.098	Ucp2	uncoupling protein 2 (mitochondrial, proton carrier)	Multiple_Complex
TC0900000323.mm.1	7.01	7.65	-1.56	0.0002	0.0189			NonCoding
TC0500001314.mm.1	6.1	6.74	-1.56	0.0009	0.0373			NonCoding
TC0800001086.mm.1	8.46	9.1	-1.56	0.0026	0.0621			NonCoding
TC1100002754.mm.1	9.52	10.16	-1.56	0.0055	0.0897	Slc22a4	solute carrier family 22 (organic cation transporter), member 4	Multiple_Complex
TC1300001312.mm.1	6.18	6.82	-1.56	0.0032	0.0669			NonCoding
TC0500002369.mm.1	11.1	11.74	-1.56	2.88e-05	0.0094			NonCoding
TC0800002258.mm.1	7.14	7.78	-1.56	0.0006	0.0316			NonCoding
TC0500001511.mm.1	6.98	7.62	-1.55	0.0038	0.0734	Gm15903	predicted gene 15903	NonCoding
TC1200001665.mm.1	3.83	4.47	-1.55	0.0148	0.1566	Mir1938	microRNA 1938	Precursor_microRNA
TC0900003147.mm.1	9.87	10.51	-1.55	0.0073	0.1052			NonCoding
TC0500002543.mm.1	8.81	9.45	-1.55	0.0014	0.0456			NonCoding
TC0500003341.mm.1	7.55	8.18	-1.55	2.75e-05	0.0093			NonCoding
TC0700001278.mm.1	7.45	8.08	-1.55	0.0061	0.0949			NonCoding
TC0200005445.mm.1	7.02	7.65	-1.55	0.0051	0.0861			NonCoding
TC0200004915.mm.1	7.46	8.1	-1.55	2.18e-05	0.0085			NonCoding
TC0300000745.mm.1	6.46	7.1	-1.55	0.0086	0.115			NonCoding
TC1000000104.mm.1	8.58	9.21	-1.55	0.0113	0.1356			NonCoding
TC0500001316.mm.1	7.87	8.51	-1.55	0.0002	0.0206			NonCoding
TC1200001186.mm.1	7.31	7.95	-1.55	0.0028	0.0641	Mir300	microRNA 300; microRNA 300 (Mir300), microRNA.	Multiple_Complex
TC0800002754.mm.1	5.89	6.52	-1.55	0.0036	0.071			NonCoding
TC0100001970.mm.1	6.74	7.37	-1.55	0.0062	0.0961			NonCoding
TC0500002374.mm.1	12.99	13.62	-1.55	3.71e-05	0.0101			NonCoding
TC1500001157.mm.1	17.04	17.68	-1.55	0.0291	0.2252			NonCoding
TC0900000574.mm.1	8.64	9.27	-1.55	0.0002	0.0206			NonCoding
TC0400002824.mm.1	9.32	9.96	-1.55	0.0006	0.0314			NonCoding
TC1900001283.mm.1	8.28	8.91	-1.55	0.0002	0.0176			NonCoding
TC0500002357.mm.1	8.14	8.77	-1.55	0.0361	0.2521			NonCoding
TC0300001435.mm.1	11.37	12	-1.55	0.0002	0.0185			NonCoding
TC0600001199.mm.1	5.84	6.47	-1.55	0.0257	0.2107	Mir7661	microRNA 7661	Precursor_microRNA
TC0200003301.mm.1	10.42	11.05	-1.55	0.0054	0.0886			NonCoding
TC1300001092.mm.1	7.94	8.57	-1.55	0.0146	0.155			NonCoding
TC0100001381.mm.1	9.32	9.95	-1.55	0.0028	0.0642	Rgs16	regulator of G-protein signaling 16	Coding
TC0100000327.mm.1	7.45	8.08	-1.55	0.0009	0.037			NonCoding
TC0200004092.mm.1	8.35	8.98	-1.55	0.001	0.0379			NonCoding
TC1600000070.mm.1	8.53	9.16	-1.55	3.67e-05	0.0101			NonCoding
TC1000000317.mm.1	16.23	16.86	-1.55	0.0404	0.2671	Gm24710	predicted gene, 24710 [Source:MGI Symbol;Acc:MGI:5454487]	Precursor_microRNA
TC1500001230.mm.1	16.23	16.86	-1.55	0.0404	0.2671	Gm24135	predicted gene, 24135 [Source:MGI Symbol;Acc:MGI:5453912]	Precursor_microRNA
TC1100000201.mm.1	7.53	8.16	-1.55	9.01e-05	0.0141			NonCoding
TC1100001060.mm.1	5.4	6.03	-1.55	0.033	0.2405	1700016P03Rik; RP23-143A14.3	RIKEN cDNA 1700016P03 gene [Source:MGI Symbol;Acc:MGI:1922792]; novel transcript	NonCoding
TC0900000062.mm.1	5.71	6.34	-1.55	0.0005	0.0292			NonCoding
TC1800000273.mm.1	10.27	10.9	-1.55	5.06e-05	0.0112			NonCoding
TC1500001668.mm.1	10	10.63	-1.55	0.0002	0.0196			NonCoding
TC0300001969.mm.1	6.43	7.06	-1.55	0.0004	0.0244			NonCoding
TC0200000790.mm.1	7.93	8.56	-1.55	0.0126	0.1448			NonCoding
TC1500000903.mm.1	8.48	9.11	-1.55	5.5e-06	0.0056			NonCoding
TC1300002087.mm.1	8.29	8.92	-1.55	0.0006	0.0309			NonCoding
TC1200000391.mm.1	6.93	7.56	-1.55	0.0004	0.0248			NonCoding
TC1600000634.mm.1	7.25	7.88	-1.55	0.0061	0.0951			NonCoding
TC0100002801.mm.1	6.96	7.59	-1.55	3.15e-05	0.0098	Per2	period circadian clock 2; Synthetic construct Mus musculus clone IMAGE:100068136, MGC:195753 period homolog 2 (Drosophila) (Per2) mRNA, encodes complete protein.	Coding		immediate early gene
TC0900000268.mm.1	7.51	8.14	-1.55	0.0158	0.1624			NonCoding
TC0500000114.mm.1	6.51	7.14	-1.55	0.0032	0.0668			NonCoding
TC1600000626.mm.1	6.88	7.51	-1.55	0.0012	0.042			NonCoding
TC0900002097.mm.1	8.75	9.38	-1.55	0.0001	0.0163			NonCoding
TC1000001104.mm.1	8.81	9.44	-1.55	0.0001	0.0157			NonCoding
TC0600000612.mm.1	13.6	14.22	-1.55	0.04	0.2655	Gm22914	predicted gene, 22914 [Source:MGI Symbol;Acc:MGI:5452691]	Precursor_microRNA
TC0200000997.mm.1	7.26	7.88	-1.54	0.0005	0.0274			NonCoding
TC1000001260.mm.1	13.19	13.82	-1.54	0.019	0.1785	Lin7a	lin-7 homolog A (C. elegans)	Multiple_Complex
TC1300001200.mm.1	15	15.62	-1.54	0.0025	0.0609			NonCoding
TC0500001996.mm.1	7.58	8.21	-1.54	0.0008	0.0351			NonCoding
TC0400000699.mm.1	4.56	5.19	-1.54	4.8e-05	0.0108			NonCoding
TC1000002840.mm.1	10.36	10.99	-1.54	0.0193	0.1798			NonCoding
TC1200000908.mm.1	11.86	12.48	-1.54	0.0121	0.1413	Gm23989	predicted gene, 23989 [Source:MGI Symbol;Acc:MGI:5453766]	Precursor_microRNA
TC0500001484.mm.1	6.64	7.26	-1.54	0.0115	0.1368			NonCoding
TC0100001443.mm.1	7.42	8.05	-1.54	0.0009	0.0378			NonCoding
TC0900001068.mm.1	8.14	8.76	-1.54	0.002	0.0543			NonCoding
TC0500003350.mm.1	7.23	7.86	-1.54	0.0003	0.0223			NonCoding
TC1500001936.mm.1	5.75	6.37	-1.54	0.0025	0.061			NonCoding
TC0300003025.mm.1	5.72	6.35	-1.54	0.0007	0.0341			NonCoding
TC1100002272.mm.1	7.18	7.81	-1.54	0.0021	0.0559			NonCoding
TC0600000965.mm.1	8.75	9.38	-1.54	0.0011	0.0408			NonCoding
TC1500001801.mm.1	6.73	7.35	-1.54	0.022	0.1937			NonCoding
TC1900000364.mm.1	11.06	11.68	-1.54	4.26e-05	0.0102			NonCoding
TC1700001296.mm.1	6.87	7.49	-1.54	0.0003	0.0225			NonCoding
TC0700000801.mm.1	6.44	7.07	-1.54	0.0009	0.0371			NonCoding
TC1600000615.mm.1	8.76	9.39	-1.54	0.0012	0.0413			NonCoding
TC1300001879.mm.1	6.78	7.4	-1.54	0.0009	0.037			NonCoding
TC0800000599.mm.1	8.94	9.57	-1.54	2.82e-05	0.0093			NonCoding
TC1100002433.mm.1	7.43	8.06	-1.54	0.0003	0.0226			NonCoding
TC0X00000176.mm.1	11.38	12	-1.54	0.0176	0.1718	Gm14519	predicted gene 14519 [Source:MGI Symbol;Acc:MGI:3646740]	Pseudogene
TC1700001413.mm.1	6.16	6.78	-1.54	0.0035	0.0702	Gm15425	predicted gene 15425 [Source:MGI Symbol;Acc:MGI:3705642]	Pseudogene
TC1000003071.mm.1	8.67	9.3	-1.54	0.0018	0.0505			NonCoding
TC1400001733.mm.1	16.81	17.43	-1.54	0.0061	0.0954	Mir297-1	microRNA 297-1	Precursor_microRNA
TC0200002895.mm.1	7.41	8.03	-1.54	0.0005	0.0281			NonCoding
TC0200000889.mm.1	9.22	9.85	-1.54	0.0023	0.0581			NonCoding
TC0400000384.mm.1	5.95	6.57	-1.54	3.59e-05	0.0101	LOC100862170; 4933409K07Rik	PREDICTED: uncharacterized LOC100862170 (LOC100862170), miscRNA.; RIKEN cDNA 4933409K07 gene	Multiple_Complex
TC0600001137.mm.1	4.59	5.21	-1.54	0.0003	0.0213			NonCoding
TC1400002382.mm.1	5.49	6.11	-1.54	0.0115	0.1372	Rb1	retinoblastoma 1	NonCoding
TC0300000542.mm.1	6.54	7.16	-1.54	0.0288	0.2239			NonCoding
TC1600001855.mm.1	7.66	8.28	-1.54	0.0008	0.0351			NonCoding
TC0400004037.mm.1	7.04	7.66	-1.54	7.78e-05	0.0133			NonCoding
TC0500000377.mm.1	6.02	6.64	-1.54	0.0045	0.0803			NonCoding
TC0600002906.mm.1	7.5	8.12	-1.54	0.0249	0.2072			NonCoding
TC0500000154.mm.1	5.87	6.49	-1.54	0.0024	0.0597	Gm22755	predicted gene, 22755 [Source:MGI Symbol;Acc:MGI:5452532]	Small_RNA
TC0800002341.mm.1	7.22	7.84	-1.54	0.0013	0.0446	Gm15992; AC122500.1	predicted gene 15992 [Source:MGI Symbol;Acc:MGI:3801806]; novel transcript	NonCoding
TC1900001488.mm.1	7.14	7.76	-1.54	0.0011	0.0412			NonCoding
TC1500001057.mm.1	8.25	8.87	-1.54	0.0023	0.0578			NonCoding
TC1600000640.mm.1	6.54	7.16	-1.54	0.0113	0.1356			NonCoding
TC0700001800.mm.1	8.95	9.57	-1.54	0.0037	0.0728	Sbk1	SH3-binding kinase 1	Multiple_Complex
TC1000000017.mm.1	5.73	6.35	-1.54	0.0013	0.0429			NonCoding
TC0300001278.mm.1	5.84	6.46	-1.54	0.0186	0.1765			NonCoding
TC1700002711.mm.1	6.49	7.11	-1.54	0.0218	0.1927	Gm22542	predicted gene, 22542 [Source:MGI Symbol;Acc:MGI:5452319]	Small_RNA
TC0500000275.mm.1	7.06	7.68	-1.54	0.0031	0.0661			NonCoding
TC1400002770.mm.1	10.48	11.1	-1.54	4.03e-05	0.0102			NonCoding
TC0500002378.mm.1	10.24	10.86	-1.54	0.0002	0.0176			NonCoding
TC0600000378.mm.1	7.32	7.94	-1.53	0.0002	0.0202			NonCoding
TC1600001481.mm.1	5.27	5.89	-1.53	0.0192	0.179			NonCoding
TC4_GL456350_random00000010.mm.1	5.71	6.33	-1.53	8.88e-05	0.014	Fam205a2; Gm10600	family with sequence similarity 205, member A2; predicted gene 10600	Coding
TC1700001215.mm.1	11.08	11.69	-1.53	0.0011	0.0411	Arhgef33	Rho guanine nucleotide exchange factor (GEF) 33	Multiple_Complex
TC0400003238.mm.1	7.62	8.24	-1.53	0.0029	0.0648			NonCoding
TC1500000818.mm.1	7.03	7.65	-1.53	0.0001	0.016	Mirlet7c-2	microRNA let7c-2	Precursor_microRNA
TC1600000061.mm.1	10.02	10.64	-1.53	0.0003	0.022			NonCoding
TC0700003522.mm.1	8.82	9.44	-1.53	0.0004	0.0254			NonCoding
TC0200000016.mm.1	6.5	7.11	-1.53	1.91e-05	0.008			NonCoding
TC0800003192.mm.1	6.28	6.89	-1.53	0.021	0.1888			NonCoding
TC1600001430.mm.1	9.22	9.84	-1.53	0.0002	0.0203			NonCoding
TC0700003379.mm.1	4.25	4.87	-1.53	0.0016	0.0478	Mir344b	microRNA 344b	Precursor_microRNA
TC0300001577.mm.1	9.37	9.98	-1.53	0.0019	0.0534	Mir186	microRNA 186	Precursor_microRNA
TC0900000900.mm.1	8.56	9.17	-1.53	0.0003	0.0232			NonCoding
TC1000003080.mm.1	5.77	6.39	-1.53	0.0003	0.023			NonCoding
TC0800000262.mm.1	5.02	5.63	-1.53	0.0003	0.023	Defb10	defensin beta 10; Synthetic construct Mus musculus clone IMAGE:100015835, MGC:183455 defensin beta 10 (Defb10) mRNA, encodes complete protein.	Coding
TC0900002621.mm.1	8.28	8.89	-1.53	0.0002	0.0178			NonCoding
TC0200000125.mm.1	7.92	8.53	-1.53	0.004	0.0759	Mir467a-3	microRNA 467a-3	Precursor_microRNA
TC0200000143.mm.1	7.92	8.53	-1.53	0.004	0.0759	Mir467a-6	microRNA 467a-6	Precursor_microRNA
TC0200000173.mm.1	7.92	8.53	-1.53	0.004	0.0759	Mir467a-10	microRNA 467a-10	Precursor_microRNA
TC0900000821.mm.1	8.47	9.08	-1.53	0.0003	0.022	Megf11	multiple EGF-like-domains 11	Multiple_Complex
TC0400003742.mm.1	8.22	8.83	-1.53	0.0194	0.1801	Man1c1	mannosidase, alpha, class 1C, member 1	Multiple_Complex
TC0600001934.mm.1	7.28	7.9	-1.53	8.13e-05	0.0136	Rnf133	ring finger protein 133	Coding
TC0500000100.mm.1	7.41	8.03	-1.53	0.0003	0.023			NonCoding
TC1600001861.mm.1	9.2	9.82	-1.53	0.0039	0.075			NonCoding
TC0800000442.mm.1	6.35	6.96	-1.53	0.0361	0.2521			NonCoding
TC0300000391.mm.1	9.42	10.03	-1.53	0.0002	0.0179			NonCoding
TC0200000355.mm.1	7.68	8.29	-1.53	0.0042	0.0771	Gm25544	predicted gene, 25544 [Source:MGI Symbol;Acc:MGI:5455321]	Small_RNA
TC0400003906.mm.1	9.09	9.7	-1.53	0.0024	0.0598			NonCoding
TC1800001027.mm.1	6.18	6.79	-1.53	4.56e-05	0.0104			NonCoding
TC0400002569.mm.1	7.6	8.22	-1.53	0.0077	0.1083			NonCoding
TC0X00002300.mm.1	7.13	7.74	-1.53	0.0057	0.0911			NonCoding
TC0500003326.mm.1	7.3	7.91	-1.53	0.0013	0.0442			NonCoding
TC0300002715.mm.1	8.44	9.05	-1.53	0.0002	0.0206			NonCoding
TC0700001889.mm.1	6.28	6.89	-1.53	0.004	0.0762			NonCoding
TC0900003142.mm.1	8.7	9.31	-1.53	0.0017	0.0493	Gm20326	PREDICTED: predicted gene, 20326 (Gm20326), miscRNA.	NonCoding
TC0800000596.mm.1	9.6	10.21	-1.53	2.7e-05	0.0093			NonCoding
TC1500001667.mm.1	9.4	10.01	-1.53	0.0002	0.0189			NonCoding
TC1900001041.mm.1	7.47	8.08	-1.53	0.0003	0.0229			NonCoding
TC1000002888.mm.1	7.22	7.83	-1.53	0.0002	0.018			NonCoding
TC1000000183.mm.1	5.31	5.91	-1.53	0.0172	0.17	Slc2a12	solute carrier family 2 (facilitated glucose transporter), member 12	Multiple_Complex
TC1400002236.mm.1	6.91	7.51	-1.52	0.0039	0.0745			NonCoding
TC0500001810.mm.1	12.54	13.15	-1.52	0.0002	0.0208			NonCoding
TC0400003903.mm.1	7.91	8.52	-1.52	0.0145	0.1547			NonCoding
TC0500000104.mm.1	10.06	10.67	-1.52	0.0015	0.0474			NonCoding
TC1300001442.mm.1	7.2	7.8	-1.52	0.0007	0.0323			NonCoding
TC0100003878.mm.1	6.53	7.14	-1.52	7.13e-05	0.013	Mpp4	membrane protein, palmitoylated 4 (MAGUK p55 subfamily member 4)	Multiple_Complex
TC1500000325.mm.1	9.67	10.27	-1.52	0.0004	0.0246			NonCoding
TC1100003244.mm.1	7.58	8.19	-1.52	0.0001	0.016			NonCoding
TC0200001720.mm.1	7.42	8.03	-1.52	0.0043	0.079			NonCoding
TC1400000909.mm.1	10.98	11.59	-1.52	0.0141	0.1526			NonCoding
TC0400003336.mm.1	5.86	6.47	-1.52	0.0021	0.0559			NonCoding
TC1900000018.mm.1	9.7	10.3	-1.52	3.36e-05	0.0098	Chka	choline kinase alpha; choline kinase alpha (Chka), transcript variant 2, mRNA.; choline kinase alpha (Chka), transcript variant 1, mRNA.	Multiple_Complex
TC1500000902.mm.1	9.83	10.44	-1.52	0.0006	0.0309			NonCoding
TC0500002544.mm.1	9.72	10.33	-1.52	0.0007	0.034			NonCoding
TC1000002231.mm.1	12.05	12.66	-1.52	0.0143	0.1538	Gm22117	predicted gene, 22117 [Source:MGI Symbol;Acc:MGI:5451894]	Precursor_microRNA
TC1100000336.mm.1	17.18	17.79	-1.52	0.0006	0.0306	Hba-a2; Hba-a1	hemoglobin alpha, adult chain 2; hemoglobin alpha, adult chain 1 (Hba-a1), mRNA.; hemoglobin alpha, adult chain 1; Synthetic construct Mus musculus clone IMAGE:100062289, MGC:190450 hemoglobin alpha, adult chain 2 (Hba-a2) mRNA, encodes complete protein.	Multiple_Complex
TC0800002988.mm.1	9.16	9.77	-1.52	0.0037	0.0723			NonCoding
TC1800000338.mm.1	6.14	6.75	-1.52	0.0003	0.0218			NonCoding
TC1700000051.mm.1	7.3	7.9	-1.52	0.0006	0.0304	n-R5s26	nuclear encoded rRNA 5S 26 [Source:MGI Symbol;Acc:MGI:4421871]	Ribosomal
TC1300002007.mm.1	10.15	10.76	-1.52	0.0033	0.0678			NonCoding
TC1500000487.mm.1	8.98	9.59	-1.52	0.0004	0.0252			NonCoding
TC0200001052.mm.1	10.84	11.45	-1.52	1.9e-05	0.008			NonCoding
TC1400002760.mm.1	6.18	6.79	-1.52	0.0006	0.0304			NonCoding
TC0300000702.mm.1	8.28	8.88	-1.52	0.005	0.085			NonCoding
TC1900000388.mm.1	7.19	7.79	-1.52	0.0116	0.1375			NonCoding
TC1400002343.mm.1	9.89	10.49	-1.52	0.024	0.2032	Bmp1	bone morphogenetic protein 1	Multiple_Complex
TC1200001349.mm.1	5.62	6.23	-1.52	0.001	0.0382			NonCoding
TC1700001386.mm.1	13.65	14.26	-1.52	0.0006	0.0308	Tmem181c-ps	transmembrane protein 181C, pseudogene	Multiple_Complex
TC1500002120.mm.1	6.95	7.56	-1.52	0.011	0.1338			NonCoding
TC1600000079.mm.1	9.04	9.64	-1.52	0.0004	0.0253			NonCoding
TC0100001218.mm.1	5.34	5.94	-1.52	0.0044	0.0791	Fmod	fibromodulin	Coding
TC0400001503.mm.1	8.99	9.59	-1.52	0.0006	0.0309			NonCoding
TC0200003536.mm.1	11.97	12.57	-1.52	0.0008	0.0355			NonCoding
TC1700002737.mm.1	8.87	9.47	-1.52	0.0027	0.0633			NonCoding
TC1600000636.mm.1	8.73	9.33	-1.52	0.0003	0.0218			NonCoding
TC1800000716.mm.1	5.86	6.47	-1.52	0.001	0.0388			NonCoding
TC0900002407.mm.1	8.22	8.82	-1.52	0.0041	0.077			NonCoding
TC0100003654.mm.1	12.7	13.3	-1.52	0.0114	0.1365			NonCoding
TC1400002624.mm.1	6.14	6.74	-1.52	0.0019	0.0533			NonCoding
TC1200002487.mm.1	5.7	6.3	-1.52	0.0147	0.1558	Mir6388	microRNA 6388	Precursor_microRNA
TC1800000659.mm.1	11.43	12.03	-1.52	0.0012	0.042			NonCoding
TC1300001452.mm.1	5.53	6.13	-1.52	0.0371	0.2559	Prl2c3; Prl2c4	prolactin family 2, subfamily c, member 3; prolactin family 2, subfamily c, member 4	Coding
TC0300002190.mm.1	7.94	8.54	-1.52	0.0047	0.0815			NonCoding
TC0900000091.mm.1	8.01	8.61	-1.52	0.0021	0.0553			NonCoding
TC1000001715.mm.1	8.48	9.08	-1.52	0.001	0.0385			NonCoding
TC0400000973.mm.1	8.56	9.16	-1.52	2.35e-05	0.0088			NonCoding
TC1900000360.mm.1	6.22	6.82	-1.52	0.0053	0.0873			NonCoding
TC0800003054.mm.1	6.89	7.49	-1.52	0.0389	0.262			NonCoding
TC1600000059.mm.1	8.1	8.69	-1.52	0.0009	0.0364			NonCoding
TC1600002043.mm.1	6.31	6.91	-1.51	0.0034	0.0699			NonCoding
TC0700001691.mm.1	9.24	9.84	-1.51	0.0391	0.2625	Gm24063	predicted gene, 24063 [Source:MGI Symbol;Acc:MGI:5453840]	Precursor_microRNA
TC0300001796.mm.1	6.91	7.51	-1.51	0.006	0.0943			NonCoding
TC1400002389.mm.1	6.8	7.4	-1.51	0.0004	0.0255			NonCoding
TC1000002843.mm.1	7.92	8.52	-1.51	1.33e-05	0.0074			NonCoding
TC1100001421.mm.1	8.48	9.07	-1.51	0.0298	0.2284			NonCoding
TC0600003384.mm.1	7.69	8.29	-1.51	0.0006	0.0301			NonCoding
TC0200002430.mm.1	6.5	7.1	-1.51	0.0249	0.2068			NonCoding
TC0500003419.mm.1	6.84	7.44	-1.51	0.0022	0.0562			NonCoding
TC0900002350.mm.1	6.35	6.95	-1.51	0.0247	0.2062			NonCoding
TC1000001080.mm.1	9.21	9.81	-1.51	0.0014	0.0447			NonCoding
TC1800001029.mm.1	7.84	8.44	-1.51	0.0047	0.0818			NonCoding
TC1300001219.mm.1	7.8	8.4	-1.51	0.0049	0.0844			NonCoding
TC1600001852.mm.1	8.05	8.65	-1.51	0.0006	0.0308			NonCoding
TC0900003140.mm.1	8.31	8.91	-1.51	0.0003	0.0212			NonCoding
TC1200002021.mm.1	7.81	8.41	-1.51	0.0006	0.031			NonCoding
TC0200003409.mm.1	8.83	9.43	-1.51	0.0031	0.0661			NonCoding
TC0400001085.mm.1	7.12	7.72	-1.51	0.0017	0.0495			NonCoding
TC0600002841.mm.1	5.8	6.4	-1.51	0.0004	0.0251			NonCoding
TC0500000097.mm.1	9.5	10.1	-1.51	0.0005	0.0276			NonCoding
TC0900000119.mm.1	9.54	10.14	-1.51	0.015	0.1581	Gm24357	predicted gene, 24357 [Source:MGI Symbol;Acc:MGI:5454134]	Small_RNA
TC1300000155.mm.1	8.47	9.07	-1.51	0.0019	0.0531			NonCoding
TC0800000290.mm.1	7.08	7.67	-1.51	0.0023	0.0583			NonCoding
TC1800000753.mm.1	8.04	8.63	-1.51	0.0099	0.1254			NonCoding
TC1700000008.mm.1	5.74	6.33	-1.51	0.0053	0.0879			NonCoding
TC0300002545.mm.1	9.36	9.96	-1.51	3.5e-05	0.01			NonCoding
TC1100000791.mm.1	6.57	7.16	-1.51	0.0003	0.0224			NonCoding
TC1800000298.mm.1	7.13	7.72	-1.51	0.0053	0.0876			NonCoding
TC0900002835.mm.1	6.41	7.01	-1.51	0.0076	0.1076			NonCoding
TC0X00001887.mm.1	5.34	5.94	-1.51	0.0008	0.0359	Gm23516	predicted gene, 23516 [Source:MGI Symbol;Acc:MGI:5453293]	Small_RNA
TC0200000995.mm.1	6.48	7.07	-1.51	0.0037	0.073			NonCoding
TC0600000529.mm.1	8.55	9.14	-1.51	0.0041	0.0769			NonCoding
TC0400002828.mm.1	7.44	8.03	-1.51	0.0011	0.0412			NonCoding
TC0600003161.mm.1	7.79	8.38	-1.51	0.0057	0.0915			NonCoding
TC1400002067.mm.1	9.58	10.17	-1.51	0.0382	0.2596	Slc7a8	solute carrier family 7 (cationic amino acid transporter, y+ system), member 8	Coding
TC0200000101.mm.1	11.25	11.84	-1.51	0.0023	0.0578	Mir297b; Mir297a-3; Mir297a-4	microRNA 297b; microRNA 297a-3; microRNA 297a-4	Precursor_microRNA
TC0100000856.mm.1	9.23	9.82	-1.51	0.0127	0.1453			NonCoding
TC1800000225.mm.1	14.57	15.17	-1.51	0.0011	0.0409			NonCoding
TC0900002784.mm.1	8.71	9.3	-1.51	0.0002	0.0181			NonCoding
TC1000002268.mm.1	8.77	9.36	-1.51	5.6e-05	0.0116	Snord98	small nucleolar RNA, C/D box 98	Small_RNA
TC1500001745.mm.1	5.8	6.39	-1.51	0.0103	0.1286			NonCoding
TC0600001311.mm.1	7.94	8.53	-1.51	0.0175	0.1715			NonCoding
TC1600000909.mm.1	7.94	8.53	-1.51	0.0175	0.1715			NonCoding
TC0100003628.mm.1	8.95	9.54	-1.51	0.0007	0.0322			NonCoding
TC0400000294.mm.1	11.11	11.7	-1.51	0.0002	0.018	Cnr1	cannabinoid receptor 1 (brain)	Multiple_Complex		vesicular factor; calcium homeostasis factor; glutamatergic excitation factor
TC1800001578.mm.1	7.82	8.42	-1.51	0.0002	0.0185			NonCoding
TC1800000382.mm.1	9.98	10.57	-1.51	0.0026	0.0613			NonCoding
TC1500001200.mm.1	6.17	6.76	-1.51	0.0024	0.0598			NonCoding
TC0500002364.mm.1	11.88	12.47	-1.51	8.48e-05	0.0137			NonCoding
TC1400002758.mm.1	7.18	7.77	-1.51	0.0002	0.0194			NonCoding
TC0800000780.mm.1	13.12	13.71	-1.51	0.0363	0.2528	Gm27628	predicted gene, 27628 [Source:MGI Symbol;Acc:MGI:5531010]	Precursor_microRNA
TC1200002058.mm.1	7.74	8.33	-1.51	0.0003	0.0212			NonCoding
TC0700001758.mm.1	8.19	8.78	-1.51	0.001	0.0379			NonCoding
TC0X00002119.mm.1	7.74	8.33	-1.51	0.0007	0.0323			NonCoding
TC1500002046.mm.1	6.36	6.95	-1.5	0.0003	0.022			NonCoding
TC1500000147.mm.1	9.34	9.93	-1.5	8.63e-05	0.0138			NonCoding
TC1400000244.mm.1	6.88	7.47	-1.5	0.0012	0.0426	4931406H21Rik	RIKEN cDNA 4931406H21 gene; RIKEN cDNA 4931406H21 gene (4931406H21Rik), non-coding RNA.	Multiple_Complex
TC1200000359.mm.1	11.18	11.77	-1.5	0.0005	0.0272	Dock4	dedicator of cytokinesis 4; Synthetic construct Mus musculus clone IMAGE:100069471, MGC:199373 dedicator of cytokinesis 4 (Dock4) mRNA, encodes complete protein.	Multiple_Complex
TC0700000970.mm.1	9.62	10.21	-1.5	0.0009	0.0369			NonCoding
TC1100000670.mm.1	5.1	5.69	-1.5	0.0286	0.2231			NonCoding
TC0500002032.mm.1	6.52	7.11	-1.5	0.0015	0.0471			NonCoding
TC0100003363.mm.1	9.2	9.79	-1.5	0.0014	0.045			NonCoding
TC0500000364.mm.1	8.31	8.9	-1.5	0.0006	0.0308			NonCoding
TC1300001306.mm.1	6.41	6.99	-1.5	0.0002	0.0191			NonCoding
TC0600001241.mm.1	7.33	7.92	-1.5	0.0256	0.2101			NonCoding
TC0200000623.mm.1	7.66	8.25	-1.5	0.0359	0.2513			NonCoding
TC1800000744.mm.1	7.48	8.07	-1.5	0.004	0.0759			NonCoding
TC0X00001529.mm.1	3.38	3.96	-1.5	0.0341	0.2446	Mirlet7f-2	microRNA let7f-2	Precursor_microRNA
TC0300002489.mm.1	7.13	7.71	-1.5	0.0001	0.016	Ciart	circadian associated repressor of transcription	Coding
TC0800001363.mm.1	5.41	6	-1.5	0.0001	0.016			NonCoding
TC1000001096.mm.1	9.92	10.51	-1.5	0.0081	0.1114			NonCoding
TC0200000822.mm.1	8.52	9.11	-1.5	0.0013	0.0442			NonCoding
TC1600000067.mm.1	11.33	11.91	-1.5	0.0004	0.0256			NonCoding
TC0900002657.mm.1	8.31	8.9	-1.5	0.0022	0.0567			NonCoding
TC1900001604.mm.1	8.42	9	-1.5	0.0006	0.0309			NonCoding
TC0500000510.mm.1	6.8	7.38	-1.5	0.0149	0.1573			NonCoding
TC1300001248.mm.1	4.9	5.48	-1.5	0.0306	0.231	Actbl2	actin, beta-like 2	Coding
TC0X00000711.mm.1	5.41	5.99	-1.5	0.0136	0.1495	Mir7092	microRNA 7092	Precursor_microRNA
TC1400002235.mm.1	8.35	8.94	-1.5	0.0017	0.05			NonCoding
TC0400000970.mm.1	9.54	10.13	-1.5	0.0004	0.0249			NonCoding
TC1400002105.mm.1	14.81	15.39	-1.5	0.0113	0.1357	Cbln3	cerebellin 3 precursor protein	Coding
TC1000001776.mm.1	7.91	8.5	-1.5	6.42e-05	0.0123			NonCoding
TC1300000554.mm.1	4.24	4.83	-1.5	0.0041	0.0763	Gm24111	predicted gene, 24111 [Source:MGI Symbol;Acc:MGI:5453888]	Precursor_microRNA
TC0300002537.mm.1	7.2	7.78	-1.5	0.0202	0.1844			NonCoding
TC1700002239.mm.1	6.05	6.63	-1.5	0.0235	0.2008			NonCoding
TC1200001167.mm.1	3.71	4.29	-1.5	0.0018	0.052	Mir411	microRNA 411	Precursor_microRNA
TC0X00002124.mm.1	9.96	10.54	-1.5	0.0222	0.1947			NonCoding
TC0100003879.mm.1	11.63	12.21	-1.5	0.0032	0.0671	Als2	amyotrophic lateral sclerosis 2 (juvenile)	Multiple_Complex
TC1900000477.mm.1	4.47	5.05	-1.5	0.0499	0.2995			NonCoding
TC1000002215.mm.1	7.12	7.7	-1.5	0.0018	0.0505			NonCoding
TC0X00003310.mm.1	8.67	9.25	-1.5	0.0016	0.0486			NonCoding
TC0100002005.mm.1	10.27	10.85	-1.5	0.0042	0.078			NonCoding
TC0100002156.mm.1	9.92	10.5	-1.5	0.0035	0.0701			NonCoding
TC0500002793.mm.1	9.92	10.5	-1.5	0.0035	0.0701			NonCoding
TC0900001637.mm.1	9.92	10.5	-1.5	0.0035	0.0701			NonCoding
TC0200001363.mm.1	8.94	9.52	-1.5	0.001	0.0379			NonCoding
TC1000000106.mm.1	8.2	8.78	-1.5	0.001	0.0379			NonCoding
TC1000001290.mm.1	7.86	8.44	-1.5	0.0011	0.0406			NonCoding
TC0800002260.mm.1	8.56	9.14	-1.49	6.8e-06	0.0059			NonCoding
TC1300002662.mm.1	7.8	8.38	-1.49	0.006	0.094			NonCoding
TC0500002991.mm.1	6.2	6.78	-1.49	0.021	0.1886			NonCoding
TC1100003500.mm.1	6.04	6.62	-1.49	0.0001	0.0169			NonCoding
TC0500000224.mm.1	12.08	12.66	-1.49	0.0017	0.0499			NonCoding
TC0200001404.mm.1	6.44	7.02	-1.49	0.0004	0.0259			NonCoding
TC0X00002116.mm.1	11.84	12.42	-1.49	0.0019	0.0531	Tenm1	teneurin transmembrane protein 1	Multiple_Complex
TC0800000886.mm.1	6.36	6.94	-1.49	0.001	0.0397			NonCoding
TC0100003609.mm.1	7.88	8.46	-1.49	0.0017	0.0493			NonCoding
TC0600001909.mm.1	12.17	12.75	-1.49	0.0152	0.1589	Gm26233	predicted gene, 26233 [Source:MGI Symbol;Acc:MGI:5456010]	Precursor_microRNA
TC0600000966.mm.1	7.75	8.33	-1.49	0.0037	0.0722			NonCoding
TC1600001118.mm.1	6.61	7.19	-1.49	0.0025	0.061			NonCoding
TC1300001305.mm.1	6.79	7.37	-1.49	0.0007	0.0331			NonCoding
TC0400002829.mm.1	7.89	8.46	-1.49	0.0005	0.0293			NonCoding
TC1500001602.mm.1	5.62	6.2	-1.49	0.0249	0.2069			NonCoding
TC0100003353.mm.1	8.24	8.82	-1.49	0.0043	0.0788			NonCoding
TC1900001280.mm.1	7.82	8.4	-1.49	0.0022	0.0574			NonCoding
TC1000002412.mm.1	9.12	9.7	-1.49	0.0135	0.149			NonCoding
TC0100003061.mm.1	8.44	9.01	-1.49	0.007	0.1029			NonCoding
TC1200002280.mm.1	4.51	5.09	-1.49	0.0058	0.0927	Gm8893	predicted gene 8893 [Source:MGI Symbol;Acc:MGI:3779818]	Pseudogene
TC1700001114.mm.1	8.16	8.74	-1.49	0.0033	0.0686			NonCoding
TC0300001387.mm.1	10.56	11.13	-1.49	0.0017	0.0492			NonCoding
TC1000000794.mm.1	10.96	11.53	-1.49	0.0023	0.0578	Slc1a6	solute carrier family 1 (high affinity aspartate/glutamate transporter), member 6	Coding
TC0500000296.mm.1	8.53	9.1	-1.49	0.0152	0.1588			NonCoding
TC1500001931.mm.1	6.86	7.43	-1.49	0.0009	0.0373	Tob2	transducer of ERBB2, 2	Multiple_Complex
TC0300003188.mm.1	6.56	7.13	-1.49	0.01	0.1265	Gm15577	predicted gene 15577	NonCoding
TC1700002741.mm.1	12.03	12.6	-1.49	0.0002	0.0189			NonCoding
TC1000001291.mm.1	7.72	8.3	-1.49	5.37e-05	0.0114			NonCoding
TC0300000487.mm.1	8.26	8.84	-1.49	0.0013	0.0433	Gm19816	PREDICTED: predicted gene, 19816 (Gm19816), miscRNA.	NonCoding
TC0600002241.mm.1	12.08	12.65	-1.49	0.0024	0.0592			NonCoding
TC1600001120.mm.1	8.34	8.91	-1.49	0.003	0.0661			NonCoding
TC0900000894.mm.1	10.41	10.98	-1.49	0.0006	0.0308			NonCoding
TC0700003386.mm.1	11.87	12.45	-1.49	0.0004	0.0244			NonCoding
TC1200000966.mm.1	3.96	4.54	-1.49	0.0058	0.0921	Gm25486	predicted gene, 25486 [Source:MGI Symbol;Acc:MGI:5455263]	Small_RNA
TC0200000793.mm.1	7.26	7.84	-1.49	0.0002	0.0189			NonCoding
TC1500000152.mm.1	4.68	5.25	-1.49	0.0009	0.037			NonCoding
TC1000002803.mm.1	8.07	8.65	-1.49	0.0007	0.0332			NonCoding
TC0500002062.mm.1	16.25	16.82	-1.49	0.0295	0.2271	Mir3471-1	microRNA 3471-1	Multiple_Complex
TC1700001298.mm.1	7.67	8.24	-1.49	0.0116	0.1375			NonCoding
TC0200003815.mm.1	9.61	10.19	-1.49	0.0009	0.0371	Zfp385b	zinc finger protein 385B	Multiple_Complex
TC1000001103.mm.1	9.11	9.69	-1.49	0.0006	0.0312			NonCoding
TC0400002073.mm.1	7.11	7.68	-1.49	0.0001	0.015	Cfap74	cilia and flagella associated protein 74	Multiple_Complex
TC1000001107.mm.1	8.41	8.98	-1.49	6.81e-05	0.0125			NonCoding
TC0900001271.mm.1	9.08	9.65	-1.49	0.0002	0.0209			NonCoding
TC1100004167.mm.1	13.37	13.94	-1.49	0.0418	0.2722	Gm25040	predicted gene, 25040 [Source:MGI Symbol;Acc:MGI:5454817]	Precursor_microRNA
TC0600003018.mm.1	5.83	6.4	-1.49	0.0043	0.0785			NonCoding
TC1000001712.mm.1	5.49	6.06	-1.49	0.002	0.0537			NonCoding
TC1300000977.mm.1	7.53	8.1	-1.49	0.0007	0.0335			NonCoding
TC0500000143.mm.1	9.53	10.1	-1.49	9.88e-05	0.0148			NonCoding
TC0400002934.mm.1	7.84	8.41	-1.49	0.0252	0.2083			NonCoding
TC0600000250.mm.1	9.68	10.25	-1.49	0.0169	0.1686	Strip2	striatin interacting protein 2	Multiple_Complex
TC1000000171.mm.1	9.27	9.84	-1.49	0.001	0.0388	Sgk1	serum/glucocorticoid regulated kinase 1	Multiple_Complex		immediate early gene
TC1900000934.mm.1	9.34	9.91	-1.49	0.0013	0.0442			NonCoding
TC0800002843.mm.1	11.01	11.58	-1.49	0.0394	0.2634	Lcat	lecithin cholesterol acyltransferase	Coding
TC0500002233.mm.1	7.93	8.5	-1.49	8.11e-05	0.0136	Gm15513; AC104889.1	predicted gene 15513 [Source:MGI Symbol;Acc:MGI:3782961]; novel transcript	NonCoding
TC0600003013.mm.1	8.38	8.95	-1.49	0.0005	0.0272			NonCoding
TC1000002908.mm.1	8.77	9.34	-1.49	0.0012	0.0413			NonCoding
TC1300000696.mm.1	7.51	8.08	-1.49	0.0008	0.0347	SMAD5-AS1_4	SMAD5 antisense RNA 1 conserved region 4	NonCoding
TC0900001693.mm.1	16.39	16.96	-1.49	0.0067	0.0996	Gm23992	predicted gene, 23992 [Source:MGI Symbol;Acc:MGI:5453769]	Precursor_microRNA
TC1200000975.mm.1	7.5	8.07	-1.49	5.08e-05	0.0112			NonCoding
TC0X00002783.mm.1	7.62	8.19	-1.48	0.0376	0.2575	Slc16a2	solute carrier family 16 (monocarboxylic acid transporters), member 2	Multiple_Complex
TC0400001574.mm.1	7.12	7.69	-1.48	0.0245	0.2052	Tmem200b	transmembrane protein 200B	Coding
TC0X00002110.mm.1	5.87	6.44	-1.48	0.0068	0.1011			NonCoding
TC0600002029.mm.1	5.7	6.27	-1.48	0.0009	0.0368			NonCoding
TC1100001120.mm.1	7.88	8.45	-1.48	0.0027	0.0627			NonCoding
TC1200002045.mm.1	9.27	9.84	-1.48	0.0012	0.0426	Dpf3	D4, zinc and double PHD fingers, family 3	Multiple_Complex
TC0600000738.mm.1	12.65	13.22	-1.48	0.0003	0.0226			NonCoding
TC0200001388.mm.1	6	6.57	-1.48	0.0032	0.0669			NonCoding
TC1400002636.mm.1	10.3	10.87	-1.48	0.0039	0.0755			NonCoding
TC0400000059.mm.1	8.27	8.84	-1.48	0.0065	0.0983			NonCoding
TC1500000845.mm.1	6.77	7.34	-1.48	9.38e-05	0.0144			NonCoding
TC1600000637.mm.1	7.35	7.92	-1.48	0.0008	0.0354			NonCoding
TC1100001010.mm.1	8.7	9.27	-1.48	0.002	0.0537	Atp2a3	ATPase, Ca++ transporting, ubiquitous	Multiple_Complex
TC0900000738.mm.1	9.49	10.06	-1.48	0.0439	0.28			NonCoding
TC0X00003119.mm.1	16.07	16.64	-1.48	0.0377	0.2576			NonCoding
TC0200000999.mm.1	6.8	7.37	-1.48	0.0025	0.0607			NonCoding
TC1600001871.mm.1	10.42	10.99	-1.48	0.0006	0.031			NonCoding
TC0400000065.mm.1	8.52	9.09	-1.48	0.0229	0.1978			NonCoding
TC0200000998.mm.1	7.79	8.36	-1.48	0.0004	0.0256			NonCoding
TC0300000795.mm.1	7.1	7.67	-1.48	0.0001	0.0149			NonCoding
TC0600003020.mm.1	10.31	10.87	-1.48	0.001	0.0379	Erc1	ELKS/RAB6-interacting/CAST family member 1	Multiple_Complex		vesicular factor; calcium homeostasis factor; glutamatergic excitation factor
TC0600002018.mm.1	10.36	10.93	-1.48	0.0019	0.0531			NonCoding
TC0500001822.mm.1	7.44	8.01	-1.48	0.0006	0.0312			NonCoding
TC0200000823.mm.1	7.91	8.47	-1.48	0.0009	0.0362			NonCoding
TC1500000176.mm.1	7.69	8.25	-1.48	0.0028	0.0641			NonCoding
TC1200000930.mm.1	9.96	10.52	-1.48	0.018	0.1743			NonCoding
TC0700002060.mm.1	9.07	9.64	-1.48	0.0094	0.1213			NonCoding
TC0900001274.mm.1	8.38	8.95	-1.48	0.0003	0.023			NonCoding
TC1000002130.mm.1	7.51	8.07	-1.48	0.0005	0.0284			NonCoding
TC0600003386.mm.1	12.59	13.15	-1.48	0.0059	0.093			NonCoding
TC1700001295.mm.1	7.48	8.04	-1.48	0.0005	0.0286			NonCoding
TC0100000862.mm.1	6.51	7.07	-1.48	0.0013	0.0431	Gm25180	predicted gene, 25180 [Source:MGI Symbol;Acc:MGI:5454957]	Ribosomal
TC0800000598.mm.1	11.21	11.78	-1.48	0.0068	0.1011			NonCoding
TC0200002405.mm.1	7.42	7.98	-1.48	0.0076	0.1073	Tldc2	TBC/LysM associated domain containing 2	Coding
TC1600001833.mm.1	7.71	8.28	-1.48	0.0002	0.02			NonCoding
TC0400001162.mm.1	8.22	8.79	-1.48	0.0043	0.079			NonCoding
TC1600000613.mm.1	11.74	12.31	-1.48	0.0002	0.0206			NonCoding
TC0500003347.mm.1	8.05	8.61	-1.48	0.0006	0.0316			NonCoding
TC0500002368.mm.1	11.36	11.93	-1.48	0.0014	0.0447			NonCoding
TC1300001408.mm.1	9.28	9.84	-1.48	0.0152	0.1589			NonCoding
TC4_JH584293_random00000007.mm.1	10.59	11.15	-1.48	0.0005	0.0288	Gm13306; Ccl27b; Gm2506; Ccl27a	predicted gene 13306 (Gm13306), transcript variant 2, mRNA.; chemokine (C-C motif) ligand 27b (Ccl27b), transcript variant 2, mRNA.; chemokine (C-C motif) ligand 27b (Ccl27b), transcript variant 3, mRNA.; chemokine (C-C motif) ligand 27b; predicted gene 13306 (Gm13306), transcript variant 1, mRNA.; predicted gene 13306 (Gm13306), transcript variant 3, mRNA.; predicted gene 2506; predicted gene 25…	Coding
TC1300002523.mm.1	10.59	11.15	-1.48	0.0017	0.0493			NonCoding
TC1200001350.mm.1	8.13	8.69	-1.48	0.0022	0.0571			NonCoding
TC1100002765.mm.1	15.45	16.01	-1.48	0.0466	0.2891	Gm26116	predicted gene, 26116 [Source:MGI Symbol;Acc:MGI:5455893]	Precursor_microRNA
TC0100003115.mm.1	7	7.56	-1.48	0.0122	0.1413			NonCoding
TC0200000994.mm.1	9.64	10.2	-1.48	0.0005	0.0283	Cers6	ceramide synthase 6	Multiple_Complex
TC0X00001769.mm.1	4.75	5.31	-1.48	0.0046	0.0813	Mir362	microRNA 362	Precursor_microRNA
TC1000001790.mm.1	6.06	6.62	-1.48	0.0016	0.0476			NonCoding
TC0300000583.mm.1	8.39	8.95	-1.48	0.0005	0.0295			NonCoding
TC0X00001386.mm.1	5.96	6.52	-1.48	6.65e-05	0.0125			NonCoding
TC0X00002662.mm.1	7.62	8.19	-1.48	0.0012	0.0424			NonCoding
TC0800002497.mm.1	9.31	9.87	-1.48	0.006	0.0944	Arhgap10	Rho GTPase activating protein 10; Synthetic construct Mus musculus clone IMAGE:100069487, MGC:199389 Rho GTPase activating protein 10 (Arhgap10) mRNA, encodes complete protein.	Coding
TC0800003082.mm.1	8.02	8.58	-1.48	6.28e-05	0.0121	C230057M02Rik	PREDICTED: RIKEN cDNA C230057M02 gene (C230057M02Rik), miscRNA.	NonCoding
TC1800001044.mm.1	3.76	4.32	-1.48	0.0045	0.0801			NonCoding
TC0900002528.mm.1	10.21	10.77	-1.48	0.002	0.0537			NonCoding
TC0200000248.mm.1	6.87	7.43	-1.48	0.0327	0.2392			NonCoding
TC0X00001530.mm.1	5.95	6.51	-1.48	0.0378	0.2579	Mir98	microRNA 98	Precursor_microRNA
TC0X00000127.mm.1	5.59	6.15	-1.48	0.0216	0.1916	Gm25885	predicted gene, 25885 [Source:MGI Symbol;Acc:MGI:5455662]	Ribosomal
TC0600001600.mm.1	5.83	6.39	-1.48	0.0061	0.095	Apold1	apolipoprotein L domain containing 1	Multiple_Complex
TC0200001667.mm.1	6.86	7.42	-1.47	0.0014	0.0458			NonCoding
TC0500002365.mm.1	10.65	11.21	-1.47	0.0063	0.097	Gm10048	predicted gene 10048	Multiple_Complex
TC1000002795.mm.1	5.73	6.29	-1.47	0.0083	0.1126			NonCoding
TC1600000068.mm.1	9.05	9.61	-1.47	0.0145	0.1544			NonCoding
TC0600000175.mm.1	12.48	13.04	-1.47	0.0001	0.0167			NonCoding
TC1300001808.mm.1	5.92	6.48	-1.47	0.0045	0.0799			NonCoding
TC1900001281.mm.1	7.24	7.8	-1.47	0.0043	0.079			NonCoding
TC1900000363.mm.1	10.17	10.73	-1.47	0.0002	0.0185			NonCoding
TC1100003688.mm.1	11.73	12.29	-1.47	0.0019	0.0526	Nr1d1	nuclear receptor subfamily 1, group D, member 1	Multiple_Complex
TC1600001419.mm.1	5.24	5.8	-1.47	0.0026	0.0621	Cldn1	claudin 1	Coding
TC0500003423.mm.1	7.89	8.45	-1.47	0.004	0.0759			NonCoding
TC0100003494.mm.1	8.07	8.63	-1.47	0.0039	0.0745			NonCoding
TC0900003239.mm.1	6.74	7.3	-1.47	0.0008	0.035			NonCoding
TC0800001572.mm.1	12.24	12.8	-1.47	0.0116	0.1377	Kcnk1	potassium channel, subfamily K, member 1	Coding
TC1100002978.mm.1	7.84	8.39	-1.47	0.0001	0.0149			NonCoding
TC0900002935.mm.1	7.59	8.15	-1.47	0.0027	0.0633			NonCoding
TC0400004080.mm.1	6.16	6.71	-1.47	0.0011	0.0404			NonCoding
TC1300001439.mm.1	7.91	8.47	-1.47	0.0012	0.0419			NonCoding
TC0900000543.mm.1	7.39	7.95	-1.47	5.74e-05	0.0117			NonCoding
TC1300001440.mm.1	7.12	7.68	-1.47	0.0008	0.0347			NonCoding
TC1400002771.mm.1	10.77	11.32	-1.47	0.0017	0.0505			NonCoding
TC0400002825.mm.1	8.2	8.75	-1.47	0.0027	0.063			NonCoding
TC0100002685.mm.1	13.73	14.28	-1.47	0.0268	0.216	Sphkap	SPHK1 interactor, AKAP domain containing	Multiple_Complex
TC0800000449.mm.1	9.91	10.46	-1.47	0.0344	0.2455	6430573F11Rik	RIKEN cDNA 6430573F11 gene	Multiple_Complex
TC0200005060.mm.1	6.54	7.1	-1.47	0.0029	0.0647			NonCoding
TC1600000418.mm.1	7.25	7.81	-1.47	0.0023	0.0576			NonCoding
TC1200000689.mm.1	9.16	9.72	-1.47	0.0012	0.0422			NonCoding
TC1400001083.mm.1	7.31	7.86	-1.47	0.013	0.1468			NonCoding
TC1800001642.mm.1	6.74	7.3	-1.47	0.0003	0.0236			NonCoding
TC1300000411.mm.1	7.47	8.03	-1.47	0.0046	0.0806			NonCoding
TC0800002753.mm.1	8.42	8.97	-1.47	0.0101	0.1269	Gm26265	predicted gene, 26265 [Source:MGI Symbol;Acc:MGI:5456042]	Small_RNA
TC0900000555.mm.1	7.6	8.16	-1.47	0.0054	0.0882			NonCoding
TC1700001118.mm.1	8.91	9.47	-1.47	0.0005	0.0276			NonCoding
TC0X00001967.mm.1	15.11	15.67	-1.47	0.01	0.1267	Gm27839	predicted gene, 27839 [Source:MGI Symbol;Acc:MGI:5531221]	Precursor_microRNA
TC0100003391.mm.1	8.58	9.14	-1.47	0.0328	0.2398			NonCoding
TC0400000121.mm.1	6.29	6.85	-1.47	0.006	0.0946			NonCoding
TC1900001487.mm.1	7.9	8.45	-1.47	0.0023	0.0584			NonCoding
TC0300001249.mm.1	11.13	11.69	-1.47	0.0018	0.0514	Pde5a	phosphodiesterase 5A, cGMP-specific	Coding
TC1400000901.mm.1	9.02	9.57	-1.47	0.0001	0.016	Xkr6	X Kell blood group precursor related family member 6 homolog	Multiple_Complex
TC0600000744.mm.1	8.92	9.48	-1.47	0.0019	0.0529			NonCoding
TC1000001563.mm.1	8.87	9.42	-1.47	0.0008	0.0349			NonCoding
TC0400000974.mm.1	8.34	8.89	-1.47	0.0241	0.2035			NonCoding
TC1900000356.mm.1	11.63	12.19	-1.47	0.0112	0.1349	Trpm3	transient receptor potential cation channel, subfamily M, member 3	Multiple_Complex
TC0900000088.mm.1	8.88	9.43	-1.47	0.0005	0.0293			NonCoding
TC0100000064.mm.1	7.13	7.68	-1.47	0.0493	0.298	Sulf1	sulfatase 1	Multiple_Complex
TC0500003425.mm.1	8.1	8.65	-1.47	0.0009	0.0376			NonCoding
TC1000002121.mm.1	13.23	13.79	-1.47	0.0003	0.0217	Grik2	glutamate receptor, ionotropic, kainate 2 (beta 2); Synthetic construct Mus musculus clone IMAGE:100064042, MGC:193413 glutamate receptor, ionotropic, kainate 2 (beta 2) (Grik2) mRNA, encodes complete protein.	Multiple_Complex		ataxia gene; calcium homeostasis factor; glutamatergic excitation factor
TC1400001339.mm.1	7.44	8	-1.47	0.0219	0.1933			NonCoding
TC0X00002486.mm.1	10.76	11.31	-1.47	0.0108	0.1322	Gm14708; RP23-224M8.3	predicted gene 14708; novel pseudogene	Multiple_Complex
TC1400002387.mm.1	7.87	8.42	-1.47	0.0014	0.0453	Rb1	retinoblastoma 1	NonCoding
TC0600002720.mm.1	7.21	7.76	-1.47	0.0003	0.0232			NonCoding
TC1600001369.mm.1	6.71	7.27	-1.47	0.0194	0.1801			NonCoding
TC0200001389.mm.1	5.7	6.25	-1.47	5.48e-05	0.0115			NonCoding
TC0800000914.mm.1	7.18	7.73	-1.47	0.0057	0.0918			NonCoding
TC0900000859.mm.1	5.91	6.46	-1.47	0.0023	0.0578			NonCoding
TC0400003717.mm.1	9.68	10.23	-1.47	0.0017	0.0503	Rps6ka1	ribosomal protein S6 kinase polypeptide 1	Multiple_Complex
TC0600002525.mm.1	7.58	8.13	-1.47	0.0101	0.1269			NonCoding
TC1000001685.mm.1	9.33	9.89	-1.47	0.0044	0.0794			NonCoding
TC0700001642.mm.1	6.07	6.62	-1.47	0.008	0.1102			NonCoding
TC0500002487.mm.1	5.1	5.65	-1.47	0.0175	0.1716			NonCoding
TC1000001105.mm.1	8.76	9.31	-1.47	0.0001	0.0169			NonCoding
TC0400000856.mm.1	8.18	8.73	-1.47	0.0028	0.0643			NonCoding
TC0500003265.mm.1	7.16	7.71	-1.47	0.0073	0.105			NonCoding
TC0400002492.mm.1	7.02	7.57	-1.47	0.0053	0.0878			NonCoding
TC0600001994.mm.1	6.11	6.66	-1.47	0.0033	0.0678			NonCoding
TC1000002226.mm.1	5.39	5.94	-1.47	0.0011	0.0397			NonCoding
TC0700001009.mm.1	7.56	8.11	-1.47	0.0007	0.034			NonCoding
TC1900001409.mm.1	13.96	14.52	-1.47	0.0217	0.1926	Gm27440	predicted gene, 27440 [Source:MGI Symbol;Acc:MGI:5530822]	Precursor_microRNA
TC0500000101.mm.1	9.94	10.49	-1.47	0.0011	0.0412			NonCoding
TC0800002307.mm.1	9.49	10.04	-1.47	0.0046	0.0807	Tll1	tolloid-like; Synthetic construct Mus musculus clone IMAGE:100069542, MGC:199444 tolloid-like (Tll1) mRNA, encodes complete protein.	Coding
TC1100000627.mm.1	7.7	8.25	-1.46	0.0006	0.031			NonCoding
TC0900001702.mm.1	9.77	10.32	-1.46	0.0005	0.0293			NonCoding
TC0400003340.mm.1	9.25	9.8	-1.46	0.0012	0.0413			NonCoding
TC0300000119.mm.1	16.41	16.96	-1.46	0.001	0.039	Gm23726	predicted gene, 23726 [Source:MGI Symbol;Acc:MGI:5453503]	Precursor_microRNA
TC0X00002445.mm.1	8.66	9.21	-1.46	0.0003	0.0216			NonCoding
TC1400002538.mm.1	8.53	9.08	-1.46	0.004	0.076			NonCoding
TC0600002596.mm.1	5.4	5.95	-1.46	0.0043	0.0789			NonCoding
TC1800001006.mm.1	8.24	8.79	-1.46	0.0024	0.059			NonCoding
TC0400003719.mm.1	7.81	8.36	-1.46	0.0224	0.1952	Gm22523	predicted gene, 22523 [Source:MGI Symbol;Acc:MGI:5452300]	Small_RNA
TC1400002769.mm.1	10.26	10.81	-1.46	0.0007	0.0342			NonCoding
TC0X00001539.mm.1	6.34	6.89	-1.46	0.0393	0.2633			NonCoding
TC0700003128.mm.1	6.6	7.15	-1.46	0.0237	0.2021	Gm25499	predicted gene, 25499 [Source:MGI Symbol;Acc:MGI:5455276]	Small_RNA
TC0800000597.mm.1	12.29	12.84	-1.46	0.0006	0.0313			NonCoding
TC0100003517.mm.1	5.96	6.51	-1.46	0.0022	0.0569			NonCoding
TC1000001139.mm.1	8.48	9.03	-1.46	0.0038	0.0738			NonCoding
TC1800000245.mm.1	9.78	10.33	-1.46	0.0306	0.231			NonCoding
TC0300001228.mm.1	13.82	14.37	-1.46	0.01	0.1267			Precursor_microRNA
TC1600000361.mm.1	6.69	7.24	-1.46	0.0003	0.0242			NonCoding
TC1400000275.mm.1	7.64	8.19	-1.46	0.0017	0.05			NonCoding
TC1700001103.mm.1	7.33	7.88	-1.46	0.0026	0.0615			NonCoding
TC0400002801.mm.1	6.86	7.41	-1.46	0.0116	0.1375			NonCoding
TC1700002421.mm.1	8.13	8.68	-1.46	0.0103	0.1286			NonCoding
TC1300000654.mm.1	7.64	8.18	-1.46	0.0034	0.0698			NonCoding
TC0800002590.mm.1	7.63	8.17	-1.46	0.0005	0.0288			NonCoding
TC1400001340.mm.1	6.24	6.79	-1.46	0.0004	0.026			NonCoding
TC0300002904.mm.1	9.04	9.59	-1.46	0.0005	0.0295			NonCoding
TC1700002740.mm.1	11.92	12.46	-1.46	0.0016	0.048			NonCoding
TC0300002539.mm.1	7.33	7.87	-1.46	0.0142	0.1531			NonCoding
TC0900002351.mm.1	8.05	8.59	-1.46	0.004	0.0759			NonCoding
TC0700001579.mm.1	6.93	7.47	-1.46	0.0194	0.1801			NonCoding
TC0300002988.mm.1	7.42	7.97	-1.46	0.002	0.0544			NonCoding
TC0100001009.mm.1	6.33	6.87	-1.46	0.0035	0.0702			NonCoding
TC0500001933.mm.1	6.49	7.03	-1.46	0.0017	0.0499			NonCoding
TC0700001644.mm.1	11.07	11.62	-1.46	0.0015	0.047	Mical2	microtubule associated monooxygenase, calponin and LIM domain containing 2	Multiple_Complex
TC4_JH584293_random00000014.mm.1	3.73	4.28	-1.46	0.0002	0.0179			Coding
TC0400000368.mm.1	7.44	7.99	-1.46	0.0223	0.195			NonCoding
TC1000000513.mm.1	7.67	8.21	-1.46	0.0034	0.0697			NonCoding
TC1300001333.mm.1	7.28	7.82	-1.46	8.35e-05	0.0136			NonCoding
TC1400002064.mm.1	6.82	7.36	-1.46	0.0241	0.2035	Mir6948	microRNA 6948	Precursor_microRNA
TC1700000160.mm.1	7.79	8.34	-1.46	1.37e-05	0.0074			NonCoding
TC0200003846.mm.1	9.87	10.42	-1.46	0.0152	0.1589	Gm13701; RP23-202M10.1	predicted gene 13701; novel pseudogene	Multiple_Complex
TC1400002234.mm.1	7.24	7.78	-1.46	0.0061	0.0952			NonCoding
TC1600001263.mm.1	9.49	10.03	-1.46	0.001	0.0379			NonCoding
TC0300001592.mm.1	4.88	5.43	-1.46	0.0017	0.0501	Gm27460	predicted gene, 27460 [Source:MGI Symbol;Acc:MGI:5530842]	Precursor_microRNA
TC0900002884.mm.1	5.3	5.85	-1.46	0.0005	0.0276	n-R5s87	nuclear encoded rRNA 5S 87 [Source:MGI Symbol;Acc:MGI:4421935]	Ribosomal
TC0300000082.mm.1	9.21	9.76	-1.46	0.0004	0.025			NonCoding
TC0700003984.mm.1	8.85	9.4	-1.46	0.0027	0.0623			NonCoding
TC0900002568.mm.1	11.79	12.33	-1.46	0.0238	0.2022			NonCoding
TC0200000925.mm.1	7.31	7.85	-1.46	0.0006	0.0309			NonCoding
TC0200001463.mm.1	8.7	9.24	-1.46	0.0002	0.0206			NonCoding
TC0200000890.mm.1	7.9	8.45	-1.46	0.0014	0.0457			NonCoding
TC0100001543.mm.1	6.77	7.31	-1.46	0.0058	0.0928			NonCoding
TC1500000321.mm.1	7.15	7.69	-1.46	0.0268	0.2162			NonCoding
TC0800001365.mm.1	7.09	7.64	-1.46	0.0042	0.0777			NonCoding
TC0100003260.mm.1	7.95	8.5	-1.46	0.0095	0.1224			NonCoding
TC0500000178.mm.1	6.71	7.25	-1.46	0.0007	0.0341			NonCoding
TC1300002631.mm.1	5.93	6.47	-1.46	0.0035	0.0703			NonCoding
TC0X00001374.mm.1	3.91	4.45	-1.46	0.0057	0.0913	Cldn2	claudin 2	Coding
TC1100000109.mm.1	14.31	14.86	-1.46	0.0068	0.1004	Adcy1	adenylate cyclase 1; Synthetic construct Mus musculus clone IMAGE:100069519, MGC:199421 adenylate cyclase 1 (Adcy1) mRNA, encodes complete protein.	Multiple_Complex
TC1700000062.mm.1	10.64	11.18	-1.46	0.0023	0.0582			NonCoding
TC1100002995.mm.1	13.21	13.75	-1.46	0.0024	0.0591	Shisa6	shisa family member 6; shisa homolog 6 (Xenopus laevis)	Multiple_Complex
TC1400002764.mm.1	12.73	13.27	-1.46	0.0008	0.0359	Fgf14	fibroblast growth factor 14	Coding		ataxia gene; vesicular factor
TC1300001222.mm.1	7.85	8.39	-1.46	0.0038	0.0734			NonCoding
TC1000001106.mm.1	8.51	9.05	-1.46	0.0002	0.0202			NonCoding
TC1500002122.mm.1	6.77	7.31	-1.46	0.0024	0.0589			NonCoding
TC0300000686.mm.1	5.46	6.01	-1.46	0.0255	0.2096			NonCoding
TC0300000703.mm.1	6.19	6.73	-1.46	0.0052	0.0867			NonCoding
TC1600000153.mm.1	6.18	6.72	-1.46	0.001	0.0397			NonCoding
TC1100001653.mm.1	6.15	6.69	-1.46	0.0355	0.2497	Gm11618	predicted gene 11618 [Source:MGI Symbol;Acc:MGI:3649308]	Multiple_Complex
TC0800000651.mm.1	7.31	7.85	-1.46	0.0007	0.0319			NonCoding
TC1100002750.mm.1	10.25	10.79	-1.46	0.0112	0.1348	Gm12220	predicted gene 12220 [Source:MGI Symbol;Acc:MGI:3649331]	Pseudogene
TC0200001390.mm.1	7.3	7.84	-1.46	0.0107	0.131			NonCoding
TC1600000633.mm.1	7.74	8.28	-1.46	0.0164	0.1661			NonCoding
TC0200001718.mm.1	8.54	9.08	-1.45	0.0492	0.2976			NonCoding
TC0300001177.mm.1	9.22	9.76	-1.45	0.0013	0.0435			NonCoding
TC1100000188.mm.1	9.42	9.96	-1.45	0.0125	0.1439			NonCoding
TC1400000072.mm.1	10.6	11.14	-1.45	0.0113	0.1354	Abhd6	abhydrolase domain containing 6	Coding
TC0X00001861.mm.1	6.93	7.47	-1.45	0.0005	0.0276			NonCoding
TC1400001945.mm.1	12.92	13.46	-1.45	0.0089	0.1177	Gm23881	predicted gene, 23881 [Source:MGI Symbol;Acc:MGI:5453658]	Precursor_microRNA
TC0900000913.mm.1	7.09	7.63	-1.45	0.004	0.0756			NonCoding
TC0300000582.mm.1	8	8.54	-1.45	0.0014	0.0449			NonCoding
TC0100001802.mm.1	7.7	8.24	-1.45	0.0021	0.0558			NonCoding
TC0700003446.mm.1	8.71	9.25	-1.45	0.0029	0.0647			NonCoding
TC0600002739.mm.1	7.47	8.01	-1.45	0.0003	0.0237			NonCoding
TC0900000316.mm.1	8.07	8.61	-1.45	0.0008	0.0345			NonCoding
TC0700001264.mm.1	7.05	7.59	-1.45	0.0141	0.1523	Fzd4	frizzled homolog 4 (Drosophila)	Coding
TC0300000796.mm.1	7.9	8.44	-1.45	0.0014	0.0447			NonCoding
TC0400001572.mm.1	7.8	8.34	-1.45	0.0004	0.0271			NonCoding
TC0800000327.mm.1	8.3	8.84	-1.45	0.0017	0.0503			NonCoding
TC1100001805.mm.1	6.72	7.26	-1.45	0.0091	0.1189			NonCoding
TC0900001762.mm.1	15.15	15.69	-1.45	0.0134	0.1485			NonCoding
TC1500002119.mm.1	6.6	7.14	-1.45	0.0004	0.0264			NonCoding
TC0X00001561.mm.1	11.58	12.12	-1.45	0.0284	0.222			NonCoding
TC1000001264.mm.1	11.58	12.12	-1.45	0.0284	0.222			NonCoding
TC1100001990.mm.1	5.81	6.35	-1.45	0.0004	0.0246			NonCoding
TC1400000917.mm.1	5.38	5.92	-1.45	0.0057	0.0915			NonCoding
TC1200002054.mm.1	8.7	9.24	-1.45	0.0001	0.0155			NonCoding
TC1000003072.mm.1	8	8.54	-1.45	0.001	0.0391			NonCoding
TSUnmapped00000044.mm.1	7.87	8.41	-1.45	0.0002	0.0185	Rora	RAR-related orphan receptor alpha	Coding		ataxia gene
TC1600000101.mm.1	6.03	6.57	-1.45	0.0112	0.1348			NonCoding
TC1200000691.mm.1	8.68	9.22	-1.45	0.0002	0.0201			NonCoding
TC0900001561.mm.1	7.86	8.4	-1.45	0.0302	0.23	Eomes	eomesodermin homolog (Xenopus laevis)	Coding
TC0100002059.mm.1	8.99	9.52	-1.45	0.0009	0.0371			NonCoding
TC0500001387.mm.1	7.68	8.21	-1.45	6.56e-05	0.0124			NonCoding
TC1300000506.mm.1	8.72	9.26	-1.45	0.0015	0.0462	Gm5083	predicted gene 5083	NonCoding
TC0500001719.mm.1	8.02	8.56	-1.45	0.0236	0.2014	Slc29a4	solute carrier family 29 (nucleoside transporters), member 4	Coding
TC0200002306.mm.1	5.69	6.23	-1.45	0.0094	0.1215	Xkr7	X Kell blood group precursor related family member 7 homolog	Coding
TC1700002728.mm.1	9.22	9.75	-1.45	0.0007	0.0317			NonCoding
TC0200002899.mm.1	7.35	7.89	-1.45	0.0043	0.0783			NonCoding
TC0500003420.mm.1	7.51	8.05	-1.45	0.0012	0.0424	Mir721	microRNA 721; microRNA 721 (Mir721), microRNA.	Multiple_Complex
TC1100003899.mm.1	6.3	6.84	-1.45	0.0251	0.2082			NonCoding
TC0300000286.mm.1	6.51	7.04	-1.45	0.0002	0.0187			NonCoding
TC1100002668.mm.1	6.3	6.84	-1.45	0.0048	0.0823			NonCoding
TC0200003413.mm.1	5.75	6.29	-1.45	0.0004	0.0251			NonCoding
TC0X00002576.mm.1	5.44	5.97	-1.45	0.0035	0.0704			NonCoding
TC0100000346.mm.1	11.39	11.92	-1.45	0.0191	0.1785			NonCoding
TC0900000023.mm.1	11.39	11.92	-1.45	0.0191	0.1785			NonCoding
TC1300001682.mm.1	11.39	11.92	-1.45	0.0191	0.1785			NonCoding
TC1000002125.mm.1	11.18	11.71	-1.45	4.64e-05	0.0106			NonCoding
TC1200000147.mm.1	7.05	7.58	-1.45	0.0004	0.0246			NonCoding
TC1500001404.mm.1	8.6	9.14	-1.45	0.0002	0.0182			NonCoding
TC0400001297.mm.1	9.18	9.71	-1.45	0.0031	0.0661	Gm12840; RP23-99G21.3	predicted gene 12840 [Source:MGI Symbol;Acc:MGI:3650917]; novel transcript	NonCoding
TC1400002773.mm.1	12.45	12.98	-1.45	0.0005	0.0289			NonCoding
TC0700004166.mm.1	11.96	12.49	-1.45	0.0008	0.035	Smg1	SMG1 homolog, phosphatidylinositol 3-kinase-related kinase (C. elegans)	Multiple_Complex
TC1600000471.mm.1	7.12	7.65	-1.45	0.0002	0.0204			NonCoding
TC1600000139.mm.1	5.64	6.18	-1.45	0.0004	0.026			NonCoding
TC0600001501.mm.1	7.75	8.28	-1.45	0.023	0.1983			NonCoding
TC1600000610.mm.1	11.22	11.75	-1.45	0.0042	0.0772			NonCoding
TC0900002660.mm.1	9.16	9.69	-1.45	0.0011	0.0412	Gm25105	predicted gene, 25105 [Source:MGI Symbol;Acc:MGI:5454882]	Multiple_Complex
TC1600000455.mm.1	6.46	7	-1.45	0.0154	0.1597	Gm6611	predicted gene 6611 [Source:MGI Symbol;Acc:MGI:3645568]	Pseudogene
TC0700003713.mm.1	6.62	7.15	-1.45	7.69e-05	0.0133			NonCoding
TC1100000545.mm.1	9.62	10.15	-1.45	0.0185	0.1757	Gm12197; RP23-121P11.4	predicted gene 12197; novel pseudogene	Pseudogene
TC1000000352.mm.1	10.86	11.39	-1.45	0.041	0.2694			NonCoding
TC0500000618.mm.1	8.09	8.62	-1.45	0.0019	0.0534			NonCoding
TC1000003070.mm.1	7.34	7.87	-1.45	0.0016	0.0485			NonCoding
TC0100003458.mm.1	6.56	7.1	-1.45	0.0014	0.0447			NonCoding
TC0800002058.mm.1	12.42	12.95	-1.45	0.0121	0.1411	Gm22030	predicted gene, 22030 [Source:MGI Symbol;Acc:MGI:5451807]	Precursor_microRNA
TC0900000815.mm.1	8.56	9.09	-1.45	0.0089	0.1178	Gm22455	predicted gene, 22455 [Source:MGI Symbol;Acc:MGI:5452232]	Small_RNA
TC1300001218.mm.1	9.09	9.62	-1.45	0.0017	0.0492			NonCoding
TC0800003159.mm.1	8.27	8.8	-1.45	0.012	0.1403	2810455O05Rik; AC147266.3	RIKEN cDNA 2810455O05 gene [Source:MGI Symbol;Acc:MGI:1920072]; novel transcript	NonCoding
TC1100002707.mm.1	14.88	15.41	-1.45	0.008	0.1107			NonCoding
TC1800001744.mm.1	11.13	11.66	-1.45	0.0018	0.0521	Arhgap26	Rho GTPase activating protein 26	Multiple_Complex
TC1000000668.mm.1	8.29	8.82	-1.45	0.0002	0.0209			NonCoding
TC0700000861.mm.1	8.72	9.25	-1.45	0.0001	0.0176	Dbp	D site albumin promoter binding protein	Multiple_Complex
TC0500002542.mm.1	7.95	8.48	-1.44	0.0024	0.0596			NonCoding
TC1300002635.mm.1	6.96	7.49	-1.44	0.0003	0.0226			NonCoding
TC1800001624.mm.1	6.83	7.36	-1.44	0.0022	0.0566	Gm15957	predicted gene 15957 [Source:MGI Symbol;Acc:MGI:3802074]	Pseudogene
TC1400001903.mm.1	6.22	6.75	-1.44	0.0008	0.0348	Gm22637	predicted gene, 22637	NonCoding
TC0100002653.mm.1	9.19	9.72	-1.44	0.0023	0.0585			NonCoding
TC0600002034.mm.1	6.63	7.16	-1.44	0.0011	0.0412			NonCoding
TC1100001426.mm.1	6.87	7.4	-1.44	0.0095	0.1224			NonCoding
TC0500002098.mm.1	6.42	6.95	-1.44	0.0027	0.0623			NonCoding
TC1000000335.mm.1	8.29	8.82	-1.44	0.0009	0.037			NonCoding
TC1200000744.mm.1	9.13	9.66	-1.44	0.0008	0.0348	Susd6	sushi domain containing 6	Multiple_Complex
TC1100002559.mm.1	17.11	17.64	-1.44	0.0068	0.1008	Gabra6	gamma-aminobutyric acid (GABA) A receptor, subunit alpha 6	Coding
TC0X00002742.mm.1	8.06	8.59	-1.44	0.0002	0.0206			NonCoding
TC0100003586.mm.1	13	13.53	-1.44	0.0022	0.0564	Ackr1	atypical chemokine receptor 1 (Duffy blood group)	Coding
TC0800000902.mm.1	8.28	8.81	-1.44	0.0008	0.0354			NonCoding
TC1000001864.mm.1	7.98	8.51	-1.44	0.0041	0.0768			NonCoding
TC1000002886.mm.1	11.79	12.32	-1.44	0.0031	0.0664	Trhde	TRH-degrading enzyme	Multiple_Complex
TC0400002126.mm.1	7.24	7.77	-1.44	0.0006	0.0309	9430025C20Rik	RIKEN cDNA 9430025C20 gene [Source:MGI Symbol;Acc:MGI:3045277]	Multiple_Complex
TC0X00000239.mm.1	7.61	8.13	-1.44	0.0134	0.1485			NonCoding
TC1800001108.mm.1	7.39	7.91	-1.44	0.0026	0.0613			NonCoding
TC1200001304.mm.1	7.62	8.15	-1.44	0.0003	0.0226			NonCoding
TC0900002099.mm.1	7.82	8.34	-1.44	0.0025	0.0606			NonCoding
TC1200002204.mm.1	7.35	7.88	-1.44	0.0012	0.0415	Gm19929	PREDICTED: predicted gene, 19929 (Gm19929), miscRNA.	NonCoding
TC0500002541.mm.1	7.99	8.52	-1.44	0.0059	0.0936			NonCoding
TC0400003912.mm.1	4.61	5.14	-1.44	0.0107	0.1316	Mir7021	microRNA 7021	Precursor_microRNA
TC0700001849.mm.1	5.76	6.29	-1.44	0.0128	0.1456			NonCoding
TC0700001757.mm.1	9	9.53	-1.44	0.0012	0.0416			NonCoding
TC0800002697.mm.1	6.89	7.42	-1.44	0.0165	0.1664	Gm22151	predicted gene, 22151 [Source:MGI Symbol;Acc:MGI:5451928]	Precursor_microRNA
TC0800001185.mm.1	6.83	7.35	-1.44	0.0003	0.0218	Car7	carbonic anhydrase 7	Multiple_Complex
TC1300001044.mm.1	7.57	8.1	-1.44	0.0026	0.062			NonCoding
TC0400001296.mm.1	6.03	6.55	-1.44	0.0066	0.0991			NonCoding
TC0400002733.mm.1	7.82	8.35	-1.44	0.0013	0.0431	Svep1	sushi, von Willebrand factor type A, EGF and pentraxin domain containing 1	Multiple_Complex		calcium homeostasis factor
TC1100001954.mm.1	7.63	8.16	-1.44	0.0002	0.0179	Gm11745	predicted gene 11745 [Source:MGI Symbol;Acc:MGI:3649528]	Multiple_Complex
TC0900000902.mm.1	9.53	10.06	-1.44	6.26e-05	0.0121			NonCoding
TC1100003335.mm.1	5.91	6.44	-1.44	0.0007	0.0332			NonCoding
TC0400004136.mm.1	9.98	10.51	-1.44	0.0008	0.0358	Ski	ski sarcoma viral oncogene homolog (avian)	Multiple_Complex
TC1600000635.mm.1	7.2	7.73	-1.44	0.0023	0.0585			NonCoding
TC1400001322.mm.1	7.05	7.57	-1.44	0.0003	0.0216			NonCoding
TC1200002414.mm.1	8.8	9.33	-1.44	0.0244	0.2046	Gm15996; RP23-16D9.6	predicted gene 15996 [Source:MGI Symbol;Acc:MGI:3802107]; Novel transcript	NonCoding
TC0600002740.mm.1	7.67	8.19	-1.44	0.0043	0.0789			NonCoding
TC0400000582.mm.1	6.45	6.97	-1.44	0.0124	0.1432			NonCoding
TC0700003649.mm.1	6.12	6.65	-1.44	0.0039	0.0745			NonCoding
TC0900000325.mm.1	7.18	7.71	-1.44	0.0021	0.0552	Gm23702	predicted gene, 23702 [Source:MGI Symbol;Acc:MGI:5453479]	Ribosomal
TC0300000251.mm.1	14.97	15.49	-1.44	0.0019	0.0526			NonCoding
TC1600001060.mm.1	7.99	8.51	-1.44	0.0133	0.1485	Gm23692	predicted gene, 23692 [Source:MGI Symbol;Acc:MGI:5453469]	Small_RNA
TC1300000036.mm.1	12.63	13.15	-1.44	0.0239	0.2029			NonCoding
TC0800002501.mm.1	5.59	6.12	-1.44	0.0003	0.0226			NonCoding
TC1500001397.mm.1	4.89	5.41	-1.44	0.0004	0.0248			NonCoding
TC0200001405.mm.1	7.96	8.48	-1.44	0.0005	0.0289			NonCoding
TC1500002034.mm.1	7.35	7.87	-1.44	0.0144	0.1544			NonCoding
TC0700004400.mm.1	6.25	6.77	-1.44	0.0102	0.1282			NonCoding
TC1800001641.mm.1	7.95	8.48	-1.44	9.1e-05	0.0142			NonCoding
TC0700001653.mm.1	5.56	6.09	-1.44	0.0277	0.2193			NonCoding
TC1000002124.mm.1	10.07	10.59	-1.44	0.0001	0.0149			NonCoding
TC1700000577.mm.1	6.58	7.1	-1.44	8.6e-05	0.0138	Olfr55	olfactory receptor 55	Coding
TC1500000327.mm.1	8.7	9.22	-1.44	0.0002	0.0203			NonCoding
TC0X00000738.mm.1	5.73	6.26	-1.44	0.0052	0.0871	Fam220-ps	predicted pseudogene 6036	Pseudogene
TC0200000799.mm.1	6.06	6.58	-1.44	0.0016	0.0488			NonCoding
TC0X00000128.mm.1	7.28	7.8	-1.44	0.0005	0.0275			NonCoding
TC0300000079.mm.1	10.28	10.81	-1.44	0.0006	0.0311			NonCoding
TC0500001863.mm.1	7.47	8	-1.44	0.0023	0.0588			NonCoding
TC0800001576.mm.1	6.92	7.44	-1.44	0.0417	0.2718			NonCoding
TC0200003403.mm.1	6.74	7.27	-1.44	0.0046	0.081			NonCoding
TC0300001432.mm.1	10.13	10.66	-1.44	0.0008	0.036			NonCoding
TC0X00001309.mm.1	7.72	8.24	-1.44	0.0002	0.018			NonCoding
TC0500002492.mm.1	9.16	9.69	-1.44	0.0113	0.1356			NonCoding
TC1000002922.mm.1	8.55	9.07	-1.44	0.0043	0.0782			NonCoding
TC0400003538.mm.1	7.73	8.25	-1.44	0.0008	0.0358			NonCoding
TC0400001718.mm.1	6.74	7.26	-1.44	0.0006	0.031	Mir6399	microRNA 6399	Precursor_microRNA
TC1000002796.mm.1	8.59	9.12	-1.44	0.0011	0.0406			NonCoding
TC1800000335.mm.1	7.77	8.29	-1.44	0.0002	0.018			NonCoding
TC0600002830.mm.1	5.74	6.26	-1.44	0.0392	0.2628			NonCoding
TC1700001272.mm.1	6.52	7.04	-1.44	0.0049	0.0841			NonCoding
TC0700000334.mm.1	7.02	7.54	-1.43	0.0021	0.0555			NonCoding
TC0700000347.mm.1	7.02	7.54	-1.43	0.0021	0.0555			NonCoding
TC1200002195.mm.1	11.54	12.06	-1.43	0.0008	0.0359	Eml5	echinoderm microtubule associated protein like 5	Multiple_Complex
TC0400002128.mm.1	8.03	8.55	-1.43	0.0016	0.0481			NonCoding
TC0600002137.mm.1	10.67	11.19	-1.43	0.0003	0.023	E330009J07Rik	RIKEN cDNA E330009J07 gene	Coding
TC0500002407.mm.1	7.32	7.85	-1.43	0.0063	0.0965			NonCoding
TC1600001590.mm.1	12.29	12.81	-1.43	0.0009	0.0365	Stxbp5l	syntaxin binding protein 5-like	Multiple_Complex		vesicular factor; down also in A-T patient cerebellum, PubMed-ID: 33571423
TC1600001062.mm.1	4.98	5.5	-1.43	0.016	0.1636			NonCoding
TC1100003264.mm.1	5.78	6.3	-1.43	0.0014	0.0456	Gm24989	predicted gene, 24989 [Source:MGI Symbol;Acc:MGI:5454766]	Small_RNA
TC0400000372.mm.1	5.25	5.77	-1.43	0.0024	0.0599			NonCoding
TC0700004552.mm.1	4.52	5.04	-1.43	0.0472	0.2913	Gm25416	predicted gene, 25416 [Source:MGI Symbol;Acc:MGI:5455193]	Small_RNA
TC0400004038.mm.1	7.79	8.31	-1.43	0.0006	0.0315			NonCoding
TC1700000161.mm.1	6.19	6.71	-1.43	0.0054	0.0887			NonCoding
TC0500001814.mm.1	9.01	9.53	-1.43	0.0006	0.0306			NonCoding
TC1600001625.mm.1	7.77	8.29	-1.43	0.0224	0.1953			NonCoding
TC1200002595.mm.1	5.54	6.06	-1.43	0.0129	0.1461	Ighv6-3	immunoglobulin heavy variable 6-3	Coding
TC0100000130.mm.1	7.31	7.83	-1.43	3.33e-05	0.0098			NonCoding
TC1300000058.mm.1	7.79	8.31	-1.43	0.0058	0.0925			NonCoding
TC0600000750.mm.1	7.88	8.4	-1.43	0.0003	0.0216			NonCoding
TC1500001802.mm.1	6.76	7.28	-1.43	0.0006	0.0309			NonCoding
TC0200003414.mm.1	5.96	6.48	-1.43	0.0012	0.042			NonCoding
TC0400001172.mm.1	7.24	7.76	-1.43	0.0065	0.0985			NonCoding
TC0600000749.mm.1	8.88	9.4	-1.43	0.0031	0.0664			NonCoding
TC1900001318.mm.1	6.01	6.53	-1.43	0.0292	0.2258			NonCoding
TC0200001155.mm.1	13.24	13.75	-1.43	0.0051	0.0855			NonCoding
TC0400002914.mm.1	9.63	10.15	-1.43	0.0075	0.1064	Gm11247; RP23-236A12.1	predicted gene 11247; novel pseudogene	Multiple_Complex
TC0100001878.mm.1	8.6	9.12	-1.43	0.0052	0.087			NonCoding
TC0X00000030.mm.1	4.49	5.01	-1.43	0.0019	0.0528	Gm3757	predicted pseudogene 3757	Pseudogene
TC0800002718.mm.1	5.81	6.32	-1.43	0.0018	0.0521			NonCoding
TC0600001277.mm.1	8.67	9.18	-1.43	0.0037	0.0724			NonCoding
TC1200000931.mm.1	7.81	8.33	-1.43	0.0123	0.1424			NonCoding
TC0400001958.mm.1	8	8.52	-1.43	2.82e-05	0.0093			NonCoding
TC1100000060.mm.1	4.72	5.24	-1.43	0.0041	0.0768	Gm24958	predicted gene, 24958 [Source:MGI Symbol;Acc:MGI:5454735]	Small_RNA
TC0700003526.mm.1	12.03	12.55	-1.43	0.0246	0.2054	Sv2b	synaptic vesicle glycoprotein 2 b	Coding		vesicular factor
TC0600003009.mm.1	8.95	9.47	-1.43	0.0032	0.0676			NonCoding
TC0200003040.mm.1	7.5	8.02	-1.43	0.0179	0.1734			NonCoding
TC0600002831.mm.1	6.64	7.15	-1.43	0.0002	0.0185			NonCoding
TC1600000572.mm.1	8.52	9.04	-1.43	0.008	0.1105			NonCoding
TC0200002903.mm.1	8.54	9.06	-1.43	4.46e-05	0.0103			NonCoding
TC1300000169.mm.1	15.84	16.36	-1.43	0.0002	0.0199			NonCoding
TC0300002448.mm.1	7.95	8.47	-1.43	0.0081	0.1116			NonCoding
TC0500000345.mm.1	6.27	6.79	-1.43	0.0268	0.2159			NonCoding
TC1800000748.mm.1	8.67	9.19	-1.43	0.0011	0.0406			NonCoding
TC1400001337.mm.1	6.28	6.8	-1.43	0.0202	0.1842	Gm10837	predicted gene 10837	Coding
TC0800001486.mm.1	7.42	7.93	-1.43	0.002	0.0546			NonCoding
TC1100002824.mm.1	6.28	6.79	-1.43	0.0023	0.0585	Gm12255	predicted gene 12255 [Source:MGI Symbol;Acc:MGI:3650342]	Multiple_Complex
TC1600000358.mm.1	6.67	7.19	-1.43	0.0422	0.2737			NonCoding
TC0300001307.mm.1	7.99	8.51	-1.43	0.0049	0.0837			NonCoding
TC0Y00000064.mm.1	5.05	5.57	-1.43	0.014	0.152	Gm20925	predicted gene, 20925	Coding
TC0600002507.mm.1	16.11	16.63	-1.43	0.0013	0.0444			NonCoding
TC1100004168.mm.1	10.32	10.84	-1.43	0.0002	0.0199	Gm11749; RP23-386D6.3	predicted gene 11749 [Source:MGI Symbol;Acc:MGI:3652041]; novel transcript	NonCoding
TC1300001498.mm.1	6.94	7.45	-1.43	0.0002	0.0204			NonCoding
TC0X00002746.mm.1	7.89	8.41	-1.43	0.0002	0.0206			NonCoding
TC0100002090.mm.1	9.4	9.92	-1.43	0.0071	0.1034			NonCoding
TC1000002832.mm.1	10.53	11.05	-1.43	0.0046	0.0808			NonCoding
TC0X00001966.mm.1	15.38	15.89	-1.43	0.0106	0.1305	Gm27910	predicted gene, 27910 [Source:MGI Symbol;Acc:MGI:5531292]	Precursor_microRNA
TC0900002620.mm.1	7.82	8.33	-1.43	0.0021	0.0551			NonCoding
TC1600000627.mm.1	6.74	7.26	-1.43	0.0015	0.0474			NonCoding
TC0200004628.mm.1	10.51	11.03	-1.43	0.0241	0.2035	Gm23876	predicted gene, 23876 [Source:MGI Symbol;Acc:MGI:5453653]	Precursor_microRNA
TC0400001981.mm.1	7.37	7.88	-1.43	0.0005	0.0281			NonCoding
TC0200000787.mm.1	9.06	9.58	-1.43	0.0115	0.1371			NonCoding
TC0200005458.mm.1	4.65	5.16	-1.43	0.0005	0.0289			NonCoding
TC0600002014.mm.1	9.22	9.73	-1.43	0.0058	0.0922			NonCoding
TC1700002308.mm.1	7.39	7.9	-1.43	0.0427	0.2757	Stap2	signal transducing adaptor family member 2	Multiple_Complex
TC0900000637.mm.1	9.64	10.15	-1.43	0.036	0.2518	Exph5	exophilin 5	Multiple_Complex
TC1200000020.mm.1	6.98	7.49	-1.43	0.0003	0.0226			NonCoding
TC0900001890.mm.1	7.9	8.41	-1.43	0.0272	0.2172	Rgl3	ral guanine nucleotide dissociation stimulator-like 3; Synthetic construct Mus musculus clone IMAGE:100016300, MGC:184485 ral guanine nucleotide dissociation stimulator-like 3 (Rgl3) mRNA, encodes complete protein.	Coding
TC0700003388.mm.1	11.48	11.99	-1.43	0.0012	0.0417			NonCoding
TC0600000172.mm.1	14.12	14.63	-1.43	0.0002	0.0203			NonCoding
TC0400000975.mm.1	7.43	7.94	-1.43	0.0167	0.1673			NonCoding
TC0600000736.mm.1	10.08	10.59	-1.43	0.0041	0.077			NonCoding
TC0700003527.mm.1	7.12	7.63	-1.43	0.0003	0.0238			NonCoding
TC0900003144.mm.1	10.7	11.21	-1.43	0.0094	0.1211			NonCoding
TC1200001493.mm.1	8.61	9.12	-1.43	0.0008	0.0347			NonCoding
TC1100003769.mm.1	9.47	9.98	-1.43	0.0024	0.0595	Jup	junction plakoglobin	Multiple_Complex
TC0500003222.mm.1	5.18	5.69	-1.43	0.0478	0.2934			NonCoding
TC1500000177.mm.1	6.84	7.35	-1.43	0.0067	0.0996	Tiaf2	PREDICTED: TGF-beta1-induced anti-apoptotic factor 2 (Tiaf2), miscRNA.	NonCoding
TC0500002951.mm.1	7.44	7.95	-1.43	0.0023	0.0585			NonCoding
TC0300002705.mm.1	6.86	7.37	-1.43	0.0169	0.1683			NonCoding
TC0X00002112.mm.1	7.44	7.96	-1.43	0.0009	0.0362			NonCoding
TC0400000360.mm.1	6.2	6.71	-1.43	0.0198	0.1824			NonCoding
TC0700001920.mm.1	7.57	8.08	-1.43	0.0017	0.0493			NonCoding
TC0600000219.mm.1	7.74	8.25	-1.43	6.82e-05	0.0125			NonCoding
TC0200003691.mm.1	6.85	7.36	-1.43	0.0091	0.119			NonCoding
TC0800002946.mm.1	6.27	6.79	-1.42	0.0334	0.2424			NonCoding
TC0X00001613.mm.1	9.58	10.09	-1.42	8.26e-05	0.0136			NonCoding
TC1600000652.mm.1	6.63	7.14	-1.42	0.0001	0.0166			NonCoding
TC1000001514.mm.1	6.45	6.96	-1.42	0.0014	0.0447			NonCoding
TC0400003634.mm.1	6.48	6.99	-1.42	0.0027	0.0623			NonCoding
TC1200001997.mm.1	8.75	9.26	-1.42	0.0004	0.0248	Scarna3b; Mir1843a	small Cajal body-specific RNA 3B; microRNA 1843a	Multiple_Complex
TC0100001671.mm.1	12.96	13.47	-1.42	0.0488	0.2959	Zbtb18	zinc finger and BTB domain containing 18	Coding
TC0500003351.mm.1	7.07	7.58	-1.42	0.0025	0.0607			NonCoding
TC0500003337.mm.1	6.77	7.28	-1.42	0.0106	0.1307			NonCoding
TC1700002670.mm.1	9.49	10	-1.42	0.0153	0.1594			NonCoding
TC0400002323.mm.1	7.51	8.02	-1.42	0.0132	0.1481			NonCoding
TC1700000174.mm.1	8.84	9.35	-1.42	0.0085	0.1141			NonCoding
TC1000002841.mm.1	6.64	7.15	-1.42	0.0048	0.0825			NonCoding
TC1600001185.mm.1	7	7.51	-1.42	0.0002	0.0206			NonCoding
TC0X00001812.mm.1	8.18	8.69	-1.42	0.0008	0.0348			NonCoding
TC0600000672.mm.1	11.58	12.09	-1.42	0.0141	0.1526	Ppp1r17	protein phosphatase 1, regulatory subunit 17	Coding
TC0600000461.mm.1	6.52	7.03	-1.42	0.0011	0.0405	Tas2r143	taste receptor, type 2, member 143; Synthetic construct Mus musculus clone IMAGE:100063884, MGC:193351 taste receptor, type 2, member 143 (Tas2r143) mRNA, encodes complete protein.	Coding
TC0800000427.mm.1	8.15	8.66	-1.42	0.0021	0.056			NonCoding
TC1700001634.mm.1	8.38	8.88	-1.42	0.0134	0.1485	Slc9a3r2	solute carrier family 9 (sodium/hydrogen exchanger), member 3 regulator 2	Coding
TC1100001314.mm.1	10.86	11.37	-1.42	0.0146	0.1552	Mir467c	microRNA 467c	Multiple_Complex
TC0200004276.mm.1	9.93	10.44	-1.42	0.0025	0.0608			NonCoding
TC0200004717.mm.1	10.07	10.58	-1.42	0.0105	0.1304	Gm14060; RP23-181O3.2	predicted gene 14060; novel pseudogene	Pseudogene
TC1800001140.mm.1	8.57	9.08	-1.42	0.0046	0.0814			NonCoding
TC0300000377.mm.1	5.21	5.71	-1.42	0.0018	0.0515			NonCoding
TC1600000008.mm.1	3.93	4.44	-1.42	0.0008	0.0347	Tdgf1-ps1	teratocarcinoma-derived growth factor, pseudogene 1 [Source:MGI Symbol;Acc:MGI:107367]	Pseudogene
TC0200003349.mm.1	7.52	8.03	-1.42	0.0033	0.0679			NonCoding
TC1500001396.mm.1	7.64	8.15	-1.42	0.0007	0.0337	Gm23654	predicted gene, 23654 [Source:MGI Symbol;Acc:MGI:5453431]	Precursor_microRNA
TC1400000311.mm.1	7.95	8.45	-1.42	0.0014	0.0456			NonCoding
TC0200002015.mm.1	6.65	7.15	-1.42	0.0019	0.0523	Mir103-2	microRNA 103-2	Precursor_microRNA
TC0500001997.mm.1	7.13	7.63	-1.42	0.0011	0.0408			NonCoding
TC1100002161.mm.1	8.22	8.72	-1.42	0.0021	0.0548			NonCoding
TC1100002990.mm.1	7.8	8.31	-1.42	0.0127	0.1451	Mir744	microRNA 744	Precursor_microRNA
TC0200001402.mm.1	6.82	7.33	-1.42	0.0022	0.0562			NonCoding
TC1100001180.mm.1	6.8	7.31	-1.42	0.0048	0.0824			NonCoding
TC0200000240.mm.1	10.07	10.58	-1.42	0.004	0.0758	Vim	vimentin	Multiple_Complex
TC1300000083.mm.1	11.02	11.52	-1.42	0.0378	0.2581			NonCoding
TC1400001342.mm.1	9.97	10.47	-1.42	0.0032	0.0676	4930594M22Rik	RIKEN cDNA 4930594M22 gene	NonCoding
TC0900002178.mm.1	7.68	8.19	-1.42	0.0004	0.0265			NonCoding
TC0100000829.mm.1	10.69	11.2	-1.42	0.0028	0.064	Dgkd	diacylglycerol kinase, delta	Coding
TC1200002196.mm.1	8.55	9.06	-1.42	0.0089	0.1171			NonCoding
TC1400002352.mm.1	7.05	7.55	-1.42	3.41e-05	0.0098			NonCoding
TC0300001439.mm.1	7.78	8.29	-1.42	3.34e-05	0.0098			NonCoding
TC1500000062.mm.1	6.55	7.05	-1.42	0.0125	0.144	Ranbp3l	RAN binding protein 3-like; RAN binding protein 3-like (Ranbp3l), mRNA.	Coding
TC0100002713.mm.1	8.3	8.81	-1.42	0.0087	0.1159			NonCoding
TC0100001911.mm.1	5.02	5.52	-1.42	0.0142	0.1529	Gm19860	PREDICTED: predicted gene, 19860, transcript variant 2 (Gm19860), miscRNA.; PREDICTED: predicted gene, 19860, transcript variant 3 (Gm19860), miscRNA.; PREDICTED: predicted gene, 19860 (Gm19860), miscRNA.	NonCoding
TC0400002092.mm.1	9.75	10.25	-1.42	0.0009	0.0374	Ccnl2	cyclin L2	Multiple_Complex		ATM kinase target
TC0200004669.mm.1	5.19	5.7	-1.42	0.0099	0.1255			NonCoding
TC1800001510.mm.1	10.34	10.84	-1.42	0.0061	0.0949	Cep76	centrosomal protein 76	Multiple_Complex
TC0200003676.mm.1	10.55	11.06	-1.42	0.0085	0.1141			NonCoding
TC0600001656.mm.1	11.08	11.58	-1.42	0.0007	0.034			NonCoding
TC0100003296.mm.1	7.74	8.24	-1.42	0.0049	0.0844			NonCoding
TC1300000645.mm.1	6.42	6.92	-1.42	0.0016	0.0477	Gm20227	PREDICTED: predicted gene, 20227 (Gm20227), miscRNA.	NonCoding
TC0200001162.mm.1	7.06	7.56	-1.42	0.0072	0.104	Gm26755	predicted gene, 26755 [Source:MGI Symbol;Acc:MGI:5477249]	NonCoding
TC1200000348.mm.1	13.84	14.34	-1.42	0.0143	0.1533	Etv1	ets variant 1; ets variant gene 1	Multiple_Complex
TC0200003561.mm.1	7.13	7.63	-1.42	0.0155	0.1606			NonCoding
TC1800000719.mm.1	6.61	7.11	-1.42	0.0051	0.0862			NonCoding
TC1200000973.mm.1	9.63	10.13	-1.42	0.0004	0.0265			NonCoding
TC1800000678.mm.1	5.1	5.61	-1.42	0.0055	0.0899			NonCoding
TC0100001981.mm.1	5.6	6.1	-1.42	0.0037	0.0729			NonCoding
TC0300002628.mm.1	7.87	8.37	-1.42	0.0295	0.2268	Gm25325	predicted gene, 25325 [Source:MGI Symbol;Acc:MGI:5455102]	Precursor_microRNA
TC0400001504.mm.1	6.22	6.72	-1.42	0.0004	0.0264	A3galt2	alpha 1,3-galactosyltransferase 2 (isoglobotriaosylceramide synthase); Synthetic construct Mus musculus clone IMAGE:100015040, MGC:180344 alpha 1,3-galactosyltransferase 2 (isoglobotriaosylceramide synthase) (A3galt2) mRNA, encodes complete protein.	Coding
TC0400001037.mm.1	9.75	10.26	-1.42	0.0005	0.0294	Gm22533	predicted gene, 22533	NonCoding
TC0500003543.mm.1	6.1	6.6	-1.42	0.0021	0.0559			NonCoding
TC1900000375.mm.1	13.84	14.34	-1.42	0.0117	0.1384			NonCoding
TC0400003367.mm.1	13.89	14.39	-1.42	0.0014	0.0447			NonCoding
TC1100001072.mm.1	8.52	9.02	-1.42	0.003	0.0659	Slc43a2	solute carrier family 43, member 2	Multiple_Complex
TC1300000929.mm.1	7.65	8.15	-1.42	0.0002	0.0185			NonCoding
TC1500001627.mm.1	8.61	9.12	-1.42	0.0006	0.0306			NonCoding
TC1400000131.mm.1	8.49	8.99	-1.42	0.0041	0.0764			NonCoding
TC1200000522.mm.1	4.77	5.27	-1.42	0.0121	0.1413			NonCoding
TC0100001863.mm.1	9.07	9.57	-1.41	0.0069	0.1014	Kcnh1	potassium voltage-gated channel, subfamily H (eag-related), member 1	Multiple_Complex
TC0400002602.mm.1	14.12	14.62	-1.41	0.0012	0.042			NonCoding
TC0600001993.mm.1	8.28	8.78	-1.41	0.0246	0.2054			NonCoding
TC0200004180.mm.1	7.37	7.87	-1.41	0.0023	0.0578			NonCoding
TC0200001001.mm.1	5.73	6.23	-1.41	0.0008	0.0353			NonCoding
TC1000002802.mm.1	7.5	8	-1.41	9.16e-05	0.0142			NonCoding
TC0400002174.mm.1	16.23	16.73	-1.41	0.0072	0.1043	Car8	carbonic anhydrase 8	Multiple_Complex
TC1600002040.mm.1	5.98	6.48	-1.41	0.0003	0.0243			NonCoding
TC0600001778.mm.1	17.35	17.85	-1.41	0.0118	0.1389	Gm24307	predicted gene, 24307 [Source:MGI Symbol;Acc:MGI:5454084]	Precursor_microRNA
TC1100000534.mm.1	7.88	8.38	-1.41	0.007	0.1023	Mir340	microRNA 340	Precursor_microRNA
TC0X00000686.mm.1	12.5	13	-1.41	0.0332	0.241	Atp2b3	ATPase, Ca++ transporting, plasma membrane 3	Coding
TC1100002357.mm.1	4.41	4.91	-1.41	0.0335	0.2427			NonCoding
TC1900001394.mm.1	6.42	6.92	-1.41	7.56e-05	0.0133			NonCoding
TC0500002420.mm.1	10.97	11.47	-1.41	0.0102	0.1278	Sel1l3	sel-1 suppressor of lin-12-like 3 (C. elegans)	Multiple_Complex
TC0200001271.mm.1	9.51	10.01	-1.41	0.0076	0.1076			NonCoding
TC1300000055.mm.1	6.66	7.16	-1.41	0.0319	0.2356			NonCoding
TC0X00000938.mm.1	11.08	11.58	-1.41	0.0049	0.0844	Gm14814; RP23-437A4.2	predicted gene 14814; novel pseudogene similar to 1700066C05Rik	Multiple_Complex
TC0500000147.mm.1	8.16	8.66	-1.41	0.0089	0.1177			NonCoding
TC0900002275.mm.1	8.24	8.74	-1.41	0.0195	0.1806			NonCoding
TC1100003936.mm.1	6.15	6.65	-1.41	0.0006	0.0301	Gm11706; RP23-170A23.2	predicted gene 11706 [Source:MGI Symbol;Acc:MGI:3651837]; novel transcript	NonCoding
TC1900000358.mm.1	6.14	6.64	-1.41	0.0029	0.0656			NonCoding
TC1800001187.mm.1	8.46	8.96	-1.41	0.0018	0.0509			NonCoding
TC0100002955.mm.1	8.09	8.59	-1.41	0.001	0.0395			NonCoding
TC1600001860.mm.1	11.1	11.6	-1.41	0.0004	0.0243			NonCoding
TC1900001010.mm.1	4.51	5.01	-1.41	0.0437	0.2791			NonCoding
TC1700000678.mm.1	6.55	7.05	-1.41	0.0006	0.0317	Mir6975	microRNA 6975	Precursor_microRNA
TC0300000222.mm.1	8.01	8.51	-1.41	0.0003	0.0212			NonCoding
TC0300002584.mm.1	7.17	7.66	-1.41	0.026	0.2121			NonCoding
TC1500001185.mm.1	7.19	7.69	-1.41	0.0121	0.1413			NonCoding
TC0100000832.mm.1	7.31	7.81	-1.41	0.0002	0.0206			NonCoding
TC1100000451.mm.1	6.22	6.71	-1.41	0.0299	0.2285			NonCoding
TC0400002557.mm.1	5.39	5.88	-1.41	0.0009	0.0367			NonCoding
TC0400003276.mm.1	7.83	8.33	-1.41	0.0074	0.1057			NonCoding
TC1100003253.mm.1	8.61	9.1	-1.41	0.0075	0.107			NonCoding
TC1100003819.mm.1	9.75	10.25	-1.41	0.0139	0.1512	Mpp3	membrane protein, palmitoylated 3 (MAGUK p55 subfamily member 3)	Multiple_Complex
TC0400000066.mm.1	8.55	9.05	-1.41	0.0003	0.0212			NonCoding
TC0300000563.mm.1	8.62	9.12	-1.41	0.0027	0.0623			NonCoding
TC0400003656.mm.1	7.77	8.26	-1.41	0.0068	0.1009			NonCoding
TC0800000096.mm.1	10.52	11.01	-1.41	0.0032	0.067	Arhgef7	Rho guanine nucleotide exchange factor (GEF7)	Multiple_Complex
TC1500000306.mm.1	9.58	10.08	-1.41	0.0103	0.1286			NonCoding
TC1100002271.mm.1	6.75	7.24	-1.41	0.0019	0.0523			NonCoding
TC1600000035.mm.1	7.37	7.87	-1.41	0.0145	0.1548			NonCoding
TC1500000178.mm.1	7.96	8.46	-1.41	2.18e-05	0.0085			NonCoding
TC0400000858.mm.1	4.55	5.04	-1.41	0.0126	0.1447			NonCoding
TC0100003632.mm.1	8.73	9.23	-1.41	0.0001	0.016			NonCoding
TC1800001164.mm.1	7.52	8.02	-1.41	0.0141	0.1526	Gm22200	predicted gene, 22200 [Source:MGI Symbol;Acc:MGI:5451977]	Small_RNA
TC1900001440.mm.1	4.5	4.99	-1.41	0.0169	0.1685	F530104D19Rik	PREDICTED: RIKEN cDNA F530104D19 gene (F530104D19Rik), mRNA.	Multiple_Complex
TC0600001224.mm.1	7.12	7.62	-1.41	0.0003	0.0229			NonCoding
TC1000001292.mm.1	7.19	7.69	-1.41	0.006	0.0939			NonCoding
TC0600000964.mm.1	9.08	9.58	-1.41	0.001	0.0382	Alms1	Alstrom syndrome 1	Multiple_Complex
TC1100001292.mm.1	7.05	7.54	-1.41	0.0311	0.2326			NonCoding
TC1100003068.mm.1	6.57	7.06	-1.41	0.0014	0.0447	Spem1	sperm maturation 1	Coding
TC0X00002497.mm.1	16.36	16.86	-1.41	0.0149	0.1573	Mir669m-2	microRNA 669m-2	Precursor_microRNA
TC1500000305.mm.1	9.21	9.7	-1.41	0.0285	0.2229			NonCoding
TC0400002211.mm.1	5	5.49	-1.41	0.0377	0.2577	Gm11831; RP23-242O9.2	predicted gene 11831 [Source:MGI Symbol;Acc:MGI:3650069]; novel transcript	NonCoding
TC0400000440.mm.1	4.1	4.59	-1.41	0.0091	0.1192			NonCoding
TC1600000629.mm.1	6.58	7.08	-1.41	0.002	0.0546	Gm15711	predicted gene 15711 [Source:MGI Symbol;Acc:MGI:3783153]	Pseudogene
TC1200002206.mm.1	6.87	7.36	-1.41	0.0409	0.269			NonCoding
TC0500002381.mm.1	13.31	13.8	-1.41	7.2e-05	0.013			NonCoding
TC0800000443.mm.1	6.51	7	-1.41	0.0124	0.1429			NonCoding
TC0100002098.mm.1	10.5	10.99	-1.41	2.95e-05	0.0095			NonCoding
TC0700001671.mm.1	7.61	8.11	-1.41	0.0073	0.1049			NonCoding
TC1500000042.mm.1	7.38	7.87	-1.41	0.0126	0.1445			NonCoding
TC0100001918.mm.1	16.14	16.64	-1.41	0.0241	0.2035	Gm22463	predicted gene, 22463 [Source:MGI Symbol;Acc:MGI:5452240]	Precursor_microRNA
TC0200001215.mm.1	16.14	16.64	-1.41	0.0241	0.2035	Gm25972	predicted gene, 25972 [Source:MGI Symbol;Acc:MGI:5455749]	Precursor_microRNA
TC0300000076.mm.1	16.14	16.64	-1.41	0.0241	0.2035	Gm22547	predicted gene, 22547 [Source:MGI Symbol;Acc:MGI:5452324]	Precursor_microRNA
TC0300001597.mm.1	16.14	16.64	-1.41	0.0241	0.2035	Gm23976	predicted gene, 23976 [Source:MGI Symbol;Acc:MGI:5453753]	Precursor_microRNA
TC0600000198.mm.1	16.14	16.64	-1.41	0.0241	0.2035	Gm26386	predicted gene, 26386 [Source:MGI Symbol;Acc:MGI:5456163]	Precursor_microRNA
TC0600002328.mm.1	16.14	16.64	-1.41	0.0241	0.2035	Gm25458	predicted gene, 25458 [Source:MGI Symbol;Acc:MGI:5455235]	Precursor_microRNA
TC0700000675.mm.1	16.14	16.64	-1.41	0.0241	0.2035	Gm23292	predicted gene, 23292 [Source:MGI Symbol;Acc:MGI:5453069]	Precursor_microRNA
TC0700002448.mm.1	16.14	16.64	-1.41	0.0241	0.2035	Gm22414	predicted gene, 22414 [Source:MGI Symbol;Acc:MGI:5452191]	Precursor_microRNA
TC0800001280.mm.1	16.14	16.64	-1.41	0.0241	0.2035	Gm23646	predicted gene, 23646 [Source:MGI Symbol;Acc:MGI:5453423]	Precursor_microRNA
TC0800001281.mm.1	16.14	16.64	-1.41	0.0241	0.2035	Gm22825	predicted gene, 22825 [Source:MGI Symbol;Acc:MGI:5452602]	Precursor_microRNA
TC0800002136.mm.1	16.14	16.64	-1.41	0.0241	0.2035	Gm26241	predicted gene, 26241 [Source:MGI Symbol;Acc:MGI:5456018]	Precursor_microRNA
TC0X00002626.mm.1	16.14	16.64	-1.41	0.0241	0.2035	Gm24973	predicted gene, 24973 [Source:MGI Symbol;Acc:MGI:5454750]	Precursor_microRNA
TC1000001175.mm.1	16.14	16.64	-1.41	0.0241	0.2035	Gm22913	predicted gene, 22913 [Source:MGI Symbol;Acc:MGI:5452690]	Precursor_microRNA
TC1300001587.mm.1	16.14	16.64	-1.41	0.0241	0.2035	Gm25084	predicted gene, 25084 [Source:MGI Symbol;Acc:MGI:5454861]	Precursor_microRNA
TC1300001588.mm.1	16.14	16.64	-1.41	0.0241	0.2035	Gm23282	predicted gene, 23282 [Source:MGI Symbol;Acc:MGI:5453059]	Precursor_microRNA
TC1500000109.mm.1	16.14	16.64	-1.41	0.0241	0.2035	Gm24302	predicted gene, 24302 [Source:MGI Symbol;Acc:MGI:5454079]	Precursor_microRNA
TC1500002062.mm.1	16.14	16.64	-1.41	0.0241	0.2035	Gm24643	predicted gene, 24643 [Source:MGI Symbol;Acc:MGI:5454420]	Precursor_microRNA
TC1800000147.mm.1	16.14	16.64	-1.41	0.0241	0.2035	Gm26235	predicted gene, 26235 [Source:MGI Symbol;Acc:MGI:5456012]	Precursor_microRNA
TC1500002121.mm.1	6.53	7.03	-1.41	0.0082	0.1123			NonCoding
TC0900000904.mm.1	7.57	8.06	-1.41	0.0029	0.0654			NonCoding
TC1400001333.mm.1	5.04	5.53	-1.41	0.0065	0.0984			NonCoding
TC4_JH584293_random00000012.mm.1	6.32	6.81	-1.41	0.0008	0.0358	4933409K07Rik	RIKEN cDNA 4933409K07 gene	Coding
TC1600001827.mm.1	8.25	8.74	-1.41	0.002	0.0538	Epha3	Eph receptor A3	Multiple_Complex
TC0700003540.mm.1	11.85	12.35	-1.41	0.0009	0.0364			NonCoding
TC0800002366.mm.1	10.73	11.22	-1.41	0.0072	0.1043			NonCoding
TC0700003494.mm.1	7.59	8.08	-1.41	0.0164	0.1658			NonCoding
TC1100000446.mm.1	6.53	7.02	-1.41	0.0071	0.103			NonCoding
TC0300000884.mm.1	7.49	7.98	-1.41	0.0087	0.1163	Mir7013	microRNA 7013	Precursor_microRNA
TC0200001379.mm.1	7.73	8.22	-1.41	0.0213	0.1905			NonCoding
TC0700002195.mm.1	3.7	4.19	-1.41	0.0008	0.0345	Vmn1r60	vomeronasal 1 receptor 60	Coding
TC0400002121.mm.1	6.8	7.3	-1.41	0.0017	0.0492			NonCoding
TC0600002777.mm.1	10.35	10.84	-1.41	0.0181	0.1743			NonCoding
TC0600001931.mm.1	12.22	12.71	-1.41	0.0015	0.0474	Cadps2	Ca2+-dependent activator protein for secretion 2; Synthetic construct Mus musculus clone IMAGE:100069536, MGC:199438 Ca2+-dependent activator protein for secretion 2 (Cadps2) mRNA, encodes complete protein.	Multiple_Complex		vesicular factor; calcium homeostasis factor; glutamatergic excitation factor; down also in A-T patient cerebellum, PubMed-ID: 33571423
TC0200003055.mm.1	6.72	7.21	-1.41	0.0028	0.0646			NonCoding
TC0400000057.mm.1	11.45	11.94	-1.41	0.006	0.0944	Chd7	chromodomain helicase DNA binding protein 7; chromodomain helicase DNA binding protein 7 (Chd7), mRNA.	Multiple_Complex
TC1100001407.mm.1	12.38	12.87	-1.4	0.004	0.0758	Car10	carbonic anhydrase 10	Multiple_Complex
TC0700000586.mm.1	7.56	8.05	-1.4	0.0003	0.022	Lgi4	leucine-rich repeat LGI family, member 4	Multiple_Complex
TC0600002129.mm.1	8.85	9.34	-1.4	0.0034	0.0691	Fth-ps2	ferritin heavy chain, pseudogene 2	Multiple_Complex
TC1100001434.mm.1	10.08	10.57	-1.4	0.0032	0.0671			NonCoding
TC1600001517.mm.1	6.83	7.32	-1.4	0.0088	0.1166			NonCoding
TC0300000314.mm.1	7.28	7.77	-1.4	0.0138	0.1506	Gm22043	predicted gene, 22043 [Source:MGI Symbol;Acc:MGI:5451820]	Small_RNA
TC1700000094.mm.1	8.28	8.77	-1.4	0.0337	0.2434			NonCoding
TC1100001991.mm.1	6.2	6.69	-1.4	0.0008	0.0361	Gm11750; RP23-266L14.1	predicted gene 11750 [Source:MGI Symbol;Acc:MGI:3650640]; novel transcript	NonCoding
TC1200002417.mm.1	6.04	6.53	-1.4	0.0063	0.0968			NonCoding
TC0100003655.mm.1	7.32	7.81	-1.4	0.0012	0.0417			NonCoding
TC1800000323.mm.1	5.2	5.69	-1.4	0.0187	0.1772	4930471G03Rik	RIKEN cDNA 4930471G03 gene; RIKEN cDNA 4930471G03 gene (4930471G03Rik), non-coding RNA.	NonCoding
TC0500002028.mm.1	11.7	12.19	-1.4	0.008	0.1101	Reln	reelin	Multiple_Complex		PubMed-ID: 30343341
TC0200004778.mm.1	6.19	6.68	-1.4	0.0033	0.0686			NonCoding
TC0100002320.mm.1	8.22	8.71	-1.4	0.0148	0.1564			NonCoding
TC1100000212.mm.1	7.17	7.66	-1.4	0.0059	0.0936			NonCoding
TC0900001464.mm.1	8.01	8.49	-1.4	0.019	0.1785			NonCoding
TC0100000552.mm.1	8.36	8.85	-1.4	0.0129	0.1466			NonCoding
TC1800000258.mm.1	6.96	7.45	-1.4	0.0248	0.2062			NonCoding
TC0100000156.mm.1	7.69	8.18	-1.4	0.0014	0.0451	Mir30c-2	microRNA 30c-2	Multiple_Complex
TC0X00003016.mm.1	8.35	8.84	-1.4	0.0461	0.2873	Mir1970	microRNA 1970	Precursor_microRNA
TC0600003008.mm.1	7.57	8.06	-1.4	0.004	0.076			NonCoding
TC0600002833.mm.1	6.85	7.33	-1.4	0.0053	0.0872			NonCoding
TC1000000102.mm.1	9.19	9.68	-1.4	0.0003	0.0243			NonCoding
TC1000001032.mm.1	7.7	8.19	-1.4	0.0041	0.0768			NonCoding
TC1400000345.mm.1	13.94	14.43	-1.4	0.0011	0.041			NonCoding
TC1500002040.mm.1	8.86	9.35	-1.4	0.0086	0.1153	Plxnb2	plexin B2; plexin B2 (Plxnb2), mRNA.	Multiple_Complex
TC0200004239.mm.1	7.06	7.55	-1.4	0.0002	0.0194	Gm22501	predicted gene, 22501 [Source:MGI Symbol;Acc:MGI:5452278]	Small_RNA
TC1800001092.mm.1	5.41	5.89	-1.4	0.0205	0.1859			NonCoding
TC0400003554.mm.1	7.86	8.35	-1.4	0.0003	0.0236			NonCoding
TC1900001048.mm.1	10.76	11.25	-1.4	0.0017	0.0492			NonCoding
TC1100000445.mm.1	6.96	7.45	-1.4	0.0196	0.1815			NonCoding
TC0200001989.mm.1	6.5	6.99	-1.4	0.007	0.1025			NonCoding
TC1400002410.mm.1	6.63	7.12	-1.4	0.0205	0.1858			NonCoding
TC0600000742.mm.1	11.64	12.12	-1.4	0.0371	0.2557			NonCoding
TC0500003117.mm.1	9.09	9.58	-1.4	0.0106	0.1307	Srrm4	serine/arginine repetitive matrix 4	Multiple_Complex
TC1200002231.mm.1	8.12	8.6	-1.4	0.0044	0.0793			NonCoding
TC0300003055.mm.1	6.23	6.72	-1.4	0.0025	0.0607			NonCoding
TC0600001950.mm.1	5.58	6.06	-1.4	0.0332	0.241	Gm24443	predicted gene, 24443 [Source:MGI Symbol;Acc:MGI:5454220]	Small_RNA
TC1900001047.mm.1	10.09	10.58	-1.4	0.0011	0.0412			NonCoding
TC1100000190.mm.1	6.29	6.78	-1.4	0.0048	0.0828			NonCoding
TC0X00001913.mm.1	8.04	8.52	-1.4	0.0031	0.0661	Gm26652; RP23-247H23.2	predicted gene, 26652 [Source:MGI Symbol;Acc:MGI:5477146]; novel transcript	NonCoding
TC0800000261.mm.1	5.81	6.3	-1.4	0.0105	0.1298	Defb2	defensin beta 2	Coding
TC1100003200.mm.1	9.21	9.7	-1.4	0.0093	0.1204			NonCoding
TC1900000053.mm.1	7	7.49	-1.4	0.0115	0.1372			NonCoding
TC1900000492.mm.1	11.18	11.66	-1.4	0.0013	0.0441	Gm23334	predicted gene, 23334 [Source:MGI Symbol;Acc:MGI:5453111]	Precursor_microRNA
TC0400003263.mm.1	5.32	5.81	-1.4	0.0079	0.1096	Gm23743	predicted gene, 23743	NonCoding
TC1400001570.mm.1	7.63	8.12	-1.4	0.0013	0.0447			NonCoding
TC1900000351.mm.1	6.23	6.72	-1.4	0.0454	0.2852			NonCoding
TC1300002652.mm.1	4.44	4.93	-1.4	0.0233	0.1999			NonCoding
TC0900000911.mm.1	5.61	6.09	-1.4	0.0085	0.1147			NonCoding
TC0600000311.mm.1	5.57	6.06	-1.4	0.048	0.294			NonCoding
TC0X00000616.mm.1	9.93	10.42	-1.4	0.0279	0.2203	Gm14702	predicted gene 14702	Pseudogene
TC1000001102.mm.1	6.47	6.95	-1.4	0.0045	0.0803			NonCoding
TC0100000155.mm.1	9.64	10.12	-1.4	0.0003	0.0237			NonCoding
TC1100002599.mm.1	8.75	9.23	-1.4	0.0006	0.0308			NonCoding
TC0600003156.mm.1	5.9	6.39	-1.4	0.012	0.14			NonCoding
TC0X00000773.mm.1	7.58	8.07	-1.4	0.0002	0.02			NonCoding
TC0X00000178.mm.1	17.51	18	-1.4	0.0072	0.1043	Gm22464	predicted gene, 22464 [Source:MGI Symbol;Acc:MGI:5452241]	Precursor_microRNA
TC0600003543.mm.1	5.78	6.26	-1.4	0.0082	0.1123	Igkv9-123	immunoglobulin kappa variable 9-123	Coding
TC0200005444.mm.1	6.74	7.22	-1.4	0.0047	0.0822	Zbtb46	zinc finger and BTB domain containing 46	Multiple_Complex
TC0400000972.mm.1	7.38	7.86	-1.4	0.0093	0.1204			NonCoding
TC0500002540.mm.1	7.12	7.6	-1.4	0.0149	0.1571			NonCoding
TC0900000376.mm.1	4.21	4.69	-1.4	0.0138	0.1503			NonCoding
TC0800000593.mm.1	6.76	7.24	-1.4	0.0043	0.0782			NonCoding
TC0800000509.mm.1	11.85	12.34	-1.4	0.0069	0.1013	Fat1	FAT tumor suppressor homolog 1 (Drosophila)	Multiple_Complex
TC1800000313.mm.1	11.21	11.69	-1.4	0.0025	0.0607			NonCoding
TC0300001660.mm.1	4.42	4.9	-1.4	0.0006	0.031			NonCoding
TC0400002883.mm.1	7.12	7.6	-1.4	0.0008	0.0359			NonCoding
TC0800003187.mm.1	8.84	9.32	-1.4	0.0223	0.1952			NonCoding
TC0800002770.mm.1	6.66	7.14	-1.4	0.0218	0.1928	Gm15681	predicted gene 15681 [Source:MGI Symbol;Acc:MGI:3783123]	Pseudogene
TC0200000343.mm.1	8	8.49	-1.4	0.0079	0.1097			NonCoding
TC1000001745.mm.1	10.54	11.02	-1.4	0.0024	0.0588	Grm1	glutamate receptor, metabotropic 1	Multiple_Complex
TC1500000100.mm.1	8.69	9.17	-1.4	0.0041	0.0766			NonCoding
TC0300000576.mm.1	5.55	6.04	-1.4	0.024	0.2031	Mir16-2	microRNA 16-2	Precursor_microRNA
TC1000000470.mm.1	4.56	5.05	-1.4	0.0021	0.0554			NonCoding
TC0900001266.mm.1	8.1	8.58	-1.4	0.002	0.0545			NonCoding
TC1800001025.mm.1	6.26	6.74	-1.4	0.0042	0.0778			NonCoding
TC0800002943.mm.1	8.39	8.87	-1.4	0.0178	0.1731			NonCoding
TC0600000743.mm.1	10.72	11.2	-1.4	0.0002	0.0206			NonCoding
TC0200003100.mm.1	8.23	8.71	-1.4	0.0018	0.0522			NonCoding
TC1700001119.mm.1	7.21	7.69	-1.4	0.0003	0.0218			NonCoding
TC1000001710.mm.1	5.68	6.17	-1.4	0.0039	0.0748			NonCoding
TC0500001808.mm.1	11.69	12.18	-1.4	0.0019	0.0525	Pan3	PAN3 polyA specific ribonuclease subunit homolog (S. cerevisiae)	Multiple_Complex
TC1800000247.mm.1	7.96	8.44	-1.4	0.0141	0.1523			NonCoding
TC0200003314.mm.1	7.7	8.18	-1.4	0.008	0.1105			NonCoding
TC0700001429.mm.1	6.55	7.03	-1.4	0.0083	0.1125			NonCoding
TC1300001235.mm.1	7.74	8.22	-1.4	0.0014	0.0447			NonCoding
TC0800000326.mm.1	6.9	7.38	-1.4	0.0025	0.0607			NonCoding
TC1600001850.mm.1	6.64	7.12	-1.4	0.002	0.0548			NonCoding
TC0100003358.mm.1	7.19	7.68	-1.4	0.0045	0.0804			NonCoding
TC0800002342.mm.1	6.44	6.92	-1.4	0.0219	0.1931			NonCoding
TC1600002137.mm.1	7.58	8.06	-1.4	0.0002	0.0177	Gm27833	predicted gene, 27833 [Source:MGI Symbol;Acc:MGI:5531215]	Precursor_microRNA
TC1500001034.mm.1	6.78	7.26	-1.4	0.0024	0.0592			NonCoding
TC1900000783.mm.1	7.53	8.01	-1.4	0.0018	0.052			NonCoding
TC0500002031.mm.1	7.6	8.08	-1.4	0.0026	0.0618			NonCoding
TC1200000019.mm.1	8.06	8.54	-1.4	0.0007	0.0324			NonCoding
TC0800000903.mm.1	6.18	6.67	-1.4	0.0006	0.0313			NonCoding
TC0100003058.mm.1	12.19	12.67	-1.4	0.0031	0.0661	Srgap2	SLIT-ROBO Rho GTPase activating protein 2; Synthetic construct Mus musculus clone IMAGE:100062157, MGC:190386 SLIT-ROBO Rho GTPase activating protein 2 (Srgap2) mRNA, encodes complete protein.	Coding
TC1000001201.mm.1	7.67	8.15	-1.4	0.0027	0.0626			NonCoding
TC0X00001800.mm.1	12.67	13.15	-1.4	0.0149	0.1574	Porcn	porcupine homolog (Drosophila)	Multiple_Complex
TC0500000121.mm.1	6.85	7.33	-1.39	0.0004	0.0259			NonCoding
TC0900002616.mm.1	7.33	7.81	-1.39	0.0015	0.0468			NonCoding
TC1300001047.mm.1	7.62	8.1	-1.39	0.0174	0.1713			NonCoding
TC0600003031.mm.1	7.98	8.46	-1.39	0.0006	0.0314			NonCoding
TC0400001552.mm.1	5.45	5.93	-1.39	0.0329	0.2401	Gm24091	predicted gene, 24091 [Source:MGI Symbol;Acc:MGI:5453868]	Small_RNA
TC0400001553.mm.1	5.45	5.93	-1.39	0.0329	0.2401	Gm23711	predicted gene, 23711 [Source:MGI Symbol;Acc:MGI:5453488]	Small_RNA
TC1800001637.mm.1	9.61	10.09	-1.39	0.04	0.2657	Slc14a1	solute carrier family 14 (urea transporter), member 1	Multiple_Complex
TC0X00002778.mm.1	9.27	9.75	-1.39	0.001	0.0393	Ftx	Ftx transcript, Xist regulator (non-protein coding)	NonCoding
TC0800000491.mm.1	7.31	7.79	-1.39	0.0137	0.1498			NonCoding
TC0X00002120.mm.1	8.39	8.87	-1.39	0.0315	0.2343			NonCoding
TC0500000890.mm.1	9.04	9.52	-1.39	0.0015	0.0464			NonCoding
TC0500000996.mm.1	4.39	4.87	-1.39	0.0065	0.0978			NonCoding
TC0100000376.mm.1	6	6.48	-1.39	0.0138	0.1502			NonCoding
TC0500003357.mm.1	7.45	7.93	-1.39	0.0022	0.0566			NonCoding
TC0600002180.mm.1	8.84	9.32	-1.39	0.0074	0.1054			NonCoding
TC0400000064.mm.1	9.02	9.49	-1.39	0.0022	0.0574	Clvs1	clavesin 1	Multiple_Complex
TC0600003007.mm.1	6.87	7.35	-1.39	0.0056	0.0909			NonCoding
TC1000001029.mm.1	5.92	6.4	-1.39	0.0303	0.2302	Gm25281	predicted gene, 25281 [Source:MGI Symbol;Acc:MGI:5455058]	Precursor_microRNA
TC0700000649.mm.1	17.05	17.53	-1.39	0.0017	0.0492	Gm25033	predicted gene, 25033 [Source:MGI Symbol;Acc:MGI:5454810]	Precursor_microRNA
TC0900002627.mm.1	8.21	8.69	-1.39	0.0115	0.1369			NonCoding
TC1100003660.mm.1	13.76	14.24	-1.39	0.0023	0.0587	Gm22461	predicted gene, 22461 [Source:MGI Symbol;Acc:MGI:5452238]	Precursor_microRNA
TC0100003361.mm.1	9.51	9.99	-1.39	0.0014	0.0454	Gpr52	G protein-coupled receptor 52; G protein-coupled receptor 52 (Gpr52), mRNA.	Coding
TC0900001272.mm.1	8.18	8.65	-1.39	0.0007	0.0317			NonCoding
TC1000000600.mm.1	7.56	8.04	-1.39	0.0011	0.0408			NonCoding
TC0500000120.mm.1	7.15	7.63	-1.39	0.0127	0.1453			NonCoding
TC1700002712.mm.1	8.05	8.53	-1.39	0.0031	0.0661			NonCoding
TC0400000053.mm.1	6.59	7.07	-1.39	0.001	0.0393			NonCoding
[truncated: 8,992 more rows]

## Sheet: AllelicSplicingAnalysis
#%result_name=AtmKOcerebellum12months
#%array_type=MTA-1_0
#%annotation=MTA-1_0.na36.mm10.transcript.csv
#%comparison=KO cerebellum 12months vs WT cerebellum 12months
ID	KO cerebellum 12months Avg (log2)	WT cerebellum 12months Avg (log2)	KO cerebellum 12months Standard Deviation	WT cerebellum 12months Standard Deviation	Fold Change	P-val	FDR P-val	Public Gene IDs	Gene Symbol	Description	Group	Exon Fold Change	Exon Splicing Index	Exon P-val	Exon FDR P-val	Author comments
TC0100000001.mm.1	6.44	6.18	0.16	0.14	1.19	0.011	0.1336	ENSMUST00000160944; OTTMUST00000074493	Gm16088; AC157543.3	predicted gene 16088; Novel DeoxyUTP pyrophosphatase/Aspartyl protease (EG545238) pseudogene	Pseudogene
TC0100000002.mm.1	4.72	4.57	0.11	0.18	1.11	0.2755	0.6687				NonCoding
TC0100000003.mm.1	6.52	6.49	0.26	0.03	1.02	0.8134	0.9519	ENSMUST00000082908	Gm26206	predicted gene, 26206 [Source:MGI Symbol;Acc:MGI:5455983]	Small_RNA
TC0100000004.mm.1	5.84	5.65	0.3	0.22	1.14	0.6235	0.8839	ENSMUST00000161581; OTTMUST00000065165	Gm1992; RP23-115I1.1	predicted gene 1992 [Source:MGI Symbol;Acc:MGI:3780162]; novel transcript, antisense to Xkr4	NonCoding
TC0100000005.mm.1	5.27	4.97	0.24	0.24	1.23	0.0279	0.2199	XR_140426.1	Gm10568	PREDICTED: predicted gene 10568 (Gm10568), miscRNA.	NonCoding
TC0100000006.mm.1	4.43	4.49	0.17	0.17	-1.04	0.3231	0.714				NonCoding
TC0100000007.mm.1	3.28	3.31	0.18	0.12	-1.02	0.5592	0.8554				NonCoding
TC0100000008.mm.1	15.94	15.83	0.44	0.19	1.08	0.168	0.5433	ENSMUST00000180019	Gm22307	predicted gene, 22307 [Source:MGI Symbol;Acc:MGI:5452084]	Small_RNA
TC0100000009.mm.1	7.81	7.93	0.58	0.04	-1.09	0.1424	0.5051				NonCoding
TC0100000011.mm.1	7.28	7.73	0.23	0.26	-1.37	0.0354	0.2493				NonCoding
TC0100000012.mm.1	3.61	4.02	0.16	0.27	-1.33	0.0426	0.2753	ENSMUST00000144339; OTTMUST00000072703	Gm16041; AC102242.1	predicted gene 16041 [Source:MGI Symbol;Acc:MGI:3801909]; novel transcript	NonCoding
TC0100000013.mm.1	4.63	4.55	0.2	0.38	1.05	0.8757	0.9701	ENSMUST00000169520	Gm17101	predicted gene 17101 [Source:MGI Symbol;Acc:MGI:4937928]	Pseudogene
TC0100000014.mm.1	11.01	10.64	0.15	0.09	1.29	0.0028	0.0645	NM_133826; ENSMUST00000044369; BC009154; NM_133826.4; uc007afm.1; uc007afn.1	Atp6v1h	ATPase, H+ transporting, lysosomal V1 subunit H	Coding
TC0100000015.mm.1	7.05	7.51	0.38	0.31	-1.38	0.1371	0.497				NonCoding
TC0100000016.mm.1	5.47	5.43	0.41	0.19	1.03	0.7762	0.9409				NonCoding
TC0100000017.mm.1	3.4	3.51	0.04	0.14	-1.08	0.2494	0.6414				NonCoding
TC0100000018.mm.1	5.01	4.67	0.21	0.05	1.27	0.0079	0.1092	NM_001204371; NM_011011; ENSMUST00000027038; ENSMUST00000159083; ENSMUST00000160339; ENSMUST00000160777; BC116795; BC119026; NM_001204371.1; NM_011011.2; OTTMUST00000088255; OTTMUST00000088256; OTTMUST00000088257; OTTMUST00000088258; uc007afo.2; uc007afp.2; uc007afq.2	Oprk1	opioid receptor, kappa 1	Multiple_Complex
TC0100000019.mm.1	4.81	4.9	0.33	0.35	-1.07	0.8097	0.951				NonCoding
TC0100000020.mm.1	3.99	4.24	0.21	0.13	-1.19	0.0581	0.3249				NonCoding
TC0100000021.mm.1	10.39	10.44	0.11	0.06	-1.03	0.4452	0.7951	NM_009826; ENSMUST00000027040; ENSMUST00000159206; ENSMUST00000159349; ENSMUST00000159530; ENSMUST00000159656; ENSMUST00000159661; ENSMUST00000159802; ENSMUST00000159906; ENSMUST00000160062; ENSMUST00000160871; ENSMUST00000161183; ENSMUST00000161327; ENSMUST00000162210; ENSMUST00000162257; ENSMUST00000162418; ENSMUST00000162795; BC150774; NM_009826.4; OTTMUST00000084091; OTTMUST00000084094; OTTMU…	Rb1cc1	RB1-inducible coiled-coil 1	Multiple_Complex
TC0100000022.mm.1	3.93	3.93	0.19	0.16	1	0.775	0.9407	NM_001195732; ENSMUST00000133144; NM_001195732.1; uc007afv.2	Fam150a	family with sequence similarity 150, member A	Coding
TC0100000023.mm.1	11.78	12.24	0.24	0.06	-1.38	0.0027	0.0623	NM_001244692; NM_001244693; NM_173868; NR_045188; NR_045189; ENSMUST00000043578; ENSMUST00000124167; ENSMUST00000126379; ENSMUST00000130338; ENSMUST00000131467; ENSMUST00000131494; ENSMUST00000132207; ENSMUST00000139756; ENSMUST00000139838; ENSMUST00000140079; ENSMUST00000142304; ENSMUST00000150761; ENSMUST00000151015; ENSMUST00000151281; ENSMUST00000155921; ENSMUST00000163727; BC118528; NM_00124…	St18	suppression of tumorigenicity 18	Multiple_Complex	1.7	2.35	7.95e-05	0.1799
TC0100000025.mm.1	7.28	7.49	0.27	0.19	-1.16	0.1061	0.4376				NonCoding
TC0100000026.mm.1	7.04	7.04	0.17	0.1	-1	0.2154	0.6051				NonCoding
TC0100000027.mm.1	12.26	12.28	0.12	0.08	-1.01	0.7799	0.9417	NM_183028; ENSMUST00000061280; ENSMUST00000182114; ENSMUST00000182306; ENSMUST00000182388; ENSMUST00000182675; ENSMUST00000182823; ENSMUST00000182892; ENSMUST00000183204; BC052741; BC064801; BC110360; BC117941; BC117942; NM_183028.3; OTTMUST00000113805; OTTMUST00000113808; OTTMUST00000113809; OTTMUST00000113810; OTTMUST00000113811; OTTMUST00000113813; OTTMUST00000113814; OTTMUST00000113815; uc007…	Pcmtd1	protein-L-isoaspartate (D-aspartate) O-methyltransferase domain containing 1	Multiple_Complex
TC0100000028.mm.1	7.89	8.18	0.12	0.21	-1.22	0.0236	0.2014				NonCoding
TC0100000029.mm.1	8.54	8.66	0.16	0.15	-1.08	0.5297	0.8407				NonCoding
TC0100000030.mm.1	6	5.72	0.15	0.22	1.21	0.0147	0.1554	ENSMUST00000029124	Gm9826	predicted gene 9826 [Source:MGI Symbol;Acc:MGI:3642725]	Pseudogene
TC0100000031.mm.1	6.06	6.36	0.22	0.05	-1.23	0.088	0.3989	ENSMUST00000104056	Gm23274	predicted gene, 23274 [Source:MGI Symbol;Acc:MGI:5453051]	Small_RNA
TC0100000032.mm.1	4.72	4.62	0.3	0.12	1.07	0.7253	0.9241				NonCoding
TC0100000033.mm.1	4.13	4.07	0.22	0.11	1.04	0.8205	0.954				NonCoding
TC0100000034.mm.1	8.67	8.06	0.32	0.32	1.52	0.0356	0.2499	ENSMUST00000102181	Gm24276	predicted gene, 24276 [Source:MGI Symbol;Acc:MGI:5454053]	Precursor_microRNA
TC0100000035.mm.1	4.12	4.13	0.26	0.08	-1.01	0.9242	0.9816				NonCoding
TC0100000036.mm.1	4.31	4.22	0.25	0.11	1.07	0.668	0.9027				NonCoding
TC0100000037.mm.1	5.47	5.31	0.31	0.15	1.12	0.5413	0.8463	ENSMUST00000083691	Gm24765	predicted gene, 24765 [Source:MGI Symbol;Acc:MGI:5454542]	Small_RNA
TC0100000038.mm.1	6.46	6.49	0.01	0.06	-1.02	0.6799	0.907	NM_021511; ENSMUST00000072079; BC003481; BC055925; NM_021511.2; uc007agk.2	Rrs1	RRS1 ribosome biogenesis regulator homolog (S. cerevisiae)	Coding
TC1100002788.mm.1	9.67	6.83	0.38	0.23	7.19	2.51e-08	0.0005	NM_020492; ENSMUST00000075603; ENSMUST00000102716; ENSMUST00000108853; BC131949; BC137725; NM_020492.3; OTTMUST00000012678; OTTMUST00000012679; OTTMUST00000012680	Glra1	glycine receptor, alpha 1 subunit	Multiple_Complex	-2.42	-14.12	7.17e-07	0.0546	neuropeptide pathway
TC0100000040.mm.1	14.27	14.26	0.16	0.25	1.01	0.1626	0.5358	ENSMUST00000121942	Gm6161	predicted gene 6161 [Source:MGI Symbol;Acc:MGI:3644104]	Pseudogene
TC0100000041.mm.1	6.01	5.66	0.21	0.14	1.28	0.0172	0.1702	NM_178399; ENSMUST00000088666; BC066997; NM_178399.4; uc007agp.1	3110035E14Rik	RIKEN cDNA 3110035E14 gene	Coding
TC0100000042.mm.1	3.59	3.68	0.14	0.1	-1.07	0.5283	0.84				NonCoding
TC0100000043.mm.1	4.18	4.22	0.07	0.06	-1.02	0.6687	0.9028	NR_040462; NR_040462.1; uc029qmu.1; uc029qmv.1	1700034P13Rik	RIKEN cDNA 1700034P13 gene	NonCoding
TC0100000044.mm.1	6.58	6.8	0.11	0.05	-1.16	0.0924	0.4089	NM_001037759; NM_133220; NM_177547; ENSMUST00000097826; ENSMUST00000166384; ENSMUST00000168907; ENSMUST00000171265; BC018363; NM_001037759.1; NM_133220.2; NM_177547.3; uc007agu.1; uc007agv.1; uc007agw.1; uc007agx.1; uc007agy.1; uc011wid.1	Sgk3	serum/glucocorticoid regulated kinase 3	Multiple_Complex
TC0100000045.mm.1	4.36	4.38	0.04	0.09	-1.01	0.8094	0.9508	NM_177722; ENSMUST00000052843; ENSMUST00000118098; ENSMUST00000125294; ENSMUST00000140948; ENSMUST00000171802; ENSMUST00000183059; NM_177722.3; OTTMUST00000051859; OTTMUST00000078009; OTTMUST00000078010; OTTMUST00000078011; OTTMUST00000113822; uc007agz.1; uc011wie.1	Mcmdc2	minichromosome maintenance domain containing 2	Multiple_Complex
TC0100000046.mm.1	4.31	4.33	0.05	0.15	-1.01	0.8034	0.9487				NonCoding
TC0100000047.mm.1	4.35	4.48	0.26	0.21	-1.1	0.7142	0.9216	ENSMUST00000134692; OTTMUST00000065318	Gm15818; AC102570.3	predicted gene 15818 [Source:MGI Symbol;Acc:MGI:3801960]; Novel transcript	NonCoding
TC0100000048.mm.1	8.53	8.67	0.02	0.06	-1.1	0.1136	0.4528	NM_026493; ENSMUST00000071087; ENSMUST00000117415; ENSMUST00000118263; ENSMUST00000119714; ENSMUST00000122156; ENSMUST00000123261; ENSMUST00000128164; ENSMUST00000134716; ENSMUST00000136283; ENSMUST00000136898; ENSMUST00000143606; ENSMUST00000148663; ENSMUST00000149214; ENSMUST00000153804; ENSMUST00000155974; BC151042; NM_026493.3; OTTMUST00000067775; OTTMUST00000067776; OTTMUST00000067777; OTTMU…	Cspp1	centrosome and spindle pole associated protein 1	Multiple_Complex	1.83	2.06	0.0081	0.3868
TC0100000049.mm.1	7.08	7.37	0.12	0.08	-1.22	0.0145	0.1548				NonCoding
TC0100000050.mm.1	5.59	5.66	0.21	0.24	-1.05	0.7004	0.9153	ENSMUST00000157528	Gm26348	predicted gene, 26348	NonCoding
TC0100000051.mm.1	14.86	15.3	0.34	0.07	-1.36	0.0146	0.1553				NonCoding
TC0100000052.mm.1	5.7	5.57	0.11	0.07	1.1	0.0682	0.3523	ENSMUST00000119252	Gm15603	predicted gene 15603 [Source:MGI Symbol;Acc:MGI:3783050]	Multiple_Complex
TC0100000053.mm.1	5.23	5.32	0.25	0.1	-1.07	0.6789	0.9068				NonCoding
TC0100000054.mm.1	5.76	6.06	0.25	0.17	-1.23	0.0454	0.2849	ENSMUST00000157960	Gm22963	predicted gene, 22963 [Source:MGI Symbol;Acc:MGI:5452740]	Small_RNA
TC0600001509.mm.1	8.39	7.15	0.16	0.02	2.36	6.2e-08	0.0008	NM_001162858; NM_021717; ENSMUST00000001561; ENSMUST00000120405; ENSMUST00000123867; ENSMUST00000136631; ENSMUST00000147155; BC094230; BC115523; NM_001162858.1; NM_021717.2; OTTMUST00000066687; OTTMUST00000066688; OTTMUST00000066689; OTTMUST00000066690; OTTMUST00000066691; uc009edn.2; uc012etb.1	Nrip2	nuclear receptor interacting protein 2	Multiple_Complex	14.55	6.09	1.18e-05	0.1296	overall upregulated in ATM-null mouse cerebellar transcriptome
TC1100001411.mm.1	9	11.2	0.36	0.23	-4.57	5.17e-07	0.0027				NonCoding	-11.37	-2.97	0.0002	0.2187
TC0100000057.mm.1	3.98	4.15	0.16	0.07	-1.12	0.3056	0.6986				NonCoding
TC0100000058.mm.1	3.8	3.75	0.07	0.14	1.04	0.5455	0.8483				NonCoding
TC0100000059.mm.1	16.09	15.75	0.33	0.31	1.27	0.093	0.4106	ENSMUST00000179834	Gm22633	predicted gene, 22633 [Source:MGI Symbol;Acc:MGI:5452410]	Small_RNA
TC0100000060.mm.1	4.03	4.27	0.13	0.25	-1.18	0.0927	0.41	NR_105759	Mir6341	microRNA 6341	Precursor_microRNA
TC0100000061.mm.1	11.16	11.13	0.11	0.2	1.02	0.5222	0.8371	ENSMUST00000181461	Gm2383	predicted gene 2383 [Source:MGI Symbol;Acc:MGI:3780551]	Pseudogene
TC0100000062.mm.1	6.06	6.14	0.21	0.09	-1.05	0.382	0.7561	ENSMUST00000182390	Gm6216	predicted gene 6216 [Source:MGI Symbol;Acc:MGI:3647030]	Pseudogene
TC0100000063.mm.1	3.98	3.99	0.17	0.15	-1.01	0.923	0.9813	NR_045297; NR_045297.1; uc029qmx.1	Gm17644	predicted gene, 17644	NonCoding
TC0100000064.mm.1	7.13	7.68	0.37	0.11	-1.47	0.0493	0.298	NM_001198565; NM_001198566; NM_172294; ENSMUST00000088585; ENSMUST00000177608; ENSMUST00000180062; BC034547; BC049276; NM_001198565.1; NM_001198566.1; NM_172294.1; uc007aia.2; uc007aib.2; uc007aic.1; uc007aid.1; uc007aie.1	Sulf1	sulfatase 1	Multiple_Complex	1.48	2.08	0.0005	0.2359
TC0100000065.mm.1	3.79	3.94	0.13	0.18	-1.11	0.164	0.5374				NonCoding
TC0100000066.mm.1	4.51	4.62	0.19	0.09	-1.08	0.3854	0.7583	ENSMUST00000059065	Gm5250	predicted gene 5250 [Source:MGI Symbol;Acc:MGI:3647667]	Coding
TC0100000067.mm.1	4.57	4.52	0.38	0.25	1.03	0.1899	0.5721				NonCoding
TC0100000068.mm.1	4.53	4.5	0.27	0.25	1.02	0.409	0.7744	ENSMUST00000183805	Gm27881	predicted gene, 27881 [Source:MGI Symbol;Acc:MGI:5531263]	Precursor_microRNA
TC0100000069.mm.1	5.49	5.62	0.05	0.05	-1.09	0.0977	0.4206				NonCoding
TC0100000070.mm.1	3.29	3.45	0.37	0.04	-1.11	0.9107	0.9787				NonCoding
TC0100000071.mm.1	4.24	4.32	0.12	0.15	-1.05	0.4544	0.8009	NM_001011873; ENSMUST00000088542; BC147699; BC158121; NM_001011873.2; OTTMUST00000052552; uc007aiv.1	Xkr9	X Kell blood group precursor related family member 9 homolog	Coding
TC0100000072.mm.1	4.38	4.36	0.19	0.11	1.02	0.6358	0.8893				NonCoding
TC0100000073.mm.1	4.42	4.24	0.08	0.09	1.14	0.037	0.2553	ENSMUST00000158733	Gm25491	predicted gene, 25491	NonCoding
TC0100000074.mm.1	4.59	4.71	0.32	0.22	-1.09	0.7547	0.934				NonCoding
TC0100000075.mm.1	3.71	3.58	0.29	0.09	1.1	0.4952	0.8232				NonCoding
TC0100000076.mm.1	16.19	16.58	0.24	0.16	-1.31	0.0631	0.3374	ENSMUST00000179783	Gm22616	predicted gene, 22616 [Source:MGI Symbol;Acc:MGI:5452393]	Precursor_microRNA
TC0100000077.mm.1	5.89	5.58	0.24	0.22	1.24	0.1211	0.4683				NonCoding
TC0100000078.mm.1	3.67	3.79	0.13	0.14	-1.08	0.2202	0.6105				NonCoding
TC0400000400.mm.1	5.53	6.59	0.15	0.09	-2.08	5.83e-07	0.0027	ENSMUST00000165401; ENSMUST00000167363; XR_140642.1	Gm5859; Gm17081; LOC100862237	predicted pseudogene 5859 [Source:MGI Symbol;Acc:MGI:3704096]; predicted gene 17081 [Source:MGI Symbol;Acc:MGI:4937908]; PREDICTED: uncharacterized LOC100862237 (LOC100862237), miscRNA.	Multiple_Complex	-5.04	-2.05	0.0081	0.3865
TC0100000080.mm.1	3.58	3.57	0.23	0.2	1.01	0.8822	0.9716				NonCoding
TC0100000081.mm.1	13.68	13.41	0.15	0.11	1.2	0.0183	0.1753	OTTMUST00000050809	Rpl5-ps1	ribosomal protein L5, pseudogene 1	Pseudogene
TC0100000082.mm.1	6.29	5.94	0.2	0.09	1.27	0.0035	0.0705	NM_001098528; ENSMUST00000170146; ENSMUST00000171715; ENSMUST00000175681; BC146609; NM_001098528.2; OTTMUST00000110860; uc007aje.1	Kcnb2	potassium voltage gated channel, Shab-related subfamily, member 2	Multiple_Complex
TC0100000083.mm.1	7.74	7.69	0.26	0.28	1.03	0.778	0.9413				NonCoding
TC0100000084.mm.1	4.41	4.41	0.45	0.15	1	0.4382	0.791				NonCoding
TC0100000085.mm.1	4.56	4.58	0.07	0.2	-1.01	0.2944	0.688				NonCoding
TC0100000086.mm.1	6	5.69	0.11	0.12	1.24	0.0175	0.1717				NonCoding
TC0100000087.mm.1	5.26	5.18	0.08	0.18	1.06	0.125	0.4752				NonCoding
TC0100000088.mm.1	6.62	6.2	0.31	0.22	1.33	0.0667	0.3479				NonCoding
TC0100000089.mm.1	7.3	6.73	0.58	0.41	1.48	0.007	0.1026				NonCoding
TC0100000090.mm.1	5.34	5.23	0.24	0.22	1.08	0.3308	0.719	ENSMUST00000104189	Gm25168	predicted gene, 25168 [Source:MGI Symbol;Acc:MGI:5454945]	Small_RNA
TC0100000091.mm.1	3.95	4.01	0.25	0.13	-1.05	0.6363	0.8896				NonCoding
TC0100000092.mm.1	9.17	8.99	0.02	0.13	1.13	0.0505	0.3016	NM_001286628; NM_009352; ENSMUST00000027057; BC034866; NM_009352.2; uc007ajf.1; uc007ajg.1; uc007ajh.1; uc007aji.1	Terf1	telomeric repeat binding factor 1; telomeric repeat binding factor 1 (Terf1), mRNA.	Coding
TC0100000093.mm.1	6.48	6.45	0.18	0.25	1.02	0.494	0.8227				NonCoding
TC0100000094.mm.1	5.25	5.38	0.04	0.18	-1.09	0.1493	0.5158				NonCoding
TC0100000095.mm.1	5.53	5.47	0.16	0.15	1.04	0.9054	0.9772	ENSMUST00000158318	Gm23259	predicted gene, 23259	NonCoding
TC0100000096.mm.1	5.12	5.1	0.23	0.07	1.01	0.8474	0.9618	XR_104530.1	Gm7634	PREDICTED: predicted gene 7634 (Gm7634), miscRNA.	NonCoding
TC0100000097.mm.1	8.18	8.39	0.09	0.07	-1.16	0.0142	0.1533	NM_133832; ENSMUST00000027053; ENSMUST00000152626; BC019796; NM_133832.3; OTTMUST00000062152; OTTMUST00000062153; uc007ajm.1	Rdh10	retinol dehydrogenase 10 (all-trans)	Multiple_Complex
TC0100000098.mm.1	4.54	4.62	0.14	0.1	-1.06	0.3997	0.7676	ENSMUST00000159190; ENSMUST00000160446; ENSMUST00000161626; OTTMUST00000086847; OTTMUST00000086848; OTTMUST00000086849	Gm7568; AC167117.2	predicted gene 7568 [Source:MGI Symbol;Acc:MGI:3649156]; novel transcript	NonCoding
TC0100000099.mm.1	3.66	3.65	0.12	0.17	1	0.8596	0.9658				NonCoding
TC0100000100.mm.1	4.44	4.58	0.09	0.14	-1.11	0.3342	0.7217	NR_037998; NR_037998.1; uc029qna.1	D030040B21Rik	RIKEN cDNA D030040B21 gene	NonCoding
TC0100000101.mm.1	9.82	9.9	0.21	0.04	-1.06	0.9163	0.9802	NM_026392; NM_027415; ENSMUST00000065373; ENSMUST00000176451; ENSMUST00000177501; ENSMUST00000177532; BC011320; NM_026392.1; NM_027415.2; OTTMUST00000110681; OTTMUST00000110682; OTTMUST00000110683; OTTMUST00000110684; uc007ajx.1; uc007ajy.1	Tmem70	transmembrane protein 70	Multiple_Complex
TC0100000102.mm.1	4.16	3.92	0.13	0.04	1.19	0.0171	0.17				NonCoding
TC0100000103.mm.1	8.07	7.32	0.32	0.34	1.69	0.0128	0.1455	NM_001159711; NM_016923; ENSMUST00000026881; BC116785; NM_001159711.1; NM_016923.2; uc007ajz.2; uc011wim.1	Ly96	lymphocyte antigen 96	Coding
TC0100000104.mm.1	8.94	8.96	0.39	0.16	-1.02	0.4705	0.8091				NonCoding
TC0100000105.mm.1	5.38	5.35	0.19	0.21	1.02	0.5923	0.871				NonCoding
TC0100000106.mm.1	4.49	4.63	0.21	0.29	-1.11	0.1862	0.5673				NonCoding
TC0100000107.mm.1	6.06	6.38	0.18	0.11	-1.25	0.0203	0.185				NonCoding
TC0100000108.mm.1	4.46	4.4	0.15	0.16	1.04	0.5896	0.8699				NonCoding
TC0100000109.mm.1	11.23	11.11	0.19	0.13	1.09	0.2469	0.6385	NM_010267; ENSMUST00000026879; ENSMUST00000150457; BC048177; BC051135; NM_010267.3; OTTMUST00000053130; OTTMUST00000053131; uc007akb.2; uc007akc.2	Gdap1	ganglioside-induced differentiation-associated-protein 1	Multiple_Complex
TC0100000110.mm.1	6.53	6.43	0.19	0.18	1.07	0.1478	0.5136				NonCoding
TC0100000111.mm.1	6.25	6.62	0.12	0.17	-1.29	0.0053	0.0878	ENSMUST00000158909	Gm25166	predicted gene, 25166 [Source:MGI Symbol;Acc:MGI:5454943]	Small_RNA
TC0100000112.mm.1	4.71	4.77	0.09	0.09	-1.04	0.8452	0.9614	NM_053191; ENSMUST00000088476; BC116705; NM_053191.2; uc007ake.2	Pi15	peptidase inhibitor 15	Coding
TC0100000113.mm.1	5.12	5.01	0.15	0.08	1.08	0.139	0.5001	NM_031402; ENSMUST00000095075; ENSMUST00000159958; ENSMUST00000160305; BC040768; NM_031402.2; OTTMUST00000073808; OTTMUST00000073809; OTTMUST00000073849; uc007akg.1; uc007akh.1	Crispld1	cysteine-rich secretory protein LCCL domain containing 1	Coding
TC0100000114.mm.1	3.26	3.49	0.08	0.2	-1.17	0.074	0.3656				NonCoding
TC0600003364.mm.1	8.86	9.68	0.1	0.12	-1.76	2.98e-06	0.0039	NM_030687; ENSMUST00000032364; ENSMUST00000163678; ENSMUST00000165990; BC156830; NM_030687.1; OTTMUST00000094526; OTTMUST00000094538; uc009eos.1	Slco1a4	solute carrier organic anion transporter family, member 1a4; Synthetic construct Mus musculus clone IMAGE:100062527, MGC:190906 solute carrier organic anion transporter family, member 1a4 (Slco1a4) mRNA, encodes complete protein.	Coding	-11.82	-6.63	3.66e-07	0.049	overall downregulated in ATM-null mouse cerebellar transcriptome
TC0100000116.mm.1	10.24	10.24	0.25	0.11	-1	0.6166	0.8808	NM_001025305; NM_001286340; NM_009334; ENSMUST00000027059; ENSMUST00000064976; NM_001025305.1; NM_009334.2; uc007akq.1; uc007akr.1; uc007akt.1; uc007aku.1; uc007aks.1	Tfap2b	transcription factor AP-2 beta; transcription factor AP-2 beta (Tfap2b), transcript variant 1, mRNA.	Multiple_Complex
TC0100000117.mm.1	4.58	4.71	0.25	0.45	-1.09	0.1775	0.5566				NonCoding
TC0100000118.mm.1	9.76	10.42	0.18	0.37	-1.58	0.0031	0.0661				NonCoding
TC0100000119.mm.1	4.67	4.71	0.06	0.14	-1.03	0.7619	0.9359				NonCoding
TC0100000120.mm.1	4.15	4.05	0.22	0.21	1.07	0.49	0.8202				NonCoding
TC0100000121.mm.1	4.53	4.89	0.22	0.21	-1.29	0.0993	0.4241				NonCoding
TC0100000122.mm.1	5.14	5.14	0.32	0.11	1	0.9735	0.9939				NonCoding
TC0100000123.mm.1	4.14	4.23	0.14	0.15	-1.06	0.417	0.7797				NonCoding
TC0100000124.mm.1	3.8	3.75	0.07	0.05	1.03	0.5039	0.8273	NR_045734; NR_045734.1; uc029qnd.1	4930486I03Rik	RIKEN cDNA 4930486I03 gene	NonCoding
TC0100000125.mm.1	4.81	4.79	0.1	0.08	1.01	0.8353	0.9583	NR_029593; NR_029902; NR_029593.1; NR_029902.1; uc011win.1	Mir206; Mir133b	microRNA 206; microRNA 133b	Multiple_Complex
TC0100000126.mm.1	4.69	4.79	0.29	0.12	-1.08	0.5057	0.8287				NonCoding
TC0100000127.mm.1	4.24	4.21	0.21	0.12	1.02	0.8371	0.9588	NM_010552; ENSMUST00000027061; BC119303; BC119309; NM_010552.3; OTTMUST00000085210; uc007aky.1	Il17a	interleukin 17A	Coding
TC0100000128.mm.1	4.22	4.26	0.1	0.12	-1.03	0.72	0.9229				NonCoding
TC0100000129.mm.1	10.61	10.71	0.13	0.21	-1.07	0.4375	0.7907	NM_028829; ENSMUST00000068880; ENSMUST00000167119; BC059813; NM_028829.3; uc007ald.1; uc007ale.1	Paqr8	progestin and adipoQ receptor family member VIII	Multiple_Complex
TC0400002480.mm.1	8.69	9.52	0.05	0.13	-1.78	3.64e-06	0.0041	NM_001048179; NM_001164044; NM_001164045; NM_011336; ENSMUST00000074387; ENSMUST00000108032; ENSMUST00000108033; ENSMUST00000108035; ENSMUST00000108036; ENSMUST00000108037; ENSMUST00000126759; ENSMUST00000130197; ENSMUST00000131349; ENSMUST00000133556; ENSMUST00000133572; ENSMUST00000136768; ENSMUST00000138337; ENSMUST00000143676; ENSMUST00000144090; ENSMUST00000151142; ENSMUST00000151909; ENSMUS…	Ccl27a	chemokine (C-C motif) ligand 27A	Multiple_Complex	-9.9	-5.58	7.35e-06	0.1296	overall downregulated in ATM-null mouse cerebellar transcriptome
TC4_GL456350_random00000011.mm.1	10.57	9.43	0.2	0.17	2.21	4.81e-06	0.0052	NM_001177580_4; NM_001270431; NM_001270432_4; uc012hdo.1	Gm13308; Gm20878; Gm21586	predicted gene 13308 (Gm13308), mRNA.; predicted gene, 20878; predicted gene, 21586 (Gm21586), mRNA.; predicted gene 13308	Coding	27.27	12.46	9.69e-07	0.0583
TC0100000132.mm.1	4.88	4.8	0.21	0.31	1.06	0.6199	0.8824				NonCoding
TC0100000133.mm.1	7.95	7.77	0.15	0.06	1.14	0.061	0.3316	NM_029398; ENSMUST00000027064; ENSMUST00000027065; BC034768; BC060034; NM_029398.2; OTTMUST00000074039; OTTMUST00000074040	Tmem14a	transmembrane protein 14A	Coding
TC0100000134.mm.1	5.87	5.77	0.26	0.53	1.07	0.5149	0.833				NonCoding
TC0100000135.mm.1	5.53	5.39	0.02	0.03	1.1	0.1047	0.4349	NM_001077353; NM_001288617; NM_010356; ENSMUST00000027067; ENSMUST00000121676; ENSMUST00000124990; BC147272; BC147273; NM_001077353.1; NM_010356.3; OTTMUST00000065121; OTTMUST00000065122; OTTMUST00000065123; uc007alk.1; uc007all.1	Gsta3	glutathione S-transferase, alpha 3	Multiple_Complex
TC0100000136.mm.1	7.08	6.69	0.24	0.15	1.31	0.0024	0.0598	ENSMUST00000178379	Gm7094	predicted pseudogene 7094 [Source:MGI Symbol;Acc:MGI:3648114]	Pseudogene
TC0100000137.mm.1	5.17	5.15	0.1	0.12	1.01	0.8722	0.9693	NM_183322; ENSMUST00000088407; BC165941; NM_183322.2; OTTMUST00000085058; uc007aln.1	Khdc1a	KH domain containing 1A; Synthetic construct Mus musculus clone IMAGE:100066241, MGC:195378 KH domain containing 1A (Khdc1a) mRNA, encodes complete protein.	Multiple_Complex
TC0100000138.mm.1	4.62	4.55	0.17	0.06	1.05	0.2697	0.6625	ENSMUST00000148174	Gm16329	predicted gene 16329 [Source:MGI Symbol;Acc:MGI:3840126]	Multiple_Complex
TC0100000139.mm.1	4.51	4.37	0.13	0.15	1.1	0.2932	0.687	ENSMUST00000137146	Gm16327	predicted gene 16327 [Source:MGI Symbol;Acc:MGI:3840125]	Multiple_Complex
TC0100000140.mm.1	3.76	3.79	0.1	0.13	-1.03	0.8121	0.9516	NM_001033904; ENSMUST00000070223; BC099381; BC141037; BC165941_2; NM_001033904.1; OTTMUST00000097914; uc007alo.1	Khdc1c; Khdc1a	KH domain containing 1C; Synthetic construct Mus musculus clone IMAGE:100066241, MGC:195378 KH domain containing 1A (Khdc1a) mRNA, encodes complete protein.	Multiple_Complex
TC0100000141.mm.1	4.32	4.29	0.18	0.28	1.02	0.3135	0.7055	ENSMUST00000142979	Gm2709	predicted gene 2709 [Source:MGI Symbol;Acc:MGI:3780878]	Pseudogene
TC0100000142.mm.1	4.72	4.94	0.06	0.16	-1.16	0.0463	0.2882	ENSMUST00000140035	Gm16533	predited gene 16533 [Source:MGI Symbol;Acc:MGI:4410373]	Multiple_Complex
TC0100000143.mm.1	3.75	3.7	0.19	0.02	1.04	0.166	0.5404	NM_001113187; ENSMUST00000147615; NM_001113187.1; OTTMUST00000085057; uc007alp.2	Khdc1b	KH domain containing 1B	Coding
TC0100000144.mm.1	3.98	4.19	0.15	0.27	-1.16	0.0967	0.4186	ENSMUST00000126985	Gm16328	predicted gene 16328 [Source:MGI Symbol;Acc:MGI:3840127]	Pseudogene
TC0100000145.mm.1	3.56	3.71	0.14	0.22	-1.11	0.3756	0.7513				NonCoding
TC0100000146.mm.1	4.43	4.28	0.21	0.33	1.11	0.3033	0.6966				NonCoding
TC0100000147.mm.1	3.38	3.19	0.17	0.17	1.14	0.2388	0.631	ENSMUST00000181002	Gm26580	predicted gene, 26580 [Source:MGI Symbol;Acc:MGI:5477074]	NonCoding
TC0100000148.mm.1	5.43	5.89	0.34	0.08	-1.38	0.0254	0.209	ENSMUST00000180414	Gm26866	predicted gene, 26866 [Source:MGI Symbol;Acc:MGI:5477360]	Pseudogene
TC0100000149.mm.1	6.12	6.39	0.21	0.18	-1.2	0.2475	0.639				NonCoding
TC0100000150.mm.1	4.01	3.8	0.27	0.26	1.16	0.189	0.5713				NonCoding
TC0100000151.mm.1	4.41	4.51	0.16	0.35	-1.08	0.5802	0.8656	ENSMUST00000158928	Gm24176	predicted gene, 24176 [Source:MGI Symbol;Acc:MGI:5453953]	Small_RNA
TC0100000152.mm.1	8.18	8.93	0.38	0.1	-1.68	0.0062	0.096				NonCoding
TC0100000153.mm.1	8	8.36	0.16	0.17	-1.28	0.0184	0.1753				NonCoding
TC0100000154.mm.1	3.84	4.52	0.23	0.22	-1.6	0.0029	0.0648	NR_029533; NR_029533.1; uc011wip.1	Mir30a	microRNA 30a	Precursor_microRNA
TC1100001429.mm.1	6.44	5.58	0.11	0.15	1.81	4.93e-06	0.0052	ENSMUST00000125406; ENSMUST00000132584; ENSMUST00000155965; OTTMUST00000003238; OTTMUST00000003366; OTTMUST00000003367	B230206L02Rik; RP23-244C22.5	RIKEN cDNA B230206L02 gene [Source:MGI Symbol;Acc:MGI:1924598]; novel transcript	NonCoding	29.7	16.6	4.06e-05	0.1648
TC1400001725.mm.1	9.3	7.7	0.42	0.18	3.03	5.99e-06	0.0058	NM_011430; ENSMUST00000023826; BC028508; NM_011430.3; OTTMUST00000085864; uc007tau.2	Sncg	synuclein, gamma	Coding	6.97	2.94	0.0002	0.2038	overall upregulated in ATM-null mouse cerebellar transcriptome
TC0100000157.mm.1	4.98	5.04	0.25	0.24	-1.04	0.2356	0.6276	ENSMUST00000180769	Gm7784	predicted gene 7784 [Source:MGI Symbol;Acc:MGI:3645448]	Pseudogene
TC0100000158.mm.1	5.49	5.7	0.36	0.19	-1.15	0.5083	0.8298				NonCoding
TC0100000159.mm.1	6.25	6.25	0.05	0.04	1	0.822	0.9545	NM_172124; ENSMUST00000063663; ENSMUST00000140583; ENSMUST00000144602; BC056368; BC058082; NM_172124.2; OTTMUST00000065597; OTTMUST00000065598; OTTMUST00000065599; uc007amd.1; uc007ame.1	B3gat2	beta-1,3-glucuronyltransferase 2 (glucuronosyltransferase S)	Coding
TC0100000160.mm.1	3.46	3.48	0.14	0.2	-1.02	0.7817	0.9422	ENSMUST00000181961	Gm26524	predicted gene, 26524	Coding
TC0100000161.mm.1	5.01	5.08	0.18	0.08	-1.05	0.6145	0.88				NonCoding
TC0100000162.mm.1	3.94	3.97	0.17	0.19	-1.02	0.6572	0.8982				NonCoding
TC0100000163.mm.1	3.89	4.02	0.11	0.16	-1.09	0.4563	0.802	ENSMUST00000180661	Gm26607	predicted gene, 26607 [Source:MGI Symbol;Acc:MGI:5477101]	Pseudogene
TC0100000164.mm.1	4.72	4.75	0.17	0.09	-1.02	0.7113	0.92	NM_007740; ENSMUST00000054588; ENSMUST00000088349; ENSMUST00000124600; ENSMUST00000147902; BC038017; BC046970; NM_007740.3; OTTMUST00000054775; OTTMUST00000054776; OTTMUST00000054777; OTTMUST00000054778; uc007amo.2	Col9a1	collagen, type IX, alpha 1	Multiple_Complex
TC0100000165.mm.1	3.94	3.95	0.12	0.12	-1.01	0.9131	0.9794				NonCoding
TC0100000166.mm.1	4.48	4.53	0.17	0.14	-1.03	0.6349	0.889				NonCoding
TC0100000167.mm.1	3.98	4.06	0.11	0.17	-1.05	0.6207	0.8826				NonCoding
TC0100000168.mm.1	15.98	16.57	0.79	0.74	-1.51	0.6464	0.8944				NonCoding
TC0100000169.mm.1	15.54	15.8	0.85	0.57	-1.19	0.7038	0.9167				NonCoding
TC0100000170.mm.1	15.61	16.46	1.05	0.84	-1.81	0.5551	0.8535				NonCoding
TC0100000171.mm.1	12.73	12.7	0.07	0.08	1.03	0.8504	0.9625	NM_026719; ENSMUST00000095062; BC025579; BC027774; BC031902; BC039053; NM_026719.2; uc007amt.1; uc007amu.1	Lmbrd1	LMBR1 domain containing 1	Coding
TC0100000172.mm.1	9.18	9.82	0.2	0.26	-1.56	0.0103	0.1284				NonCoding
TC0100000173.mm.1	7.61	7.8	0.1	0.14	-1.14	0.1024	0.4306				NonCoding
TC0100000174.mm.1	4.39	4.65	0.11	0.23	-1.19	0.0539	0.3128	ENSMUST00000119680	Gm15702	predicted gene 15702 [Source:MGI Symbol;Acc:MGI:3783142]	Multiple_Complex
TC0100000175.mm.1	6.18	6.42	0.29	0.18	-1.19	0.1637	0.5372				NonCoding
TC0100000176.mm.1	4.69	4.65	0.16	0.05	1.03	0.6137	0.8795	ENSMUST00000122791	Gm25294	predicted gene, 25294 [Source:MGI Symbol;Acc:MGI:5455071]	Small_RNA
TC0100000177.mm.1	6.62	6.67	0.19	0.08	-1.03	0.8752	0.97	ENSMUST00000064487	Gm9884	predicted gene 9884	Coding
TC0100000178.mm.1	10.41	10.44	0.36	0.4	-1.02	0.5103	0.8308				NonCoding
TC0100000179.mm.1	3.37	3.52	0.1	0.1	-1.12	0.1254	0.4756	ENSMUST00000157486	Gm24064	predicted gene, 24064 [Source:MGI Symbol;Acc:MGI:5453841]	Small_RNA
TC0100000180.mm.1	4.95	5.17	0.14	0.24	-1.16	0.3418	0.7271				NonCoding
TC0100000181.mm.1	3.76	3.53	0.2	0.13	1.17	0.0847	0.3912				NonCoding	-1.74	-2.18	0.0083	0.3884
TC0100000182.mm.1	4.01	4.02	0.21	0.13	-1.01	0.6925	0.9127	XR_104583.1	Gm5524	PREDICTED: predicted gene 5524 (Gm5524), miscRNA.	NonCoding
TC0100000183.mm.1	3.96	3.87	0.12	0.16	1.07	0.2662	0.6592				NonCoding
TC0100000184.mm.1	6.52	6.14	0.31	0.23	1.31	0.0528	0.3088	XM_888439.2	Gm6462	predicted gene 6462	Pseudogene
TC0100000185.mm.1	5.52	5.67	0.3	0.42	-1.1	0.3032	0.6964	ENSMUST00000116975	Gm22679	predicted gene, 22679 [Source:MGI Symbol;Acc:MGI:5452456]	Precursor_microRNA
TC0100000186.mm.1	4.43	4.12	0.24	0.2	1.23	0.4488	0.7973	NR_105760	Mir6342	microRNA 6342	Precursor_microRNA
TC0100000187.mm.1	9.04	9.01	0.13	0.14	1.02	0.7755	0.9408	ENSMUST00000178702	Gm23771	predicted gene, 23771 [Source:MGI Symbol;Acc:MGI:5453548]	Precursor_microRNA
TC0100000188.mm.1	3.64	3.39	0.24	0.06	1.19	0.0728	0.3629				NonCoding
TC0100000189.mm.1	9.58	9.13	0.17	0.15	1.37	0.0018	0.0514				NonCoding	-1.63	-2.23	0.0073	0.3795
TC0100000190.mm.1	4.23	4.33	0.24	0.07	-1.07	0.5965	0.8723				NonCoding
TC0100000191.mm.1	3.86	3.96	0.15	0.12	-1.07	0.604	0.8757				NonCoding
TC0100000192.mm.1	4.36	4.46	0.14	0.14	-1.07	0.4577	0.8025				NonCoding
TC0100000193.mm.1	4.47	4.48	0.13	0.1	-1.01	0.9648	0.992	NM_153601; ENSMUST00000062560; ENSMUST00000161773; BC117745; BC117746; BC128067; NM_153601.1; OTTMUST00000065715; OTTMUST00000065716; uc007ank.1	Lgsn	lengsin, lens protein with glutamine synthetase domain	Multiple_Complex
TC0100000194.mm.1	4.4	4.6	0.31	0.18	-1.15	0.7577	0.9346	NM_029062; ENSMUST00000027230; BC107262; NM_029062.2; OTTMUST00000065717; uc007anm.1	Pih1d3	PIH1 domain containing 3	Coding
TC0100000195.mm.1	3.4	3.61	0.18	0.19	-1.16	0.0969	0.4191	NR_015347; uc011wiu.1	Gm4850	THO complex 4 pseudogene	NonCoding
TC0100000196.mm.1	5.94	5.8	0.2	0.07	1.1	0.1967	0.5815	ENSMUST00000178167	Gm6489	predicted gene 6489 [Source:MGI Symbol;Acc:MGI:3646684]	Coding
TC0100000197.mm.1	3.97	4.02	0.09	0.2	-1.03	0.5637	0.8578				NonCoding
TC0100000198.mm.1	6.1	6.03	0.09	0.13	1.05	0.2495	0.6415	ENSMUST00000095050	Gm19680	predicted gene, 19680 [Source:MGI Symbol;Acc:MGI:5011865]	Pseudogene
TC0100000199.mm.1	5.05	5.13	0.28	0.06	-1.06	0.5415	0.8464	ENSMUST00000117896	Gm7910	predicted gene 7910 [Source:MGI Symbol;Acc:MGI:3645646]	Pseudogene
TC0100000200.mm.1	9.76	10.42	0.18	0.37	-1.58	0.0031	0.0661				NonCoding
TC0100000201.mm.1	6.83	6.36	0.33	0.02	1.38	0.0071	0.1036	NM_133235; ENSMUST00000027226; BC132117; BC132119; NM_133235.2; uc007ann.1; uc007ano.1; uc007anp.1	Khdrbs2	KH domain containing, RNA binding, signal transduction associated 2	Coding
TC0100000202.mm.1	4.63	4.22	0.47	0.13	1.33	0.0619	0.3343				NonCoding
TC0400002075.mm.1	5.94	6.59	0.1	0.07	-1.57	8.46e-06	0.0062	ENSMUST00000105619; ENSMUST00000135407; ENSMUST00000144157; ENSMUST00000144625; ENSMUST00000151083; BC113168; OTTMUST00000024983; OTTMUST00000064055; OTTMUST00000064076; uc008wdm.1	Cfap74; C030017K20Rik	cilia and flagella associated protein 74; RIKEN cDNA C030017K20 gene	Multiple_Complex	-3.58	-2.25	0.0155	0.4349	overall downregulated in ATM-null mouse cerebellar transcriptome
TC0100000204.mm.1	5.18	4.94	0.48	0.26	1.19	0.0731	0.3635				NonCoding
TC0100000205.mm.1	4.6	4.61	0.34	0.08	-1.01	0.6075	0.8771				NonCoding
TC0100000206.mm.1	6.24	5.66	0.32	0.07	1.5	0.002	0.0535				NonCoding
TC0100000207.mm.1	5.63	5.23	0.47	0.1	1.33	0.0111	0.1346				NonCoding
TC0100000208.mm.1	5.83	5.24	0.49	0.2	1.5	0.0825	0.3862				NonCoding
TC0100000209.mm.1	4.4	4.21	0.28	0.33	1.14	0.2411	0.6335				NonCoding
TC0100000210.mm.1	3.98	3.94	0.31	0.49	1.03	0.8625	0.9663	ENSMUST00000158770	Gm23024	predicted gene, 23024	NonCoding
TC0100000211.mm.1	4.57	4.47	0.26	0.14	1.07	0.5705	0.8604	ENSMUST00000158125	Gm24901	predicted gene, 24901 [Source:MGI Symbol;Acc:MGI:5454678]	Small_RNA
TC0100000212.mm.1	6.06	6.28	0.24	0.22	-1.16	0.2033	0.59	ENSMUST00000083289	Gm25792	predicted gene, 25792 [Source:MGI Symbol;Acc:MGI:5455569]	Small_RNA
TC0100000213.mm.1	7.13	7.06	0.35	0.3	1.05	0.2613	0.6538	ENSMUST00000083326	Gm23453	predicted gene, 23453 [Source:MGI Symbol;Acc:MGI:5453230]	Small_RNA
TC0100000214.mm.1	4.14	4.24	0.15	0.13	-1.07	0.1554	0.5254	NR_033199; ENSMUST00000051203; NR_033199.1; uc007ant.2	1700001G17Rik	RIKEN cDNA 1700001G17 gene	Multiple_Complex
TC0100000215.mm.1	7.5	7.51	0.05	0.08	-1.01	0.9823	0.9962	NM_001159729; NM_008999; ENSMUST00000088287; ENSMUST00000115174; ENSMUST00000122822; ENSMUST00000132066; ENSMUST00000135330; ENSMUST00000138024; ENSMUST00000140354; ENSMUST00000150593; ENSMUST00000151482; BC025578; NM_001159729.1; NM_008999.4; OTTMUST00000051907; OTTMUST00000051908; OTTMUST00000051909; OTTMUST00000051910; OTTMUST00000051911; OTTMUST00000051912; OTTMUST00000051913; OTTMUST00000051…	Rab23	RAB23, member RAS oncogene family	Multiple_Complex
TC0100000216.mm.1	11.5	11.49	0.11	0.05	1	0.854	0.964	NM_001276764; NM_010081; NM_133833; NM_134448; ENSMUST00000097785; ENSMUST00000097786; ENSMUST00000115104; ENSMUST00000182018; ENSMUST00000182296; ENSMUST00000182314; ENSMUST00000182335; ENSMUST00000182410; ENSMUST00000182507; ENSMUST00000182513; ENSMUST00000182697; ENSMUST00000183006; ENSMUST00000183034; ENSMUST00000183100; ENSMUST00000183302; ENSMUST00000183331; NM_133833.2; NM_134448.2; OTTMUS…	Dst	dystonin; dystonin (Dst), transcript variant a, mRNA.	Multiple_Complex
TC0100000217.mm.1	7.26	7.56	0.35	0.23	-1.23	0.1101	0.4458				NonCoding
TC0500002672.mm.1	7.23	6.05	0.33	0.11	2.27	1.45e-05	0.0075	NM_007937; ENSMUST00000053733; ENSMUST00000113398; ENSMUST00000113399; ENSMUST00000113401; ENSMUST00000113403; ENSMUST00000113406; ENSMUST00000136775; ENSMUST00000152573; ENSMUST00000154804; ENSMUST00000155469; BC057401; NM_007937.3; OTTMUST00000050796; OTTMUST00000050800; OTTMUST00000050801; OTTMUST00000050802; OTTMUST00000050803; OTTMUST00000050804; OTTMUST00000050805; OTTMUST00000050806; OTTMU…	Epha5	Eph receptor A5	Multiple_Complex	7.07	3.25	0.0003	0.2227	overall upregulated in ATM-null mouse cerebellar transcriptome
TC0100000219.mm.1	7.59	7.8	0.08	0.21	-1.16	0.085	0.3918				NonCoding
TC0100000220.mm.1	5.59	5.82	0.33	0.27	-1.17	0.7773	0.9412	NR_105861	Mir6896	microRNA 6896	Precursor_microRNA
TC0100000221.mm.1	6.23	6.13	0.16	0.11	1.07	0.159	0.5307	ENSMUST00000182403	D630036G22Rik	RIKEN cDNA D630036G22 gene	NonCoding
TC0100000222.mm.1	7.87	7.88	0.09	0.15	-1	0.6735	0.9047	NM_178601; ENSMUST00000027303; ENSMUST00000128086; ENSMUST00000134327; ENSMUST00000136770; ENSMUST00000137794; ENSMUST00000147317; ENSMUST00000149962; BC069930; NM_178601.3; OTTMUST00000073351; OTTMUST00000073352; OTTMUST00000073353; OTTMUST00000073354; OTTMUST00000073355; OTTMUST00000073356; OTTMUST00000073357; uc007aor.2	Imp4	IMP4, U3 small nucleolar ribonucleoprotein, homolog (yeast)	Multiple_Complex
TC0100000223.mm.1	7.48	7.42	0.15	0.29	1.04	0.6391	0.8908	XR_104542.1	D1Ertd448e	PREDICTED: DNA segment, Chr 1, ERATO Doi 448, expressed (D1Ertd448e), miscRNA.	NonCoding
TC0100000224.mm.1	4.8	4.82	0.11	0.05	-1.02	0.5352	0.8434	NM_011206; ENSMUST00000027302; BC008512; NM_011206.2; uc007aot.1; uc007aos.1	Ptpn18	protein tyrosine phosphatase, non-receptor type 18; protein tyrosine phosphatase, non-receptor type 18 (Ptpn18), mRNA.	Coding
TC0100000225.mm.1	4.44	4.8	0.07	0.13	-1.29	0.0046	0.081				NonCoding
TC0100000226.mm.1	4.22	4.11	0.07	0.17	1.08	0.7476	0.9314	NM_009355; ENSMUST00000027299; BC049616; BC115665; BC115666; NM_009355.2; uc007aov.1	Prss39	protease, serine 39; protease, serine, 39	Coding
TC0100000227.mm.1	4.38	4.46	0.05	0.06	-1.06	0.2907	0.6845	NM_007685; ENSMUST00000027298; BC100705; BC100706; BC100708; BC100711; NM_007685.2; uc007aow.1	Cfc1	cripto, FRL-1, cryptic family 1	Coding
TC0100000228.mm.1	4.4	4.51	0.16	0.24	-1.08	0.2166	0.6066	NM_213727; ENSMUST00000052670; BC070435; NM_213727.2; uc011wjc.1	Amer3	APC membrane recruitment 3	Coding
TC0100000229.mm.1	8.19	8.54	0.33	0.3	-1.27	0.0587	0.3256				NonCoding
TC0400002504.mm.1	6.23	7.04	0.07	0.15	-1.75	1.47e-05	0.0075				Coding	-3.35	-2.12	0.0045	0.3454
TC0100000231.mm.1	6.23	6.54	0.25	0.25	-1.24	0.0196	0.1817				NonCoding
TC0100000232.mm.1	4.01	4.01	0.21	0.16	1	0.4518	0.7994				NonCoding
TC0100000233.mm.1	11.59	11.41	0.27	0.09	1.14	0.869	0.9688	NM_145516; NM_175421; ENSMUST00000027297; ENSMUST00000152654; ENSMUST00000156687; BC057994; NM_145516.2; NM_175421.1; OTTMUST00000073322; OTTMUST00000073323; OTTMUST00000073324; uc007apk.2; uc007apl.1	Plekhb2	pleckstrin homology domain containing, family B (evectins) member 2	Multiple_Complex
TC0100000234.mm.1	4.13	4.27	0.22	0.21	-1.1	0.6817	0.9077	ENSMUST00000082667	Gm25634	predicted gene, 25634 [Source:MGI Symbol;Acc:MGI:5455411]	Small_RNA
TC0100000235.mm.1	3.61	3.5	0.1	0.29	1.08	0.768	0.9383				NonCoding
TC0100000236.mm.1	4.26	4.34	0.43	0.17	-1.06	0.6157	0.8806				NonCoding
TC0100000237.mm.1	8.37	8.27	0.13	0.11	1.07	0.6085	0.8777	NM_015818; ENSMUST00000088174; BC052316; NM_015818.2; OTTMUST00000073283; uc007apn.2	Hs6st1	heparan sulfate 6-O-sulfotransferase 1	Coding
TC0100000238.mm.1	11.71	11.87	0.18	0.11	-1.12	0.0946	0.4138				NonCoding
TC0100000239.mm.1	4.04	4.01	0.03	0.1	1.02	0.5146	0.833				NonCoding
TC0100000240.mm.1	5.73	5.81	0.09	0.06	-1.06	0.3832	0.7568	NM_001172205; NM_001172206; NM_145996; NR_033310; ENSMUST00000097778; ENSMUST00000115029; ENSMUST00000115031; ENSMUST00000115032; ENSMUST00000116629; ENSMUST00000124280; ENSMUST00000126413; ENSMUST00000137906; ENSMUST00000140218; ENSMUST00000141121; ENSMUST00000142319; ENSMUST00000145179; ENSMUST00000147123; ENSMUST00000150747; BC027152; NM_001172205.1; NM_001172206.1; NM_145996.4; NR_033310.1; O…	Arid5a	AT rich interactive domain 5A (MRF1-like)	Multiple_Complex
TC0100000241.mm.1	5.09	5.25	0.07	0.12	-1.12	0.0499	0.2997				NonCoding
TC4_JH584294_random00000007.mm.1	6.23	7.04	0.07	0.15	-1.75	1.47e-05	0.0075				Coding	-3.35	-2.12	0.0045	0.3454
TC0100000243.mm.1	3.75	3.69	0.18	0.05	1.04	0.2061	0.5943				NonCoding
TC0100000244.mm.1	7.35	7.48	0.17	0.07	-1.09	0.2168	0.6067	NM_033570; ENSMUST00000153128; BC172662; NM_033570.2; OTTMUST00000083926; uc007aqg.2	Cnnm4	cyclin M4; Synthetic construct Mus musculus clone IMAGE:100069470, MGC:199372 Cnnm4 protein (Cnnm4) mRNA, encodes complete protein.	Multiple_Complex
TC0100000245.mm.1	5.43	5.39	0.06	0.3	1.03	0.6242	0.884				NonCoding
TC0100000246.mm.1	6.81	6.96	0.26	0.2	-1.1	0.1562	0.5262				NonCoding
TC0100000247.mm.1	8.57	8.77	0.22	0.11	-1.15	0.0942	0.4131	NM_001039551; NM_053186; ENSMUST00000001166; ENSMUST00000097776; ENSMUST00000135100; ENSMUST00000154225; NM_001039551.1; NM_053186.2; OTTMUST00000051653; OTTMUST00000051654; OTTMUST00000051655; OTTMUST00000051656; uc007aqi.1; uc007aqj.1; uc007aqk.1; uc011wjk.1	Cnnm3	cyclin M3	Multiple_Complex
TC0100000248.mm.1	4.87	4.91	0.11	0.15	-1.03	0.4771	0.8132				NonCoding
TC0100000249.mm.1	3.88	4.01	0.05	0.26	-1.1	0.2637	0.6565				NonCoding
TC0100000250.mm.1	4.4	4.4	0.14	0.09	-1	0.6543	0.8975	ENSMUST00000149224; OTTMUST00000051775	D430040D24Rik; AC084391.4	RIKEN cDNA D430040D24 gene [Source:MGI Symbol;Acc:MGI:2442526]; novel transcript	NonCoding
TC0100000251.mm.1	14.85	14.83	0.21	0.15	1.01	0.9288	0.9828	ENSMUST00000161062	Gm6428	predicted pseudogene 6428 [Source:MGI Symbol;Acc:MGI:3649065]	Pseudogene
TC0100000252.mm.1	3.3	3.35	0.2	0.16	-1.04	0.5793	0.8654	ENSMUST00000104746	Gm24133	predicted gene, 24133 [Source:MGI Symbol;Acc:MGI:5453910]	Precursor_microRNA
TC0100000253.mm.1	13.61	13.32	0.23	0.34	1.23	0.0153	0.1594	NM_009942; BC096048; BC099474; NM_009942.2; uc007aqw.1	Cox5b	cytochrome c oxidase subunit Vb	Coding
TC0100000254.mm.1	4.11	4.12	0.15	0.04	-1.01	0.6575	0.8984	NR_040290; NR_040290.1; uc007aqy.2	4933424G06Rik	RIKEN cDNA 4933424G06 gene; RIKEN cDNA 4933424G06 gene (4933424G06Rik), non-coding RNA.	NonCoding
TC0100000255.mm.1	4.38	4.35	0.1	0.08	1.02	0.396	0.7657	NM_001289612; NM_001289765; NM_001289766; NM_009539; ENSMUST00000027291; BC029727; NM_009539.2; uc007aqz.1; uc007ara.1; uc007arb.1	Zap70	zeta-chain (TCR) associated protein kinase; zeta-chain (TCR) associated protein kinase (Zap70), mRNA.	Coding
TC0100000256.mm.1	9.37	8.94	0.49	0.46	1.35	0.1531	0.5215	ENSMUST00000177688	n-R5s210	nuclear encoded rRNA 5S 210 [Source:MGI Symbol;Acc:MGI:4422075]	Ribosomal
TC1200001742.mm.1	8.12	7.41	0.16	0.04	1.63	1.56e-05	0.0075	NM_028133; ENSMUST00000039516; BC044926; BC058278; BC069893; NM_028133.2; OTTMUST00000088785; uc007nns.2	Egln3	egl-9 family hypoxia-inducible factor 3; EGL nine homolog 3 (C. elegans)	Coding	3.6	2.26	0.0002	0.2143	overall upregulated in ATM-null mouse cerebellar transcriptome
TC0100000258.mm.1	4.88	4.91	0.13	0.03	-1.02	0.5665	0.8584	NM_001282010; NM_009918; ENSMUST00000027288; ENSMUST00000134238; BC035272; BC049145; NM_009918.1; OTTMUST00000060500; OTTMUST00000060501; uc007ari.1	Cnga3	cyclic nucleotide gated channel alpha 3	Coding
TC0100000259.mm.1	11.4	11.6	0.17	0.05	-1.15	0.0417	0.2719	NM_030266; NM_172971; ENSMUST00000027287; ENSMUST00000058307; ENSMUST00000114933; ENSMUST00000123124; ENSMUST00000132401; ENSMUST00000132615; ENSMUST00000136846; ENSMUST00000137266; ENSMUST00000140264; ENSMUST00000146676; ENSMUST00000168546; BC120541; BC144748; NM_030266.3; NM_172971.2; OTTMUST00000083008; OTTMUST00000083009; OTTMUST00000083011; OTTMUST00000083012; OTTMUST00000083030; OTTMUST0000…	Inpp4a	inositol polyphosphate-4-phosphatase, type I	Multiple_Complex
TC0100000260.mm.1	9.78	9.74	0.18	0.09	1.03	0.536	0.8439	NM_026123; ENSMUST00000027285; ENSMUST00000114925; ENSMUST00000118059; ENSMUST00000134184; ENSMUST00000144617; BC019484; NM_026123.3; OTTMUST00000051682; OTTMUST00000051683; OTTMUST00000051684; OTTMUST00000051685; OTTMUST00000075443; uc007arp.1; uc007arq.1	Unc50	unc-50 homolog (C. elegans)	Multiple_Complex
TC0100000261.mm.1	4.79	4.76	0.12	0.1	1.02	0.3799	0.7543				NonCoding
TC0100000262.mm.1	5.08	5.31	0.25	0.17	-1.18	0.7987	0.947	XR_140434.1	LOC100861893	PREDICTED: uncharacterized LOC100861893 (LOC100861893), miscRNA.	NonCoding
TC0100000263.mm.1	4.69	4.7	0.11	0.08	-1	0.5804	0.8657	ENSMUST00000160659; OTTMUST00000075119	4930556I23Rik; AC123068.2	RIKEN cDNA 4930556I23 gene [Source:MGI Symbol;Acc:MGI:1922520]; Novel transcript	NonCoding
TC0100000264.mm.1	4.66	4.74	0.07	0.03	-1.06	0.3651	0.7445				NonCoding
TC0100000265.mm.1	4.65	4.82	0.1	0.25	-1.12	0.2013	0.5877				NonCoding
TC0100000266.mm.1	4.45	4.48	0.06	0.06	-1.03	0.634	0.8887	ENSMUST00000181885	Gm26805	predicted gene, 26805 [Source:MGI Symbol;Acc:MGI:5477299]	NonCoding
TC0100000267.mm.1	6.1	5.98	0.05	0.09	1.09	0.0847	0.3911	NM_001037918; ENSMUST00000041621; ENSMUST00000128085; ENSMUST00000142670; ENSMUST00000144440; BC019519; NM_001037918.3; OTTMUST00000052446; OTTMUST00000052447; OTTMUST00000052448; OTTMUST00000052449; uc007ash.2	Lipt1	lipoyltransferase 1	Coding
TC0100000268.mm.1	7.64	7.4	0.04	0.07	1.18	0.0085	0.1141	NM_027098; ENSMUST00000027256; ENSMUST00000160082; ENSMUST00000161694; ENSMUST00000162513; BC004614; NM_027098.2; OTTMUST00000065720; OTTMUST00000065721; OTTMUST00000065722; OTTMUST00000065723; uc007asj.1	Mrpl30	mitochondrial ribosomal protein L30	Multiple_Complex
TC0100000269.mm.1	4.66	4.76	0.11	0.07	-1.07	0.245	0.6372	ENSMUST00000129513; OTTMUST00000052653	Gm15457; AC119189.3	predicted gene 15457 [Source:MGI Symbol;Acc:MGI:3705190]; novel transcript	NonCoding
TC0100000270.mm.1	4.18	4.31	0.11	0.13	-1.1	0.0705	0.3569	ENSMUST00000158516	Gm23409	predicted gene, 23409	NonCoding
TC0100000271.mm.1	10.52	10.39	0.08	0.09	1.09	0.0577	0.3239	NM_198303; ENSMUST00000027252; BC166034; NM_198303.2; uc007aso.1	Eif5b	eukaryotic translation initiation factor 5B; Synthetic construct Mus musculus clone IMAGE:100066334, MGC:195471 eukaryotic translation initiation factor 5B (Eif5b) mRNA, encodes complete protein.	Multiple_Complex
TC0100000272.mm.1	6.56	6.75	0.15	0.21	-1.14	0.1371	0.4969				NonCoding
TC0100002241.mm.1	6.55	5.87	0.11	0.11	1.59	1.56e-05	0.0075	NM_170597; ENSMUST00000053355; BC116790; BC116792; NM_170597.4; uc007atm.1	Creg2	cellular repressor of E1A-stimulated genes 2	Coding	4.02	2.39	0.0009	0.2695	overall upregulated in ATM-null mouse cerebellar transcriptome
TC0100000274.mm.1	4.5	4.58	0.24	0.03	-1.05	0.827	0.9558	ENSMUST00000127620; ENSMUST00000133299; OTTMUST00000076609; OTTMUST00000076610	Gm16150; AC138386.1	predicted gene 16150 [Source:MGI Symbol;Acc:MGI:3801827]; novel transcript	NonCoding
TC0100000275.mm.1	3.46	3.54	0.08	0.14	-1.06	0.1073	0.4405	ENSMUST00000129696; OTTMUST00000076611	Gm16151; AC117789.3	predicted gene 16151 [Source:MGI Symbol;Acc:MGI:3801826]; novel transcript	NonCoding
TC0100000276.mm.1	4.13	4.15	0.12	0.09	-1.01	0.8928	0.9747	ENSMUST00000131663; ENSMUST00000143261; OTTMUST00000076612; OTTMUST00000076613	Gm16152; AC117789.2	predicted gene 16152 [Source:MGI Symbol;Acc:MGI:3802058]; novel transcript	NonCoding
TC0100000277.mm.1	3.82	3.54	0.25	0.1	1.21	0.0823	0.3858				NonCoding
TC0100000278.mm.1	6.96	7.01	0.27	0.61	-1.04	0.6201	0.8825				NonCoding
TC0100000279.mm.1	4.08	4.14	0.15	0.09	-1.05	0.8493	0.9622	NM_001011684; ENSMUST00000088029; ENSMUST00000160214; BC138922; NM_001011684.2; OTTMUST00000089402; OTTMUST00000089403; uc007atb.1	Nms	neuromedin S	Coding
TC0100000280.mm.1	9.23	8.94	0.14	0.11	1.23	0.0113	0.1356	NM_026850; ENSMUST00000027247; BC005601; NM_026850.4; uc007atc.1	Pdcl3	phosducin-like 3	Coding
TC0100000281.mm.1	7.6	7.73	0.18	0.17	-1.1	0.5799	0.8655				NonCoding
TC0400000386.mm.1	6.05	6.75	0.1	0.1	-1.63	1.63e-05	0.0077	NR_033506; BC059060; NR_033506.1; uc008slh.1; uc012dcn.1; uc029uri.1	Gm3893; 4933409K07Rik	predicted gene 3893; RIKEN cDNA 4933409K07 gene	Multiple_Complex	-7.29	-5.23	0.0001	0.196
TC0100000283.mm.1	12.84	12.24	0.08	0.46	1.52	0.0104	0.1291	ENSMUST00000173076	Gm3617	predicted gene 3617 [Source:MGI Symbol;Acc:MGI:3781793]	Pseudogene
TC0100000284.mm.1	11	10.61	0.08	0.22	1.31	0.0081	0.1116	NM_001252218; NM_001252219; NM_053257; ENSMUST00000086535; ENSMUST00000178079; ENSMUST00000179954; BC050113; BC055720; BC086916; BC099436; NM_001252218.1; NM_001252219.1; NM_053257.3; uc007ate.2; uc007atf.2; uc029qnw.1; uc029qnx.1	Rpl31	ribosomal protein L31	Coding	-1.54	-2.15	0.0041	0.3397
TC0100000285.mm.1	9.88	9.57	0.27	0.33	1.25	0.1054	0.4362	ENSMUST00000083695	Gm24826	predicted gene, 24826 [Source:MGI Symbol;Acc:MGI:5454603]	Multiple_Complex
TC0100000286.mm.1	9.03	8.99	0.07	0.11	1.03	0.3156	0.7073	NM_028043; ENSMUST00000003219; ENSMUST00000160145; ENSMUST00000161515; BC049091; BC050812; NM_028043.2; OTTMUST00000065794; OTTMUST00000065795; uc007ati.1; uc007atj.1	Cnot11	CCR4-NOT transcription complex, subunit 11	Multiple_Complex
TC0100000287.mm.1	4.13	3.94	0.2	0.1	1.14	0.114	0.4538	ENSMUST00000181841	D930019O06Rik	RIKEN cDNA D930019O06 [Source:MGI Symbol;Acc:MGI:3043219]	NonCoding
TC0100000288.mm.1	4.09	3.91	0.09	0.05	1.13	0.0634	0.3381				NonCoding
TC0100000289.mm.1	10.15	10.23	0.1	0.05	-1.06	0.129	0.4818	NM_001252200; NM_001252201; NM_001252202; NM_008696; ENSMUST00000163854; ENSMUST00000168431; BC141109; BC145390; BC145391; BC168387; NM_001252200.1; NM_001252201.1; NM_001252202.1; NM_008696.2; uc007atr.1; uc007ats.1; uc011wjv.1; uc011wjw.1; uc011wjx.1	Map4k4	mitogen-activated protein kinase kinase kinase kinase 4; Synthetic construct Mus musculus clone IMAGE:100068356, MGC:195900 mitogen-activated protein kinase kinase kinase kinase 4 (Map4k4) mRNA, encodes complete protein.	Multiple_Complex
TC0100000290.mm.1	6.12	6.23	0.38	0.22	-1.08	0.43	0.7863				NonCoding
TC0100000291.mm.1	6.95	6.98	0.05	0.2	-1.03	0.2386	0.631				NonCoding
TC0100000292.mm.1	4.03	4.11	0.08	0.06	-1.06	0.5518	0.8517	NM_010555; ENSMUST00000027243; BC032962; NM_010555.4; uc007atu.2; uc011wjy.2	Il1r2	interleukin 1 receptor, type II	Coding
TC0100000293.mm.1	3.73	3.5	0.39	0.1	1.17	0.7852	0.9433				NonCoding
TC0100000294.mm.1	5.17	5.13	0.26	0.13	1.03	0.6061	0.8765				NonCoding
TC0100000295.mm.1	7.19	7.39	0.28	0.03	-1.15	0.2896	0.6838	NM_001123382; NM_008362; ENSMUST00000027241; ENSMUST00000114795; BC109135; NM_001123382.1; NM_008362.2; uc007atv.1; uc007atw.1	Il1r1	interleukin 1 receptor, type I	Coding
TC0100000296.mm.1	4.21	4.25	0.11	0.14	-1.03	0.8789	0.9708				NonCoding
TC0100000297.mm.1	4.61	4.68	0.07	0.1	-1.05	0.6229	0.8838	NM_133193; ENSMUST00000095020; BC117797; NM_133193.3; uc007atx.1; uc007aty.1	Il1rl2	interleukin 1 receptor-like 2	Coding
TC0100000298.mm.1	4.25	4.28	0.08	0.03	-1.02	0.7265	0.9245	NM_001025602; NM_010743; ENSMUST00000053043; ENSMUST00000097772; ENSMUST00000173514; ENSMUST00000173881; ENSMUST00000174335; BC051445; NM_001025602.2; NM_010743.2; OTTMUST00000097562; OTTMUST00000097565; OTTMUST00000097566; OTTMUST00000097571; uc007atz.2	Il1rl1	interleukin 1 receptor-like 1	Coding
TC1900000944.mm.1	6.01	6.74	0.06	0.13	-1.65	1.64e-05	0.0077	NM_153553; ENSMUST00000056129; BC129861; NM_153553.4; uc008gbu.2; uc012bgr.1	Npas4	neuronal PAS domain protein 4	Coding	-3.66	-2.18	0.0039	0.3374	overall downregulated in ATM-null mouse cerebellar transcriptome
TC0100000300.mm.1	4.22	4.32	0.13	0.09	-1.07	0.3695	0.7476	NM_010553; ENSMUST00000027237; ENSMUST00000159724; ENSMUST00000160468; ENSMUST00000163057; BC120598; BC120600; NM_010553.3; OTTMUST00000088425; OTTMUST00000088426; OTTMUST00000088427; OTTMUST00000088447; uc007auk.1; uc007aui.1; uc007auj.1	Il18rap	interleukin 18 receptor accessory protein	Multiple_Complex
TC0100000301.mm.1	4.12	4.17	0.19	0.08	-1.04	0.8724	0.9693	NM_177084; ENSMUST00000027233; BC120543; NM_177084.3; uc007aul.1	Slc9a4	solute carrier family 9 (sodium/hydrogen exchanger), member 4	Coding
TC0100000302.mm.1	4.64	4.75	0.08	0.14	-1.08	0.2702	0.6632	NM_001033289; ENSMUST00000027231; BC103685; BC104737; NM_001033289.2; uc007aum.1; uc007aun.1	Slc9a2	solute carrier family 9 (sodium/hydrogen exchanger), member 2	Coding
TC0100000303.mm.1	5.16	5.24	0.15	0.2	-1.06	0.4021	0.7696				NonCoding
TC0100000304.mm.1	4.94	4.91	0.1	0.06	1.02	0.3302	0.7187	NM_001081198; ENSMUST00000114765; BC147440; BC147458; BC147740; BC147743; NM_001081198.1; OTTMUST00000110674; uc007auq.1	Tmem182	transmembrane protein 182	Multiple_Complex
TC0100000305.mm.1	4.51	4.86	0.32	0.47	-1.28	0.1761	0.5545				NonCoding
TC0100000306.mm.1	4.13	4.05	0.32	0.15	1.06	0.5447	0.8479				NonCoding
TC0100000307.mm.1	5.04	4.9	0.23	0.3	1.1	0.3081	0.7005				NonCoding
TC0100000308.mm.1	4.01	3.9	0.1	0.08	1.08	0.1487	0.5149	ENSMUST00000066196	Gm9915	predicted gene 9915 [Source:MGI Symbol;Acc:MGI:3641924]	Coding
TC0900003204.mm.1	7.44	6.64	0.25	0.06	1.74	1.7e-05	0.0077	NM_001172121; NM_001172122; NM_001172123; NM_001172124; NM_001172126; NM_178660; ENSMUST00000044901; ENSMUST00000068962; ENSMUST00000069095; ENSMUST00000084824; ENSMUST00000111772; ENSMUST00000111773; ENSMUST00000164018; ENSMUST00000172469; ENSMUST00000172564; ENSMUST00000173429; ENSMUST00000174276; ENSMUST00000174868; BC108402; BC117841; NM_001172121.1; NM_001172122.1; NM_001172123.1; NM_0011721…	Rbms3	RNA binding motif, single stranded interacting protein	Multiple_Complex	4.4	2.19	0.0005	0.2368	overall upregulated in ATM-null mouse cerebellar transcriptome
TC0100000310.mm.1	4.06	3.97	0.13	0.06	1.07	0.3107	0.703				NonCoding
TC0100000311.mm.1	3.94	3.96	0.2	0.16	-1.01	0.657	0.8981				NonCoding
TC0100000312.mm.1	8.37	7.91	0.22	0.07	1.37	0.0067	0.0994	NM_008900; NR_027891; ENSMUST00000054883; NM_008900.2; NR_027891.1; OTTMUST00000054069; uc007auw.1; uc007aux.2	Pou3f3; 2900092D14Rik	POU domain, class 3, transcription factor 3; RIKEN cDNA 2900092D14 gene; RIKEN cDNA 2900092D14 gene (2900092D14Rik), non-coding RNA.	Multiple_Complex
TC0100000313.mm.1	5.8	5.68	0.34	0.11	1.08	0.375	0.751				NonCoding
TC0100000314.mm.1	4.63	4.47	0.29	0.27	1.12	0.2726	0.665				NonCoding
TC0100000315.mm.1	8.7	8.59	0.08	0.15	1.08	0.2789	0.672	NM_023514; ENSMUST00000057208; BC116437; NM_023514.4; uc007auz.2; uc007ava.2; uc007avb.1	Mrps9	mitochondrial ribosomal protein S9	Coding
TC0100000316.mm.1	6.62	6.76	0.08	0.1	-1.1	0.1183	0.4625				NonCoding
TC0600001193.mm.1	15.19	16.29	0.31	0.08	-2.15	1.71e-05	0.0077	NM_010585; ENSMUST00000032192; BC172648; NM_010585.5; uc009ddh.3; uc009ddg.1; uc009ddi.1; uc009ddj.1	Itpr1	inositol 1,4,5-trisphosphate receptor 1; Synthetic construct Mus musculus clone IMAGE:100069456, MGC:199358 inositol 1,4,5-triphosphate receptor 1 (Itpr1) mRNA, encodes complete protein.	Multiple_Complex	-6.84	-3.15	1.37e-05	0.1296	ataxia gene; overall downregulated in ATM-null mouse cerebellar transcriptome
TC0100000318.mm.1	3.9	4.93	0.37	0.45	-2.04	0.0241	0.2035	ENSMUST00000158463	Gm24001	predicted gene, 24001 [Source:MGI Symbol;Acc:MGI:5453778]	Precursor_microRNA
TC0100000319.mm.1	4.09	3.96	0.18	0.17	1.1	0.686	0.9097	ENSMUST00000039080	8430432A02Rik	RIKEN cDNA 8430432A02 gene [Source:MGI Symbol;Acc:MGI:1918774]	Coding
TC0100000320.mm.1	9.47	9.19	0.06	0.08	1.21	0.0058	0.0924	NM_133818; ENSMUST00000010434; BC006931; NM_133818.1; uc007avj.1	AI597479	expressed sequence AI597479	Multiple_Complex
TC0100000321.mm.1	15.36	15.26	0.12	0.11	1.07	0.0841	0.3899	BC002062; BC082292; BC094039; BC096575; XM_985134.4	Rpl29; Gm8210	ribosomal protein L29; predicted pseudogene 8210	Multiple_Complex
TC0100000322.mm.1	3.89	3.94	0.16	0.12	-1.03	0.7216	0.9232				NonCoding
TC0100000323.mm.1	7.05	6.98	0.22	0.04	1.05	0.8694	0.9688	NM_010879; ENSMUST00000086421; ENSMUST00000114744; ENSMUST00000124817; ENSMUST00000136648; BC011071; BC034255; NM_010879.3; OTTMUST00000049828; OTTMUST00000049829; OTTMUST00000049830; OTTMUST00000049831; XM_003688768.1; uc007avn.1; uc007avo.2	Nck2	non-catalytic region of tyrosine kinase adaptor protein 2	Multiple_Complex
TC0100000324.mm.1	6.65	7.11	0.27	0.22	-1.37	0.0266	0.215				NonCoding
TC0100000325.mm.1	5.74	6.01	0.09	0.17	-1.21	0.0398	0.265				NonCoding
TC0100000326.mm.1	4.91	5.38	0.15	0.22	-1.38	0.0026	0.062				NonCoding
TC0400003043.mm.1	7.82	6.96	0.24	0.02	1.81	2.09e-05	0.0083	NM_001177883; NM_010486; NM_207685; NM_207686; NR_105828; ENSMUST00000008633; ENSMUST00000102799; ENSMUST00000107109; ENSMUST00000107110; ENSMUST00000107111; ENSMUST00000107116; ENSMUST00000107118; ENSMUST00000107120; ENSMUST00000107124; ENSMUST00000128599; ENSMUST00000144769; ENSMUST00000147611; ENSMUST00000176151; ENSMUST00000176362; ENSMUST00000176469; ENSMUST00000177109; BC046598; BC049125; B…	Elavl2; Mir6402	ELAV (embryonic lethal, abnormal vision, Drosophila)-like 2 (Hu antigen B); microRNA 6402	Multiple_Complex	4.8	2.66	2.79e-05	0.148	overall upregulated in ATM-null mouse cerebellar transcriptome
TC0100000328.mm.1	5.84	5.94	0.13	0.1	-1.07	0.3978	0.767				NonCoding
TC0100000329.mm.1	6.74	9.38	1.45	0.54	-6.25	0.0103	0.1286	NM_024283; ENSMUST00000027217; BC002254; NM_024283.3; uc007avp.2	1500015O10Rik	RIKEN cDNA 1500015O10 gene	Coding	-1.2	4.61	0.0496	0.5411
TC0100000330.mm.1	7.79	7.83	0.04	0.08	-1.03	0.2726	0.6651	ENSMUST00000163003	Gm16103	predicted gene 16103 [Source:MGI Symbol;Acc:MGI:3802086]	Pseudogene
TC0100000331.mm.1	5.57	5.74	0.14	0.08	-1.13	0.0641	0.3403	ENSMUST00000158223	Gm26352	predicted gene, 26352 [Source:MGI Symbol;Acc:MGI:5456129]	Small_RNA
TC0100000332.mm.1	10.66	10.67	0.04	0.05	-1.01	0.642	0.892	NM_009418; ENSMUST00000087933; BC058239; NM_009418.2; uc007avr.1; uc007avs.1; uc007avt.1; uc007avu.1; uc011wkb.1	Tpp2	tripeptidyl peptidase II	Coding
TC0100000333.mm.1	8.09	8.04	0.06	0.06	1.04	0.2415	0.6338	NM_144558; ENSMUST00000035991; ENSMUST00000114709; ENSMUST00000129068; ENSMUST00000138521; ENSMUST00000155917; BC082584; NM_144558.4; OTTMUST00000055463; OTTMUST00000055464; OTTMUST00000055465; OTTMUST00000055466; OTTMUST00000055467; uc007awd.2; uc007awe.2; uc007awf.2	Bivm	basic, immunoglobulin-like variable motif containing	Multiple_Complex
TC0100000334.mm.1	7.86	8.02	0.09	0.08	-1.12	0.0619	0.3345	NM_011729; ENSMUST00000027214; ENSMUST00000131177; ENSMUST00000137380; ENSMUST00000139510; ENSMUST00000145406; ENSMUST00000155862; BC141070; NM_011729.2; OTTMUST00000050813; OTTMUST00000050814; OTTMUST00000050815; OTTMUST00000050816; OTTMUST00000075845; OTTMUST00000075846; uc007awh.2; uc007awi.2; uc007awj.1	Ercc5	excision repair cross-complementing rodent repair deficiency, complementation group 5	Multiple_Complex
TC0100000335.mm.1	6.34	6.53	0.19	0.16	-1.14	0.0631	0.3374				NonCoding
TC0100000336.mm.1	4.06	4.21	0.46	0.18	-1.11	0.8199	0.9539	ENSMUST00000161563	Gm15833	predicted gene 15833 [Source:MGI Symbol;Acc:MGI:3801794]	Pseudogene
TC0100000337.mm.1	3.56	3.55	0.2	0.2	1.01	0.4024	0.7698				NonCoding
TC0100000338.mm.1	6.42	6.18	0.07	0.06	1.18	0.0053	0.0876	NM_028450; ENSMUST00000074525; ENSMUST00000159555; ENSMUST00000160854; ENSMUST00000161066; ENSMUST00000161793; ENSMUST00000162600; BC032154; NM_028450.3; OTTMUST00000075110; OTTMUST00000075111; OTTMUST00000075112; OTTMUST00000075113; OTTMUST00000075114; OTTMUST00000075115; uc007awl.2; uc007awm.2; uc007awn.2	Gulp1	GULP, engulfment adaptor PTB domain containing 1	Multiple_Complex
TC0100000339.mm.1	4.52	4.46	0.26	0.29	1.04	0.4997	0.8254				NonCoding
TC0100000340.mm.1	4.78	4.42	0.66	0.21	1.28	0.399	0.7675				NonCoding
TC0100000341.mm.1	4.33	3.99	0.26	0.15	1.27	0.1875	0.569				NonCoding
TC0100000342.mm.1	4.18	4.22	0.1	0.11	-1.03	0.8001	0.9477	ENSMUST00000160955	Gm16102	predicted gene 16102 [Source:MGI Symbol;Acc:MGI:3802041]	Pseudogene
TC0100000343.mm.1	5.07	5.17	0.08	0.08	-1.08	0.3781	0.753	NM_009930; ENSMUST00000087883; ENSMUST00000123204; ENSMUST00000129611; BC043089; BC052398; BC058724; NM_009930.2; OTTMUST00000050577; OTTMUST00000050578; OTTMUST00000050579; uc007awp.2; uc007awq.2	Col3a1	collagen, type III, alpha 1	Multiple_Complex	1.94	2.01	0.0168	0.4416
TC0100000344.mm.1	8.23	8.58	0.29	0.26	-1.28	0.6101	0.8785				NonCoding
TC0100000345.mm.1	12.44	12.31	0.33	0.88	1.09	0.3368	0.7235				NonCoding
TC0100000346.mm.1	11.39	11.92	0.23	0.29	-1.45	0.0191	0.1785				NonCoding
TC0100000347.mm.1	9.76	10.42	0.18	0.37	-1.58	0.0031	0.0661				NonCoding
TC0100000348.mm.1	7.4	7	0.43	0.27	1.33	0.0952	0.4152	ENSMUST00000083321	Gm23974	predicted gene, 23974 [Source:MGI Symbol;Acc:MGI:5453751]	Small_RNA
TC0100000349.mm.1	3.66	3.78	0.45	0.22	-1.09	0.3691	0.7474				NonCoding
TC0100000350.mm.1	5.48	5.49	0.31	0.27	-1	0.7097	0.9194	ENSMUST00000157139	Gm23984	predicted gene, 23984 [Source:MGI Symbol;Acc:MGI:5453761]	NonCoding
TC0100000351.mm.1	8.9	8.85	0.09	0.06	1.03	0.4276	0.7853	NM_028599; ENSMUST00000027139; ENSMUST00000135662; ENSMUST00000142145; ENSMUST00000143737; ENSMUST00000146602; ENSMUST00000147308; ENSMUST00000154436; BC117880; BC117881; NM_028599.2; OTTMUST00000053315; OTTMUST00000053316; OTTMUST00000053317; OTTMUST00000053318; OTTMUST00000053319; OTTMUST00000053320; OTTMUST00000053321; uc007awt.1; uc011wkg.1	Wdr75	WD repeat domain 75	Multiple_Complex
TC0100000352.mm.1	9.01	8.44	0.21	0.27	1.48	0.0029	0.0648	ENSMUST00000085632	Rpl23a-ps1	ribosomal protein 23A, pseudogene 1 [Source:MGI Symbol;Acc:MGI:3646201]	Pseudogene
TC0500002411.mm.1	10.31	9.65	0.09	0.13	1.58	2.64e-05	0.0093	NM_144945; ENSMUST00000039750; NM_144945.2; uc008xkm.1; uc008xkn.1	Lgi2	leucine-rich repeat LGI family, member 2	Coding	5.31	3.1	0.0009	0.269	overall upregulated in ATM-null mouse cerebellar transcriptome
TC0100000354.mm.1	10.81	10.33	0.49	0.4	1.4	0.133	0.4897	ENSMUST00000093689	n-R5s211	nuclear encoded rRNA 5S 211 [Source:MGI Symbol;Acc:MGI:4422076]	Ribosomal
TC0100000355.mm.1	19.72	19.72	0.03	0.01	1	0.8634	0.9666				NonCoding
TC0900000540.mm.1	9.75	8.88	0.29	0.05	1.82	2.98e-05	0.0095	NM_022004; ENSMUST00000085939; BC042579; BC051127; NM_022004.6; uc009pfs.1; uc009pft.1	Fxyd6	FXYD domain-containing ion transport regulator 6	Multiple_Complex	4.14	2.23	0.0027	0.3215	overall upregulated in ATM-null mouse cerebellar transcriptome
TC0100000357.mm.1	19.76	19.75	0.05	0.04	1.01	0.9656	0.9921				NonCoding
TC0100000358.mm.1	4.74	4.81	0.05	0.17	-1.06	0.9711	0.9935	ENSMUST00000181115	Gm8357	predicted gene 8357 [Source:MGI Symbol;Acc:MGI:3645186]	Pseudogene
TC0100000359.mm.1	3.88	3.85	0.23	0.13	1.02	0.7259	0.9243	ENSMUST00000175049	Gm22693	predicted gene, 22693 [Source:MGI Symbol;Acc:MGI:5452470]	Precursor_microRNA
TC0100000360.mm.1	6.22	6.12	0.33	0.21	1.07	0.5524	0.8519	XR_104575.1; uc007axf.1	C230029F24Rik	RIKEN cDNA C230029F24 gene	Coding
TC0100000361.mm.1	6.57	6.3	0.23	0.37	1.21	0.0969	0.4192				NonCoding
TC0100000362.mm.1	5.64	5.7	0.2	0.05	-1.04	0.7559	0.9342	ENSMUST00000122582	Gm25843	predicted gene, 25843	NonCoding
TC0100000363.mm.1	5.26	4.96	0.22	0.18	1.23	0.051	0.3028				NonCoding
TC0100000364.mm.1	8.94	8.86	0.09	0.11	1.06	0.201	0.5872	NM_019790; ENSMUST00000081851; ENSMUST00000114565; ENSMUST00000139157; BC034850; NM_019790.4; OTTMUST00000053512; OTTMUST00000053513; OTTMUST00000053514; uc007axi.1; uc007axj.1	Tmeff2	transmembrane protein with EGF-like and two follistatin-like domains 2	Multiple_Complex
TC0100000365.mm.1	3.66	3.78	0.19	0.2	-1.08	0.4825	0.8162				NonCoding
TC0100000366.mm.1	8.5	8.78	0.2	0.23	-1.21	0.0455	0.2855				NonCoding
TC0100000367.mm.1	16.07	16.49	0.25	0.28	-1.34	0.2444	0.6368	ENSMUST00000175165	Gm25736	predicted gene, 25736 [Source:MGI Symbol;Acc:MGI:5455513]	Precursor_microRNA
TC0100000368.mm.1	9.06	9.27	0.36	0.4	-1.16	0.8919	0.9744				NonCoding
TC0100000369.mm.1	6.65	6.67	0.16	0.16	-1.01	0.1631	0.5363				NonCoding
TC0100000370.mm.1	8.92	8.92	0.21	0.16	1	0.5021	0.8263				NonCoding
TC0100000371.mm.1	4.74	4.72	0.4	0.14	1.01	0.5021	0.8263				NonCoding
TC0100000372.mm.1	5.54	5.48	0.07	0.45	1.04	0.4804	0.8153	NM_138741; ENSMUST00000051572; BC020008; BC027005; NM_138741.1; uc007axk.1	Sdpr	serum deprivation response	Coding
TC0100000373.mm.1	4.07	4.01	0.1	0.24	1.05	0.6961	0.9136				NonCoding
TC0100000374.mm.1	4.12	4.1	0.11	0.06	1.01	0.8524	0.9633	NM_011487; ENSMUST00000027277; ENSMUST00000168302; BC098499; NM_011487.4; uc007axw.1; uc007axx.1; uc011wkn.1	Stat4	signal transducer and activator of transcription 4	Coding
TC0600003004.mm.1	9.38	8.59	0.12	0.19	1.73	3.21e-05	0.0098				NonCoding	3.62	2.02	0.0047	0.3504
TC0100000376.mm.1	6	6.48	0.11	0.29	-1.39	0.0138	0.1502				NonCoding
TC0100000377.mm.1	4.12	4.19	0.12	0.09	-1.05	0.3507	0.7337				NonCoding
TC0100000378.mm.1	3.9	3.87	0.17	0.07	1.02	0.7427	0.9298				NonCoding
TC0100000379.mm.1	4.88	4.96	0.06	0.06	-1.06	0.3218	0.7128				NonCoding
TC0100000380.mm.1	6.78	6.75	0.09	0.09	1.02	0.6607	0.8998	NM_001142647; NR_024590; ENSMUST00000165859; NM_001142647.1; NR_024590.1; uc007ayk.3; uc011wkp.1; uc029qoj.1; uc029qok.1; uc029qol.1	Tmem194b	transmembrane protein 194B	Multiple_Complex
TC0900001604.mm.1	5.73	5.05	0.14	0.11	1.6	3.34e-05	0.0098	NM_178676; ENSMUST00000047687; ENSMUST00000143579; BC079871; NM_178676.4; OTTMUST00000062556; OTTMUST00000062557; uc009scq.2	Entpd3	ectonucleoside triphosphate diphosphohydrolase 3	Multiple_Complex	4.12	2.47	0.0017	0.2951	overall upregulated in ATM-null mouse cerebellar transcriptome
TC0100000382.mm.1	5.75	5.7	0.33	0.29	1.04	0.4193	0.7814				NonCoding
TC0100000383.mm.1	4.34	4.33	0.49	0.09	1.01	0.6638	0.901	NM_010834; ENSMUST00000027269; BC103676; BC103677; BC103678; BC105674; NM_010834.2; uc007ayt.1	Mstn	myostatin	Coding
TC0100000384.mm.1	5.48	5.7	0.16	0.22	-1.17	0.0728	0.3628	ENSMUST00000158709	Gm24349	predicted gene, 24349 [Source:MGI Symbol;Acc:MGI:5454126]	Small_RNA
TC0100000385.mm.1	4.5	4.5	0.12	0.15	1	0.9973	0.9995				NonCoding
TC0100000386.mm.1	6.92	6.75	0.17	0.12	1.13	0.4491	0.7975	NM_145517; ENSMUST00000027266; ENSMUST00000135746; BC012315; BC023695; BC025572; NM_145517.4; OTTMUST00000051803; OTTMUST00000051804; uc007ayy.2; uc011wks.1	Ormdl1	ORM1-like 1 (S. cerevisiae)	Multiple_Complex
TC0100000387.mm.1	9.54	9.46	0.1	0.07	1.06	0.4044	0.7713	NM_001285839; NR_104360; NR_104361; ENSMUST00000027265; ENSMUST00000114484; ENSMUST00000135614; ENSMUST00000135786; ENSMUST00000150115; ENSMUST00000151296; ENSMUST00000153939; BC058172; NM_028091.3; OTTMUST00000051976; OTTMUST00000051977; OTTMUST00000051978; OTTMUST00000051979; OTTMUST00000051980; OTTMUST00000051981; OTTMUST00000051982; uc007aza.1; uc007azb.1; uc007azc.1; uc007azd.1; uc011wkt.1	Osgepl1	O-sialoglycoprotein endopeptidase-like 1; O-sialoglycoprotein endopeptidase-like 1 (Osgepl1), mRNA.	Multiple_Complex
TC0100000388.mm.1	3.73	3.5	0.08	0.14	1.17	0.0106	0.1305				NonCoding
TC0100000389.mm.1	5.53	5.37	0.13	0.21	1.12	0.2234	0.6133	NR_106149	Mir7681	microRNA 7681	Precursor_microRNA
TC0100000390.mm.1	4.31	4.39	0.14	0.04	-1.06	0.7404	0.929	NM_030025; ENSMUST00000027128; ENSMUST00000159682; ENSMUST00000160472; ENSMUST00000161988; ENSMUST00000163072; NM_030025.2; OTTMUST00000088448; OTTMUST00000088449; OTTMUST00000088450; OTTMUST00000088451; OTTMUST00000088452; uc007azn.1; uc007azo.1; uc011wkx.1	Ccdc150	coiled-coil domain containing 150	Multiple_Complex
TC0100000391.mm.1	4.23	4.19	0.13	0.13	1.02	0.3691	0.7474				NonCoding
TC0100000392.mm.1	5.07	5.33	0.14	0.2	-1.2	0.0433	0.2776	ENSMUST00000158620	Gm24053	predicted gene, 24053 [Source:MGI Symbol;Acc:MGI:5453830]	Precursor_microRNA
TC1600001398.mm.1	13.58	7.83	0.93	1.59	53.86	3.83e-05	0.0101	NM_009215; ENSMUST00000004480; BC010770; NM_009215.1; uc007ytx.1	Sst	somatostatin	Coding	157.83	2.12	0.0005	0.2374
TC0100000394.mm.1	5.74	6.03	0.24	0.26	-1.22	0.1222	0.4706				NonCoding
TC0100000395.mm.1	9.8	9.5	0.12	0.11	1.23	0.0138	0.1506	NM_008303; ENSMUST00000075242; ENSMUST00000134628; BC024385; BC099385; NM_008303.4; OTTMUST00000051785; OTTMUST00000051786; uc007bac.2	Hspe1	heat shock protein 1 (chaperonin 10)	Multiple_Complex
TC0100000396.mm.1	13.55	13.61	0.16	0.15	-1.05	0.3181	0.7095	ENSMUST00000160730	Gm16581	predicted gene 16581 [Source:MGI Symbol;Acc:MGI:4415001]	Multiple_Complex
TC0100000397.mm.1	10.98	10.84	0.08	0.11	1.1	0.0725	0.3621	NM_025283; ENSMUST00000027122; ENSMUST00000159311; ENSMUST00000159743; ENSMUST00000161122; ENSMUST00000162364; ENSMUST00000162553; ENSMUST00000162930; BC037499; BC058168; NM_025283.3; OTTMUST00000088312; OTTMUST00000088313; OTTMUST00000088314; OTTMUST00000088315; OTTMUST00000088316; OTTMUST00000088317; OTTMUST00000088318; uc007bad.1; uc007bae.1	Mob4	MOB family member 4, phocein	Multiple_Complex
TC0100000398.mm.1	6.1	5.9	0.1	0.11	1.15	0.0144	0.1544	ENSMUST00000181563	Gm10561	predicted gene 10561 [Source:MGI Symbol;Acc:MGI:3648163]	NonCoding
TC0100000399.mm.1	6.81	6.77	0.1	0.03	1.03	0.3932	0.764	NM_175439; ENSMUST00000061334; BC099669; BC132343; BC137739; NM_175439.3; uc007baj.1	Mars2	methionine-tRNA synthetase 2 (mitochondrial)	Coding
TC0100000400.mm.1	8.04	7.91	0.16	0.19	1.1	0.723	0.9236				NonCoding
TC0100000401.mm.1	8.11	8.14	0.25	0.15	-1.02	0.9737	0.994				NonCoding
TC0100000402.mm.1	4.47	4.55	0.12	0.19	-1.06	0.4628	0.8049				NonCoding
TC0100000403.mm.1	10.22	9.63	0.52	0.07	1.5	0.088	0.3991	ENSMUST00000135190	Gm8292	predicted gene 8292	Pseudogene
TC0100000404.mm.1	7.8	7.45	0.22	0.1	1.28	0.0206	0.1865	NM_001114663; ENSMUST00000042986; NM_001114663.1; uc007ban.2	Plcl1	phospholipase C-like 1	Coding
TC0100000405.mm.1	7.17	7.1	0.09	0.31	1.05	0.6211	0.8829				NonCoding
TC0100000406.mm.1	7.63	7.54	0.19	0.36	1.07	0.7991	0.9473				NonCoding
TC0100000407.mm.1	6.9	7.1	0.33	0.21	-1.14	0.7161	0.9221				NonCoding
TC0100000408.mm.1	7.55	7.52	0.21	0.09	1.02	0.689	0.9112				NonCoding
TC0100000409.mm.1	7.58	7.4	0.33	0.17	1.13	0.8564	0.9646				NonCoding
TC0100000410.mm.1	7.01	7.04	0.41	0.21	-1.02	0.887	0.973				NonCoding
TC0100000411.mm.1	7.29	7.04	0.08	0.25	1.19	0.3426	0.7274				NonCoding
TC0100000412.mm.1	5.76	5.84	0.33	0.36	-1.06	0.8936	0.9748				NonCoding
TC0100000413.mm.1	4.31	4.42	0.12	0.12	-1.08	0.5527	0.852				NonCoding
TC0100000414.mm.1	4.79	4.93	0.11	0.09	-1.1	0.3951	0.7653	NR_045837; NR_045837.1; uc007bao.2; uc007bap.2	9130227L01Rik	RIKEN cDNA 9130227L01 gene; RIKEN cDNA 9130227L01 gene (9130227L01Rik), non-coding RNA.	NonCoding
TC0100000415.mm.1	4.26	4.31	0.13	0.11	-1.03	0.7173	0.9224	uc007baq.1	1700003I22Rik	RIKEN cDNA 1700003I22 gene	NonCoding
TC0100000416.mm.1	4.55	4.4	0.14	0.13	1.11	0.1239	0.4739				NonCoding
TC0100000417.mm.1	4.59	4.59	0.13	0.13	1	0.5254	0.8386	NR_024325; NR_024326; NR_024325.1; NR_024326.1; uc007bat.2; uc011wld.1; uc029qoo.1	9130024F11Rik	RIKEN cDNA 9130024F11 gene	NonCoding
TC0100000418.mm.1	3.97	3.94	0.06	0.14	1.02	0.6967	0.914				NonCoding
TC0100000419.mm.1	4.14	3.71	0.17	0.23	1.35	0.0377	0.2576				NonCoding
TC0100000420.mm.1	8.01	7.78	0.24	0.1	1.18	0.3466	0.7303	NM_028546; ENSMUST00000042734; NM_028546.1; uc007bay.2	1700066M21Rik	RIKEN cDNA 1700066M21 gene	Coding
TC0100000422.mm.1	9.01	8.87	0.11	0.05	1.1	0.1186	0.4632	NM_001081181; ENSMUST00000027114; BC024945; BC071241; NM_001081181.2; uc007bbc.2	9430016H08Rik	RIKEN cDNA 9430016H08 gene	Coding
TC0100000423.mm.1	4.93	4.9	0.19	0.26	1.02	0.7494	0.9322	ENSMUST00000157728	Gm24014	predicted gene, 24014 [Source:MGI Symbol;Acc:MGI:5453791]	Small_RNA
TC1100000327.mm.1	9.26	7.57	0.83	0.11	3.24	0.0006	0.031	NM_008741; ENSMUST00000020537; ENSMUST00000093219; ENSMUST00000109409; BC018224; NM_008741.3; OTTMUST00000011971; OTTMUST00000011972; OTTMUST00000011973	Nsg2	neuron specific gene family member 2	Coding	1.17	-3.93	0.0187	0.4498
TC0100000425.mm.1	4.21	4.34	0.08	0.2	-1.09	0.3074	0.7001				NonCoding
TC0100000426.mm.1	4.68	4.67	0.03	0.07	1.01	0.6805	0.9071	NM_001177867; NM_199007; ENSMUST00000027202; BC052742; OTTMUST00000051809; uc007bbk.2; uc011wlj.1	Sgol2a	shugoshin-like 2a (S. pombe)	Multiple_Complex
TC0100000427.mm.1	6.01	6.21	0.16	0.05	-1.15	0.1917	0.575	NM_009676; ENSMUST00000001027; ENSMUST00000160168; BC026132; NM_009676.2; OTTMUST00000073919; OTTMUST00000073920; uc007bbl.1	Aox1	aldehyde oxidase 1	Multiple_Complex
TC0100000428.mm.1	4.4	4.48	0.07	0.03	-1.05	0.3327	0.7204	NM_023617; ENSMUST00000040999; ENSMUST00000159014; ENSMUST00000160815; ENSMUST00000161549; ENSMUST00000162011; BC138876; NM_023617.2; OTTMUST00000051933; OTTMUST00000051934; OTTMUST00000051935; OTTMUST00000064418; OTTMUST00000064419; uc007bbm.1; uc007bbn.1	Aox3	aldehyde oxidase 3	Multiple_Complex
TC0100000429.mm.1	3.75	3.86	0.11	0.09	-1.08	0.225	0.6151				NonCoding
TC0100000430.mm.1	4.39	4.44	0.08	0.07	-1.03	0.8437	0.9611	NM_023631; ENSMUST00000040442; ENSMUST00000159240; ENSMUST00000161833; ENSMUST00000161926; BC117975; BC117976; NM_023631.2; OTTMUST00000064268; OTTMUST00000064269; OTTMUST00000064270; OTTMUST00000064353; uc007bbo.1	Aox4	aldehyde oxidase 4	Multiple_Complex
TC0100000431.mm.1	4.27	4.32	0.07	0.02	-1.03	0.808	0.9505	NM_001008419; ENSMUST00000114366; BC150826; NM_001008419.2; uc007bbp.1	Aox2	aldehyde oxidase 2	Coding
TC0100000432.mm.1	14.18	14.43	0.18	0.16	-1.19	0.0054	0.0883				NonCoding
TC0100000433.mm.1	11.14	11.13	0.1	0.04	1.01	0.9944	0.9989	NM_025824; ENSMUST00000050552; BC005466; BC028865; NM_025824.3; uc007bbq.1; uc007bbr.1	Bzw1	basic leucine zipper and W2 domains 1	Multiple_Complex
TC0100000434.mm.1	6.84	6.72	0.06	0.09	1.09	0.1831	0.5643	NM_022988; ENSMUST00000087521; ENSMUST00000114337; ENSMUST00000129759; ENSMUST00000140723; ENSMUST00000151272; ENSMUST00000171597; BC065163; BC089475; NM_022988.2; OTTMUST00000052148; OTTMUST00000052149; OTTMUST00000052150; OTTMUST00000052151; OTTMUST00000052152; uc007bbz.1; uc007bca.1; uc007bcb.1	Nif3l1	Ngg1 interacting factor 3-like 1 (S. pombe)	Multiple_Complex
TC0100000435.mm.1	5.76	5.72	0.15	0.05	1.03	0.7457	0.9308	XR_104582.1	Gm15834	predicted gene 15834	NonCoding
TC0100000436.mm.1	10.84	10.34	0.18	0.27	1.42	0.005	0.085	NM_025597; ENSMUST00000027193; BC036989; NM_025597.2; OTTMUST00000065876; uc007bck.1	Ndufb3	NADH dehydrogenase (ubiquinone) 1 beta subcomplex 3	Coding
TC0600001266.mm.1	11.9	9.04	0.87	0.54	7.25	4.14e-05	0.0102	NM_172890; ENSMUST00000032451; NM_172890.3; uc009dhs.1	Slc6a11	solute carrier family 6 (neurotransmitter transporter, GABA), member 11	Coding	2.73	-2.94	0.0006	0.2499	overall upregulated in ATM-null mouse cerebellar transcriptome
TC0100000438.mm.1	4.97	4.99	0.08	0.17	-1.01	0.8497	0.9623	NR_045007; NR_045007.1; uc007bcl.1	Gm20257	caspase 8 pseudogene; predicted gene, 20257 (Gm20257), non-coding RNA.	NonCoding
TC0100000439.mm.1	6.82	6.9	0.08	0.09	-1.05	0.5371	0.8444	NM_001289704; NM_009805; NM_207653; NR_110361; ENSMUST00000069333; ENSMUST00000097722; ENSMUST00000097723; ENSMUST00000114309; ENSMUST00000114313; ENSMUST00000123032; ENSMUST00000123553; ENSMUST00000124567; ENSMUST00000140940; ENSMUST00000149874; ENSMUST00000156870; ENSMUST00000164900; BC029223; NM_009805.4; NM_207653.3; OTTMUST00000046764; OTTMUST00000046765; OTTMUST00000046766; OTTMUST000000467…	Cflar	CASP8 and FADD-like apoptosis regulator; CASP8 and FADD-like apoptosis regulator (Cflar), transcript variant 4, long non-coding RNA.	Multiple_Complex
TC0100000440.mm.1	5.77	5.74	0.1	0.08	1.02	0.8617	0.9661	NM_001080126; NM_001277926; NM_009812; ENSMUST00000027189; ENSMUST00000165549; BC006737; BC049955; NM_001080126.1; NM_009812.2; uc007bcs.1; uc007bct.1	Casp8	caspase 8	Coding
TC0100000441.mm.1	4.57	4.62	0.21	0.21	-1.03	0.6979	0.9144				NonCoding
TC0200000467.mm.1	6.71	5.37	0.52	0.2	2.53	4.26e-05	0.0102	NM_138942; ENSMUST00000000910; ENSMUST00000155290; BC141022; BC171949; NM_138942.3; OTTMUST00000027810; OTTMUST00000027811; uc008ixe.1	Dbh	dopamine beta hydroxylase	Multiple_Complex	27.29	8.49	2.5e-05	0.1449	overall upregulated in ATM-null mouse cerebellar transcriptome
TC0100000443.mm.1	3.8	3.93	0.18	0.15	-1.09	0.7573	0.9345	ENSMUST00000104428	Gm25502	predicted gene, 25502 [Source:MGI Symbol;Acc:MGI:5455279]	Small_RNA
TC0100000444.mm.1	4.98	4.89	0.26	0.18	1.06	0.5288	0.8403	ENSMUST00000180570	G730003C15Rik	RIKEN cDNA G730003C15 gene [Source:MGI Symbol;Acc:MGI:3641700]	Coding
TC0100000445.mm.1	4.01	4.25	0.16	0.28	-1.18	0.0448	0.2829				NonCoding
TC0100000446.mm.1	3.79	3.83	0.21	0.13	-1.03	0.5072	0.8295				NonCoding
TC1800000897.mm.1	7.31	5.94	0.52	0.16	2.58	5.75e-05	0.0117	NM_144946; ENSMUST00000058829; BC051145; NM_144946.4; uc008fuz.2	Neto1	neuropilin (NRP) and tolloid (TLL)-like 1	Coding	5.83	2.08	0.0002	0.2008	overall upregulated in ATM-null mouse cerebellar transcriptome
TC0100000448.mm.1	4.31	4.45	0.09	0.11	-1.1	0.1188	0.4635				NonCoding
TC0100000449.mm.1	4.35	4.63	0.29	0.22	-1.22	0.3276	0.7168				NonCoding
TC0100000450.mm.1	7.75	7.71	0.12	0.15	1.03	0.9943	0.9989	NM_008057; ENSMUST00000037105; ENSMUST00000114246; BC063077; NM_008057.3; OTTMUST00000049127; uc011wlq.1	Fzd7	frizzled homolog 7 (Drosophila)	Coding
TC0100000451.mm.1	3.48	3.54	0.23	0.12	-1.05	0.9612	0.9911				NonCoding
TC0100000452.mm.1	5.72	5.52	0.11	0.01	1.14	0.0269	0.2162	NM_001013771; ENSMUST00000114243; BC072561; NM_001013771.2; uc007bdv.1	Gm973	predicted gene 973	Coding
TC0100000453.mm.1	5.86	5.84	0.43	0.3	1.01	0.3645	0.7439	ENSMUST00000158651	Gm24545	predicted gene, 24545	NonCoding
TC0100000454.mm.1	5.86	5.82	0.11	0.09	1.03	0.4465	0.7956				NonCoding
TC0100000455.mm.1	5.77	5.4	0.19	0.17	1.3	0.0139	0.1509				NonCoding
TC0100000456.mm.1	11.02	10.75	0.16	0.13	1.21	0.0224	0.1953	NM_018868; ENSMUST00000027174; BC076604; BC085135; NM_018868.2; uc007bdy.1	Nop58	NOP58 ribonucleoprotein	Coding
TC0100000457.mm.1	14.22	13.76	0.37	0.55	1.38	0.0867	0.396	NR_028554; NR_028554.1; uc011wlr.1	Snord70	small nucleolar RNA, C/D box 70	Small_RNA
TC0100000458.mm.1	11.42	11.08	0.48	0.31	1.27	0.4059	0.7725	ENSMUST00000104170	Gm26293	predicted gene, 26293 [Source:MGI Symbol;Acc:MGI:5456070]	Small_RNA
TC0100000459.mm.1	8.38	7.78	0.36	0.26	1.52	0.0079	0.1094	ENSMUST00000158887	Gm26287	predicted gene, 26287 [Source:MGI Symbol;Acc:MGI:5456064]	Small_RNA
TC0100000460.mm.1	14.15	13.47	0.65	0.37	1.61	0.0506	0.3019	NR_028521; NR_028521.1; uc011wls.1	Snord11	small nucleolar RNA, C/D box 11	Small_RNA
TC0100000461.mm.1	7.12	6.83	0.17	0.15	1.22	0.028	0.2208				NonCoding
TC0100000462.mm.1	12.92	12.78	0.2	0.1	1.1	0.8157	0.9526	NM_007561; ENSMUST00000087435; BC156868; NM_007561.3; uc007bdz.1	Bmpr2	bone morphogenetic protein receptor, type II (serine/threonine kinase); Synthetic construct Mus musculus clone IMAGE:100062725, MGC:190942 bone morphogenic protein receptor, type II (serine/threonine kinase) (Bmpr2) mRNA, encodes complete protein.	Multiple_Complex
TC0100000463.mm.1	5.6	5.68	0.07	0.16	-1.06	0.2535	0.6455				NonCoding
TC0100000464.mm.1	11.59	11.54	0.08	0.12	1.04	0.458	0.8025	NM_001037725; ENSMUST00000036540; ENSMUST00000151630; NM_001037725.2; OTTMUST00000049436; OTTMUST00000049437; uc011wlt.1	Fam117b	family with sequence similarity 117, member B	Multiple_Complex
TC0100000465.mm.1	7.71	7.61	0.12	0.05	1.08	0.2683	0.6612	NM_001285463; NM_001285473; NM_139150; NR_104344; ENSMUST00000027171; ENSMUST00000124986; ENSMUST00000130075; ENSMUST00000132949; ENSMUST00000150008; ENSMUST00000180952; BC138644; BC138645; NM_139150.4; OTTMUST00000053331; OTTMUST00000053332; OTTMUST00000053333; OTTMUST00000053334; OTTMUST00000053335; uc007beh.1; uc007bei.1; uc011wlu.1; uc011wlv.1; uc011wlw.1	Carf	calcium response factor; calcium response factor (Carf), mRNA.	Multiple_Complex
TC0100000466.mm.1	17.79	17.44	0.05	0.11	1.28	0.0032	0.0671	ENSMUST00000118718	Gm15464	predicted gene 15464 [Source:MGI Symbol;Acc:MGI:3646025]	Pseudogene
TC0100000467.mm.1	9.77	9.82	0.07	0.05	-1.04	0.247	0.6386	NM_173444; ENSMUST00000035569; ENSMUST00000159344; ENSMUST00000160834; ENSMUST00000160980; ENSMUST00000162291; NM_173444.2; OTTMUST00000086714; OTTMUST00000086715; OTTMUST00000086762; OTTMUST00000086763; uc007bej.1; uc007bek.1; uc011wlx.1; uc011wly.1	Nbeal1	neurobeachin like 1	Multiple_Complex
TC0100000468.mm.1	5.7	5.87	0.29	0.15	-1.13	0.4617	0.8045				NonCoding
TC0100002758.mm.1	5.74	5.19	0.12	0.05	1.46	7.32e-05	0.0131	NM_001277925; NM_021306; ENSMUST00000027463; ENSMUST00000159662; ENSMUST00000160810; ENSMUST00000161002; ENSMUST00000162015; BC057569; NM_021306.2; OTTMUST00000088526; OTTMUST00000088527; OTTMUST00000088528; OTTMUST00000088529; uc007bwc.1; uc007bwd.1	Ecel1	endothelin converting enzyme-like 1	Multiple_Complex	5.21	3.56	6.94e-05	0.1773	neuropeptide pathway
TC0100000470.mm.1	4.44	4.68	0.19	0.32	-1.18	0.3366	0.7234				NonCoding
TC0100000471.mm.1	12.52	12.42	0.11	0.07	1.08	0.0911	0.4058	NM_001198570; NM_001198571; NM_198127; ENSMUST00000052332; BC056345; BC079545; BC079646; NM_001198570.1; NM_001198571.1; NM_198127.2; uc007bep.2; uc007beq.2; uc007ber.2	Abi2	abl-interactor 2	Multiple_Complex
TC0100000472.mm.1	7.35	7.37	0.3	0.1	-1.01	0.2344	0.6263				NonCoding
TC0100000473.mm.1	4.64	4.83	0.18	0.23	-1.14	0.292	0.6857	ENSMUST00000117433	Gm11576	predicted gene 11576 [Source:MGI Symbol;Acc:MGI:3649593]	Multiple_Complex
TC0100000474.mm.1	4.19	3.93	0.24	0.04	1.2	0.0447	0.2827	ENSMUST00000118030	Gm11577	predicted gene 11577 [Source:MGI Symbol;Acc:MGI:3650975]	Multiple_Complex
TC0100000475.mm.1	11.97	11.96	0.22	0.19	1.01	0.4237	0.7834	ENSMUST00000178619; OTTMUST00000004498	Eif4a-ps4	eukaryotic translation initiation factor 4A, pseudogene 4	Pseudogene
TC0100000476.mm.1	4.69	4.76	0.19	0.08	-1.05	0.6952	0.9134	NM_007642; ENSMUST00000027165; ENSMUST00000132833; ENSMUST00000153207; BC064058; NM_007642.4; OTTMUST00000004499; OTTMUST00000004500; OTTMUST00000005226; uc007bev.2; uc007bew.2	Cd28	CD28 antigen	Multiple_Complex
TC0100000477.mm.1	3.67	3.61	0.29	0.12	1.05	0.7312	0.9258				NonCoding
TC0100000478.mm.1	3.78	3.84	0.36	0.18	-1.04	0.9378	0.9859				NonCoding
TC0100000479.mm.1	5.83	6	0.24	0.12	-1.13	0.429	0.786	ENSMUST00000130082; OTTMUST00000004526	2310016D23Rik; RP23-157N11.5	RIKEN cDNA 2310016D23 gene [Source:MGI Symbol;Acc:MGI:1923693]; novel transcript	NonCoding
TC0100000480.mm.1	4.59	4.73	0.18	0.22	-1.1	0.9052	0.9772				NonCoding
TC0100000481.mm.1	4.43	4.68	0.07	0.24	-1.19	0.0778	0.3747	ENSMUST00000121926	Gm11609	predicted gene 11609 [Source:MGI Symbol;Acc:MGI:3694969]	Multiple_Complex
TC0100000482.mm.1	7.92	7.97	0.23	0.21	-1.03	0.8658	0.9674	ENSMUST00000122024	Gm11581	predicted gene 11581 [Source:MGI Symbol;Acc:MGI:3652083]	Pseudogene
TC0100000483.mm.1	4.74	4.64	0.21	0.08	1.07	0.4353	0.7895				NonCoding
TC0100000484.mm.1	3.75	3.66	0.22	0.04	1.07	0.4172	0.7797				NonCoding
TC0100000485.mm.1	4.07	4.09	0.04	0.04	-1.02	0.9524	0.9893	NM_001281976; NM_009843; ENSMUST00000027164; ENSMUST00000097720; ENSMUST00000124816; BC042741; BC052683; NM_009843.3; OTTMUST00000004524; OTTMUST00000004536; OTTMUST00000004540; uc007bez.1; uc007bfa.1	Ctla4	cytotoxic T-lymphocyte-associated protein 4; cytotoxic T-lymphocyte-associated protein 4 (Ctla4), mRNA.	Multiple_Complex
TC0100000486.mm.1	15.33	15.06	0.4	0.24	1.21	0.8677	0.9682	OTTMUST00000004525	Rpl18-ps1	ribosomal protein L18, pseudogene 1	Pseudogene
TC0100000487.mm.1	4.05	4.12	0.17	0.13	-1.05	0.7057	0.9174				NonCoding
TC0100000488.mm.1	3.89	3.88	0.16	0.1	1	0.6805	0.9071				NonCoding
TC0100000489.mm.1	4.1	4.08	0.11	0.1	1.01	0.4457	0.7954				NonCoding
TC0100000490.mm.1	4.29	4.16	0.16	0.11	1.1	0.1373	0.4973	NM_017480; ENSMUST00000027162; ENSMUST00000102827; BC034852; NM_017480.2; OTTMUST00000004595; OTTMUST00000004596; uc011wlz.2	Icos	inducible T cell co-stimulator	Coding
TC0100000491.mm.1	10.79	10.29	0.1	0.3	1.41	0.0044	0.0794	OTTMUST00000004706	Rpl17-ps1	ribosomal protein L17, pseudogene 1	Pseudogene
TC0100000492.mm.1	4.12	4.17	0.19	0.24	-1.04	0.7032	0.9166	ENSMUST00000128274; OTTMUST00000004701	Gm11587; RP23-429E18.1	predicted gene 11587 [Source:MGI Symbol;Acc:MGI:3652110]; novel transcript	NonCoding
TC0100000493.mm.1	6.11	6.12	0.19	0.11	-1.01	0.8971	0.9756	NR_040483; NR_040483.1; uc029qot.1	9530026F06Rik	RIKEN cDNA 9530026F06 gene	NonCoding
TC0100000494.mm.1	3.7	3.71	0.06	0.14	-1	0.7055	0.9173	ENSMUST00000141758; OTTMUST00000004704	Gm11588; RP23-280M7.1	predicted gene 11588 [Source:MGI Symbol;Acc:MGI:3650951]; novel transcript	NonCoding
TC0100000495.mm.1	5.24	5.09	0.35	0.26	1.11	0.5531	0.8522	ENSMUST00000158921	Gm25839	predicted gene, 25839 [Source:MGI Symbol;Acc:MGI:5455616]	Small_RNA
TC0100000496.mm.1	3.77	3.74	0.06	0.1	1.02	0.8387	0.9594				NonCoding
TC0100000497.mm.1	5.36	5.35	0.05	0.06	1	0.9006	0.9765	NM_001081050; ENSMUST00000046673; ENSMUST00000075374; ENSMUST00000094906; ENSMUST00000129030; ENSMUST00000138768; BC167176; NM_001081050.2; OTTMUST00000004714; OTTMUST00000004897; OTTMUST00000004898; OTTMUST00000004899; OTTMUST00000004902; uc007bfc.2; uc007bfd.2; uc007bfe.2; uc011wma.1	Pard3b	par-3 family cell polarity regulator beta; Synthetic construct Mus musculus clone IMAGE:100068076, MGC:195693 Pard3b protein (Pard3b) mRNA, encodes complete protein.; par-3 partitioning defective 3 homolog B (C. elegans)	Multiple_Complex
TC0100000498.mm.1	3.87	3.77	0.1	0.09	1.07	0.6354	0.8892				NonCoding
TC0100000499.mm.1	3.67	3.7	0.18	0.16	-1.02	0.4604	0.8039				NonCoding
TC0100000500.mm.1	4.33	4.12	0.4	0.15	1.16	0.2423	0.6347				NonCoding
TC0100000501.mm.1	4.59	4.7	0.17	0.29	-1.08	0.555	0.8535				NonCoding
TC0100000502.mm.1	5.89	5.86	0.35	0.21	1.01	0.2495	0.6414				NonCoding
TC0100000503.mm.1	4.16	4.16	0.29	0.2	1	0.8324	0.9574				NonCoding
TC0100000504.mm.1	3.48	3.85	0.15	0.26	-1.29	0.1519	0.52				NonCoding
TC0100000505.mm.1	3.88	3.81	0.09	0.36	1.05	0.7998	0.9476				NonCoding
TC0100000506.mm.1	3.24	3.35	0.05	0.05	-1.08	0.082	0.385				NonCoding
TC0100000507.mm.1	4.14	4.1	0.11	0.1	1.03	0.9455	0.9878				NonCoding
TC0100000508.mm.1	6.1	6.2	0.27	0.06	-1.07	0.3369	0.7237	ENSMUST00000118720	Gm11599	predicted gene 11599 [Source:MGI Symbol;Acc:MGI:3651840]	Pseudogene
TC0700003107.mm.1	6.21	5.03	0.54	0.15	2.26	0.0005	0.0276	NM_008074; ENSMUST00000068394; ENSMUST00000068911; ENSMUST00000171965; NM_008074.2; OTTMUST00000060814; OTTMUST00000060815; OTTMUST00000091514; uc009hdz.1; uc009hea.1; uc012fll.1	Gabrg3	gamma-aminobutyric acid (GABA) A receptor, subunit gamma 3	Multiple_Complex	-1.4	-3.7	0.0003	0.2227
TC0100000510.mm.1	4.5	4.69	0.39	0.24	-1.14	0.5765	0.8636				NonCoding
TC0100000511.mm.1	6.65	6.06	0.34	0.2	1.5	0.0048	0.0828				NonCoding
TC0100000512.mm.1	4.91	4.81	0.14	0.15	1.07	0.2336	0.6251				NonCoding
TC0100000513.mm.1	4.84	4.75	0.12	0.13	1.06	0.2318	0.6229				NonCoding
TC0100000514.mm.1	5.31	5.2	0.25	0.22	1.08	0.8835	0.9719	ENSMUST00000158328	Gm24942	predicted gene, 24942 [Source:MGI Symbol;Acc:MGI:5454719]	Small_RNA
TC0100000515.mm.1	4.23	4.17	0.17	0.14	1.05	0.0872	0.3971	ENSMUST00000122045	Rps13-ps7	ribosomal protein S13, pseudogene 7 [Source:MGI Symbol;Acc:MGI:3650301]	Multiple_Complex
TC0100000516.mm.1	8.11	7.47	0.27	0.19	1.56	0.0044	0.0793	OTTMUST00000005072	Rps27-ps1	ribosomal protein S27, pseudogene 1	Multiple_Complex
TC0100000517.mm.1	8.4	8.43	0.02	0.06	-1.03	0.6749	0.9052	NR_045914; NR_045915; uc007bft.2; uc029qov.1	Ino80dos	INO80 complex subunit D, opposite strand	NonCoding
TC0100000518.mm.1	8.24	8.53	0.14	0.09	-1.23	0.0548	0.3155	XR_104589.1	Gm20342	PREDICTED: predicted gene, 20342 (Gm20342), miscRNA.	NonCoding
TC0X00000922.mm.1	7.65	6.1	0.71	0.14	2.93	0.0003	0.0241	NM_029536; ENSMUST00000033554; ENSMUST00000130276; ENSMUST00000137479; ENSMUST00000139205; BC113184; BC113791; NM_029536.3; OTTMUST00000043545; OTTMUST00000043546; OTTMUST00000043547; OTTMUST00000043548; uc009tuq.2	Gpr165	G protein-coupled receptor 165	Multiple_Complex	-1.19	-3.64	0.0005	0.2424
TC0100000520.mm.1	6.5	6.76	0.27	0.24	-1.19	0.3246	0.715	ENSMUST00000082678	Gm26457	predicted gene, 26457 [Source:MGI Symbol;Acc:MGI:5456234]	Small_RNA
TC0100000521.mm.1	8.08	8.16	0.13	0.19	-1.06	0.5632	0.8578	NR_028558; NR_028558.1; uc011wme.1	Snora41	small nucleolar RNA, H/ACA box 41	Small_RNA
TC0100000522.mm.1	19.19	19.33	0.19	0.1	-1.1	0.4598	0.8035	ENSMUST00000175328	Gm27512	predicted gene, 27512 [Source:MGI Symbol;Acc:MGI:5530894]	Precursor_microRNA
TC0700001253.mm.1	8.91	6.46	0.81	0.3	5.49	0.0002	0.0182	NM_001081414; NM_001143834; ENSMUST00000107263; ENSMUST00000125009; ENSMUST00000138732; ENSMUST00000155358; ENSMUST00000167164; BC144727; NM_001081414.2; NM_001143834.1; OTTMUST00000039787; OTTMUST00000039788; OTTMUST00000039789; uc009ifp.2; uc009ifq.1; uc009ifr.2; uc009ifs.2	Grm5	glutamate receptor, metabotropic 5	Multiple_Complex	1.16	-3.63	5.15e-05	0.1728
TC0600001126.mm.1	6.08	4.9	0.34	0.2	2.26	7.4e-05	0.0132	NM_182808; ENSMUST00000075080; ENSMUST00000122120; ENSMUST00000125951; ENSMUST00000129844; BC132179; BC132181; NM_182808.3; OTTMUST00000073716; OTTMUST00000073717; OTTMUST00000073718; OTTMUST00000073719; uc009dae.2; uc009daf.2	Fam19a1	family with sequence similarity 19, member A1	Multiple_Complex	6.91	3.75	0.0015	0.2894	overall upregulated in ATM-null mouse cerebellar transcriptome
TC0100000525.mm.1	4.29	4.27	0.19	0.11	1.01	0.3483	0.7316	ENSMUST00000120763	Gm12748	predicted gene 12748 [Source:MGI Symbol;Acc:MGI:3652128]	Multiple_Complex
TC0100000526.mm.1	7.87	7.9	0.06	0.03	-1.02	0.757	0.9344	NM_172422; ENSMUST00000027103; ENSMUST00000123945; ENSMUST00000128621; ENSMUST00000131478; ENSMUST00000134454; ENSMUST00000148758; BC008271; BC057208; BC080813; NM_172422.3; OTTMUST00000033153; OTTMUST00000033154; OTTMUST00000033155; OTTMUST00000033156; OTTMUST00000033157; OTTMUST00000060877; uc007bgk.3; uc007bgl.2	Fastkd2	FAST kinase domains 2	Multiple_Complex
TC0100000527.mm.1	4.66	4.74	0.16	0.08	-1.06	0.9649	0.992	ENSMUST00000120486	Gm13754	predicted gene 13754 [Source:MGI Symbol;Acc:MGI:3651213]	Multiple_Complex
TC0100000528.mm.1	5.51	5.61	0.31	0.1	-1.07	0.1562	0.5262	NR_027824; BC147571; BC147573; NR_027824.1; uc007bgm.1	Gm13749	predicted gene 13749	Multiple_Complex
TC0100000529.mm.1	5.76	5.68	0.45	0.17	1.06	0.1226	0.4713				NonCoding
TC0100000530.mm.1	6.17	6.35	0.36	0.27	-1.13	0.7456	0.9307	ENSMUST00000181595	Gm26649	predicted gene, 26649 [Source:MGI Symbol;Acc:MGI:5477143]	NonCoding
TC0100000531.mm.1	4.19	4.41	0.16	0.19	-1.16	0.1336	0.4908	ENSMUST00000149820; OTTMUST00000033147	Gm13748; RP23-45M23.1	predicted gene 13748 [Source:MGI Symbol;Acc:MGI:3702115]; novel transcript	NonCoding
TC0100000532.mm.1	14.87	14.77	0.14	0.19	1.07	0.0806	0.3814	ENSMUST00000117621	Gm13750	predicted gene 13750 [Source:MGI Symbol;Acc:MGI:3650598]	Pseudogene
TC0100000533.mm.1	10.28	10.66	0.23	0.17	-1.29	0.0453	0.2846	ENSMUST00000175487	Gm25748	predicted gene, 25748 [Source:MGI Symbol;Acc:MGI:5455525]	Precursor_microRNA
TC0100000534.mm.1	5.32	5.44	0.11	0.14	-1.09	0.4555	0.8016				NonCoding
TC0100000535.mm.1	11.1	11.24	0.1	0.06	-1.1	0.3918	0.7628	NM_001037726; NM_009952; NM_133828; ENSMUST00000049932; ENSMUST00000087366; ENSMUST00000171164; BC021649; NM_001037726.1; NM_009952.2; NM_133828.2; uc007bgr.1; uc007bgs.1; uc007bgt.1; uc011wmg.1	Creb1	cAMP responsive element binding protein 1	Coding
TC0100000536.mm.1	7.86	8	0.16	0.09	-1.1	0.1408	0.5028				NonCoding
TC0100000537.mm.1	6.52	6.71	0.19	0.14	-1.14	0.1959	0.5806				NonCoding
TC0100000538.mm.1	6.94	7.21	0.21	0.43	-1.2	0.3613	0.7415				NonCoding
TC0100000539.mm.1	6.75	6.66	0.34	0.36	1.06	0.268	0.6609				NonCoding
TC0100000540.mm.1	4.25	4.23	0.24	0.15	1.02	0.4955	0.8234				NonCoding
TC0100000541.mm.1	8.03	8.01	0.1	0.05	1.02	0.8314	0.9573	NM_001097644; ENSMUST00000094898; ENSMUST00000114077; NM_001097644.1; OTTMUST00000051077; uc007bgx.1	Ccnyl1	cyclin Y-like 1	Multiple_Complex
TC0100000542.mm.1	4.5	4.53	0.25	0.11	-1.02	0.6987	0.9147				NonCoding
TC0100000543.mm.1	6.72	6.24	0.24	0.3	1.4	0.0139	0.1509	OTTMUST00000112308	Rpl31-ps24	ribosomal protein L31, pseudogene 24	Multiple_Complex
TC0100000544.mm.1	5.09	5.05	0.27	0.05	1.03	0.253	0.6451	ENSMUST00000161621	Gm8550	predicted gene 8550 [Source:MGI Symbol;Acc:MGI:3779803]	Multiple_Complex
TC0100000545.mm.1	9.34	9.39	0.11	0.06	-1.04	0.2984	0.6921	NM_011086; ENSMUST00000081154; ENSMUST00000097707; NM_011086.2; uc007bho.1; uc007bhp.1; uc007bhq.1; uc007bhr.1; uc007bhs.1; uc007bht.1	Pikfyve	phosphoinositide kinase, FYVE finger containing	Multiple_Complex
TC0100000546.mm.1	4.39	4.46	0.13	0.05	-1.05	0.9528	0.9894	NM_139270; ENSMUST00000027083; ENSMUST00000140190; NM_139270.2; OTTMUST00000053272; OTTMUST00000053273; uc007bhu.1	Pth2r	parathyroid hormone 2 receptor	Coding
TC0100000547.mm.1	7.92	7.63	0.48	0.16	1.23	0.4444	0.7946	ENSMUST00000117848	Gm8805	predicted gene 8805 [Source:MGI Symbol;Acc:MGI:3643512]	Multiple_Complex
TC0100000548.mm.1	4.87	5.02	0.22	0.23	-1.11	0.5139	0.8328	NM_027010; ENSMUST00000027082; ENSMUST00000114027; BC056453; NM_027010.2; OTTMUST00000061489; OTTMUST00000089671; uc007bhv.1	Crygf	crystallin, gamma F	Coding
TC0100000549.mm.1	5.83	5.87	0.12	0.11	-1.03	0.9731	0.9938	ENSMUST00000118881	Gm15659	predicted gene 15659 [Source:MGI Symbol;Acc:MGI:3801822]	Multiple_Complex
TC0100000550.mm.1	5.8	5.88	0.1	0.1	-1.06	0.2502	0.6423	ENSMUST00000118496	Gm8812	predicted gene 8812 [Source:MGI Symbol;Acc:MGI:3643091]	Multiple_Complex
TC1800001141.mm.1	6.92	6.15	0.23	0.06	1.71	7.54e-05	0.0133	NM_013512; ENSMUST00000025234; BC007166; BC013557	Epb41l4a	erythrocyte membrane protein band 4.1 like 4a	Coding	3.8	2.37	0.0004	0.2328	overall upregulated in ATM-null mouse cerebellar transcriptome
TC0100000552.mm.1	8.36	8.85	0.4	0.07	-1.4	0.0129	0.1466				NonCoding
TC0100000553.mm.1	6.02	6.44	0.1	0.24	-1.33	0.0201	0.1841				NonCoding
TC0100000554.mm.1	5.73	5.93	0.52	0.5	-1.15	0.9563	0.9899	ENSMUST00000158225	Gm24729	predicted gene, 24729 [Source:MGI Symbol;Acc:MGI:5454506]	Small_RNA
TC0100000555.mm.1	9.38	9.73	0.19	0.28	-1.28	0.0417	0.2719				NonCoding
TC0100000556.mm.1	7.6	7.64	0.11	0.12	-1.03	0.8052	0.9494				NonCoding
TC0100000557.mm.1	7.43	7.3	0.06	0.09	1.09	0.0742	0.3659	ENSMUST00000083760	Gm25411	predicted gene, 25411 [Source:MGI Symbol;Acc:MGI:5455188]	Small_RNA
TC0100000558.mm.1	13.25	13.31	0.21	0.11	-1.05	0.1402	0.5021	NM_175510; ENSMUST00000061620; ENSMUST00000114008; ENSMUST00000136727; ENSMUST00000152844; BC116430; NM_175510.3; OTTMUST00000064844; OTTMUST00000064845; OTTMUST00000064846; OTTMUST00000103888; uc007bif.2; uc007bih.2; uc007bii.2; uc011wmk.1	Unc80	unc-80 homolog (C. elegans)	Multiple_Complex
TC0100000559.mm.1	8.88	9.23	0.17	0.14	-1.28	0.0103	0.1287				NonCoding
TC0100000560.mm.1	10.18	10.42	0.28	0.19	-1.18	0.1001	0.4261				NonCoding
TC0100000561.mm.1	9.04	9.23	0.15	0.07	-1.14	0.0337	0.2432	NM_025683; ENSMUST00000027157; ENSMUST00000113995; ENSMUST00000142920; ENSMUST00000151016; BC019126; NM_025683.2; OTTMUST00000051848; OTTMUST00000051849; OTTMUST00000051850; OTTMUST00000051851; uc007bij.1; uc007bik.1; uc007bil.1	Rpe	ribulose-5-phosphate-3-epimerase	Coding
TC0100000562.mm.1	7.21	7.57	0.16	0.17	-1.28	0.0051	0.0861				NonCoding
TC0100000563.mm.1	6.74	6.89	0.12	0.27	-1.11	0.0554	0.3176				NonCoding
TC0100000564.mm.1	6.49	6.33	0.37	0.3	1.11	0.635	0.889				NonCoding
TC0100000565.mm.1	6.6	6.84	0.26	0.2	-1.18	0.4517	0.7994				NonCoding
TC0100000566.mm.1	6	6.06	0.19	0.24	-1.04	0.9313	0.9836	ENSMUST00000118992	Gm15789	predicted gene 15789 [Source:MGI Symbol;Acc:MGI:3783231]	Multiple_Complex
TC0100000567.mm.1	7.1	7.05	0.11	0.29	1.04	0.7097	0.9193				NonCoding
TC0100000568.mm.1	6.45	6.38	0.37	0.25	1.05	0.2767	0.67	XR_140439.1	LOC100862127	PREDICTED: uncharacterized LOC100862127 (LOC100862127), miscRNA.	NonCoding
TC0100000569.mm.1	4.23	4.35	0.11	0.14	-1.08	0.2643	0.6571	ENSMUST00000158795	Gm27934	predicted gene, 27934 [Source:MGI Symbol;Acc:MGI:5531316]	Small_RNA
TC0100000570.mm.1	4.66	4.54	0.16	0.2	1.08	0.2892	0.6833	ENSMUST00000104140	Gm25832	predicted gene, 25832 [Source:MGI Symbol;Acc:MGI:5455609]	Small_RNA
TC0100000571.mm.1	4.55	4.57	0.15	0.23	-1.01	0.8368	0.9587	ENSMUST00000121328	Gm15826	predicted gene 15826 [Source:MGI Symbol;Acc:MGI:3801881]	Multiple_Complex
TC0100000572.mm.1	4.45	4.48	0.07	0.03	-1.02	0.6758	0.9056	NM_001080809; ENSMUST00000027144; BC126969; NM_001080809.1; OTTMUST00000065667; uc007biy.1; uc007biz.1	Cps1	carbamoyl-phosphate synthetase 1; carbamoyl-phosphate synthetase 1, mRNA (cDNA clone IMAGE:4160125), partial cds.	Multiple_Complex
TC0100000573.mm.1	4.36	4.46	0.08	0.12	-1.07	0.5522	0.8518	ENSMUST00000140506; OTTMUST00000061794	Gm15668; AC133161.1	predicted gene 15668 [Source:MGI Symbol;Acc:MGI:3783110]; novel transcript	NonCoding
TC0100000574.mm.1	4.05	4.02	0.26	0.16	1.02	0.613	0.8794	ENSMUST00000104557	Gm26342	predicted gene, 26342 [Source:MGI Symbol;Acc:MGI:5456119]	Small_RNA
TC0100000575.mm.1	3.55	3.41	0.08	0.11	1.1	0.251	0.6432	OTTMUST00000051774	Kif22-ps	kinesin family member 22, pseudogene	Multiple_Complex
TC0100000576.mm.1	14.72	15.25	0.4	0.34	-1.44	0.1567	0.5271	ENSMUST00000174899	Gm22548	predicted gene, 22548 [Source:MGI Symbol;Acc:MGI:5452325]	Precursor_microRNA
TC0100000577.mm.1	4.18	3.86	0.2	0.13	1.25	0.033	0.2405	ENSMUST00000147834; OTTMUST00000061811	Gm15669; AC154992.1	predicted gene 15669 [Source:MGI Symbol;Acc:MGI:3783111]; novel transcript	NonCoding
TC0100000578.mm.1	3.96	4.03	0.14	0.13	-1.05	0.8777	0.9705				NonCoding
TC0100000579.mm.1	17.68	18.1	0.21	0.11	-1.34	0.0188	0.1774	ENSMUST00000178954	Gm23189	predicted gene, 23189 [Source:MGI Symbol;Acc:MGI:5452966]	Precursor_microRNA
TC0100000580.mm.1	4.13	4.07	0.14	0.08	1.04	0.4582	0.8027	ENSMUST00000124160; OTTMUST00000061856	Gm15671; AC167658.2	predicted gene 15671 [Source:MGI Symbol;Acc:MGI:3783113]; novel transcript	NonCoding
TC0100000581.mm.1	4.07	4.18	0.2	0.16	-1.09	0.7218	0.9232				NonCoding
TC0100000582.mm.1	4.36	4.33	0.21	0.09	1.02	0.6939	0.9132				NonCoding
TC0100000583.mm.1	4.06	4.11	0.05	0.13	-1.04	0.6834	0.9087				NonCoding
TC0100000584.mm.1	4.65	4.66	0.11	0.06	-1	0.4816	0.8159				NonCoding
TC0100000585.mm.1	4.51	4.57	0.13	0.06	-1.04	0.3974	0.7669	NM_001271533; NM_025728; NM_029160; ENSMUST00000065425; ENSMUST00000113940; ENSMUST00000161131; ENSMUST00000161310; BC120668; BC145006; NM_025728.3; NM_029160.2; OTTMUST00000086830; OTTMUST00000086831; OTTMUST00000086832; OTTMUST00000086833; uc007bjg.1; uc007bjh.1; uc007bji.1	Spag16	sperm associated antigen 16; sperm associated antigen 16 (Spag16), transcript variant 2, mRNA.	Multiple_Complex
TC0100000586.mm.1	9.33	9.64	0.69	0.4	-1.24	0.8935	0.9748				NonCoding
TC0100000587.mm.1	8.42	8.48	0.35	0.07	-1.04	0.8526	0.9634	ENSMUST00000102000	Gm23422	predicted gene, 23422 [Source:MGI Symbol;Acc:MGI:5453199]	Small_RNA
TC0300003200.mm.1	8.49	6.54	0.73	0.18	3.88	0.0004	0.0271	NM_001081358; ENSMUST00000106044; BC138450; NM_001081358.1	Lrrc7	leucine rich repeat containing 7	Multiple_Complex	-1.26	-3.54	0.0002	0.2194
TC0100000589.mm.1	4.26	4.35	0.07	0.08	-1.06	0.295	0.6886				NonCoding
TC0100000590.mm.1	7.13	7.15	0.14	0.03	-1.02	0.6644	0.9012	NM_026195; ENSMUST00000027384; ENSMUST00000136443; ENSMUST00000148077; ENSMUST00000154855; ENSMUST00000155769; BC039925; NM_026195.3; OTTMUST00000084659; OTTMUST00000084660; OTTMUST00000084661; OTTMUST00000084662; OTTMUST00000084663; uc007bjr.2; uc007bjs.2; uc007bjt.2	Atic	5-aminoimidazole-4-carboxamide ribonucleotide formyltransferase/IMP cyclohydrolase	Multiple_Complex
TC0100000591.mm.1	4.2	4.26	0.09	0.05	-1.05	0.423	0.783	NR_040308; NR_040308.1; OTTMUST00000052539; OTTMUST00000052540; OTTMUST00000052541; OTTMUST00000052542; uc007bke.1; uc007bkf.1	Apol7d	apolipoprotein L 7d; novel protein	Multiple_Complex
TC0100000592.mm.1	3.76	3.48	0.36	0.18	1.21	0.1136	0.4529				NonCoding
TC0100000593.mm.1	4.4	4.32	0.09	0.15	1.05	0.5827	0.8669	NR_027658; NR_027659; NR_027658.1; NR_027659.1; uc011wmr.1; uc011wms.1	Gm8883	predicted gene 8883; predicted gene 8883 (Gm8883), non-coding RNA.	NonCoding
TC1000002677.mm.1	8.51	7.55	0.39	0.17	1.94	0.0002	0.0198	NR_028262; NR_028262.1; OTTMUST00000113029; OTTMUST00000113030; OTTMUST00000113031; OTTMUST00000113032; OTTMUST00000113033; OTTMUST00000113034; OTTMUST00000113035; OTTMUST00000113036; OTTMUST00000113037; OTTMUST00000113038; OTTMUST00000113039; OTTMUST00000113040; uc007gtz.2; uc007gua.1; uc007guc.2	Rmst	rhabdomyosarcoma 2 associated transcript (non-coding RNA)	NonCoding	-1.69	-3.51	0.0023	0.3141
TC0100000595.mm.1	3.93	3.81	0.15	0.02	1.09	0.3397	0.7255				NonCoding
TC0100000596.mm.1	14.34	13.87	0.3	0.32	1.39	0.0377	0.2576	ENSMUST00000178786	Gm25360	predicted gene, 25360 [Source:MGI Symbol;Acc:MGI:5455137]	Small_RNA
TC0100000597.mm.1	7.46	7.58	0.07	0.08	-1.09	0.1557	0.5258	ENSMUST00000180722; ENSMUST00000181382; ENSMUST00000181973	D230017M19Rik	RIKEN cDNA D230017M19 gene [Source:MGI Symbol;Acc:MGI:2445071]	NonCoding
TC0100000598.mm.1	15.69	15.2	0.17	0.26	1.41	0.0145	0.1546	ENSMUST00000101806	Gm23472	predicted gene, 23472 [Source:MGI Symbol;Acc:MGI:5453249]	Small_RNA
TC0100000599.mm.1	15.69	15.18	0.17	0.29	1.42	0.0175	0.1716	ENSMUST00000177868	Gm24497	predicted gene, 24497 [Source:MGI Symbol;Acc:MGI:5454274]	Small_RNA
TC0100000600.mm.1	14.8	14.49	0.16	0.23	1.24	0.0113	0.1356	ENSMUST00000179876	Gm25939	predicted gene, 25939 [Source:MGI Symbol;Acc:MGI:5455716]	Small_RNA
TC0100000601.mm.1	7.38	7.15	0.16	0.05	1.17	0.0959	0.4167	NM_175564; ENSMUST00000027380; ENSMUST00000141783; BC116730; BC117087; NM_175564.4; OTTMUST00000065965; OTTMUST00000065966; uc007bkk.1	Tmem169	transmembrane protein 169	Coding
TC0100000602.mm.1	8.38	8.05	0.09	0.05	1.25	0.0025	0.0606	NM_009533; ENSMUST00000027379; BC051660; NM_009533.2; uc007bkl.2	Xrcc5	X-ray repair complementing defective repair in Chinese hamster cells 5	Multiple_Complex
TC0100000603.mm.1	4.61	4.56	0.31	0.22	1.03	0.4739	0.8117				NonCoding
TC0100000604.mm.1	5.21	5.33	0.26	0.12	-1.08	0.6014	0.8743				NonCoding
TC0100000605.mm.1	12.26	12.08	0.15	0.12	1.14	0.0419	0.2724	ENSMUST00000146593	Gm15843	predicted gene 15843 [Source:MGI Symbol;Acc:MGI:3801845]	Pseudogene
TC0100000606.mm.1	5.04	4.96	0.17	0.13	1.06	0.2084	0.5973				NonCoding
TC0100000607.mm.1	4.16	3.97	0.07	0.17	1.14	0.1139	0.4536				NonCoding
TC0700001326.mm.1	5.53	4.84	0.16	0.09	1.61	7.63e-05	0.0133				NonCoding	4.83	3.26	0.0141	0.4272
TC1500001238.mm.1	7.39	5.99	0.39	0.23	2.62	7.65e-05	0.0133	NM_007666; ENSMUST00000036439; BC107008; BC107013; NM_007666.3; uc007vif.1; uc007vig.1	Cdh6	cadherin 6	Coding	5.95	2.27	0.0003	0.2292	overall upregulated in ATM-null mouse cerebellar transcriptome
TC0700000913.mm.1	10.63	6.83	1.12	0.7	13.96	7.95e-05	0.0135	NM_080853; ENSMUST00000032710; BC038375; NM_080853.3; uc009hcf.2	Slc17a6	solute carrier family 17 (sodium-dependent inorganic phosphate cotransporter), member 6	Coding	3.8	-2.73	0.0002	0.2168	overall upregulated in ATM-null mouse cerebellar transcriptome
TC0100000611.mm.1	4.77	4.66	0.12	0.06	1.08	0.1081	0.4416				NonCoding
TC0100001048.mm.1	8.19	6.73	0.42	0.16	2.75	8.63e-05	0.0138	NM_001077425; ENSMUST00000043725; ENSMUST00000094621; BC156970; NM_001077425.1; OTTMUST00000052468; uc007cia.1	Cntnap5a	contactin associated protein-like 5A; Synthetic construct Mus musculus clone IMAGE:100063575, MGC:191110 contactin associated protein-like 5A (Cntnap5a) mRNA, encodes complete protein.	Coding	5.82	2.16	0.0006	0.2523	overall upregulated in ATM-null mouse cerebellar transcriptome
TC0100000613.mm.1	4.87	5.07	0.17	0.2	-1.15	0.3412	0.7268				NonCoding
TC0100000614.mm.1	6.13	5.91	0.28	0.04	1.16	0.0565	0.3205				NonCoding
TC0100000615.mm.1	4.54	4.6	0.28	0.24	-1.04	0.82	0.9539	NR_038001; NR_038002; NR_038001.1; NR_038002.1; uc007bla.2; uc029qpb.1	1700027A15Rik	RIKEN cDNA 1700027A15 gene; RIKEN cDNA 1700027A15 gene (1700027A15Rik), transcript variant 2, non-coding RNA.; RIKEN cDNA 1700027A15 gene (1700027A15Rik), transcript variant 1, non-coding RNA.	NonCoding
TC0100000616.mm.1	3.97	3.83	0.2	0.08	1.1	0.6035	0.8754				NonCoding
TC0100000617.mm.1	5.26	5.3	0.18	0.17	-1.02	0.7223	0.9233	ENSMUST00000183977	Pinc	Pregnancy induced noncoding RNA	NonCoding
TC0100000618.mm.1	4.95	5.14	0.23	0.18	-1.14	0.2662	0.6593	NR_040605; NR_040605.1; uc029qpc.1	D530049I02Rik	RIKEN cDNA D530049I02 gene; RIKEN cDNA D530049I02 gene (D530049I02Rik), non-coding RNA.	NonCoding
TC0100000619.mm.1	5.23	5.2	0.07	0.18	1.02	0.8016	0.9481	ENSMUST00000158041	Gm25329	predicted gene, 25329 [Source:MGI Symbol;Acc:MGI:5455106]	Ribosomal
TC0100000620.mm.1	5.06	5.07	0.1	0.1	-1.01	0.9529	0.9894				NonCoding
TC0100000621.mm.1	4.89	4.79	0.16	0.02	1.08	0.6478	0.8951	NM_001034060; NM_001170641; ENSMUST00000080167; ENSMUST00000127134; BC150907; BC150910; NM_001034060.3; NM_001170641.1; OTTMUST00000065972; OTTMUST00000089392; uc007blk.2; uc011wmy.1	Rufy4	RUN and FYVE domain containing 4	Coding
TC0100000622.mm.1	5.18	5.29	0.31	0.05	-1.08	0.5243	0.8381	NM_009909; ENSMUST00000027372; ENSMUST00000106899; BC051677; NM_009909.3; uc007bll.1	Cxcr2	chemokine (C-X-C motif) receptor 2	Coding
TC0100000623.mm.1	6.49	6.46	0.46	0.03	1.02	0.7293	0.9253	ENSMUST00000101821	Gm25524	predicted gene, 25524 [Source:MGI Symbol;Acc:MGI:5455301]	Small_RNA
TC0100000624.mm.1	5.26	5.2	0.29	0.1	1.04	0.8345	0.9582				NonCoding
TC0100000625.mm.1	11.78	11.69	0.07	0.07	1.06	0.2596	0.6522	NM_029711; ENSMUST00000006467; ENSMUST00000113819; ENSMUST00000113820; BC115750; NM_029711.1; OTTMUST00000039637; OTTMUST00000041972; OTTMUST00000041973; uc007bln.1; uc007blo.1; uc007blp.1	Arpc2	actin related protein 2/3 complex, subunit 2	Multiple_Complex
TC0100000626.mm.1	4.26	4.14	0.09	0.18	1.09	0.2104	0.5995	NM_174985; ENSMUST00000077985; BC116914; BC119327; NM_174985.1; uc007blq.1	Gpbar1	G protein-coupled bile acid receptor 1	Coding
TC0100000627.mm.1	9.38	8.95	0.17	0.07	1.35	0.0028	0.0636	NM_001039509; NM_019999; NM_025580; ENSMUST00000027370; ENSMUST00000087225; ENSMUST00000087226; ENSMUST00000113805; ENSMUST00000129219; ENSMUST00000138620; ENSMUST00000152492; BC058945; NM_001039509.1; NM_019999.2; NM_025580.2; OTTMUST00000051553; OTTMUST00000051554; OTTMUST00000051555; OTTMUST00000051563; OTTMUST00000051564; OTTMUST00000051565; OTTMUST00000051566; uc007bls.1; uc007blt.1; uc007bl…	Pnkd	paroxysmal nonkinesiogenic dyskinesia	Multiple_Complex
TC0100000628.mm.1	4.62	4.77	0.26	0.17	-1.11	0.3862	0.7588				NonCoding
TC0100000629.mm.1	5.24	5.23	0.05	0.12	1.01	0.4811	0.8158				NonCoding
TC0100000630.mm.1	5.94	5.98	0.12	0.14	-1.03	0.2964	0.6903				NonCoding
TC0100000631.mm.1	5.37	5.38	0.09	0.03	-1	0.8904	0.974	NM_001033345; ENSMUST00000097697; ENSMUST00000128445; BC150857; OTTMUST00000066048; OTTMUST00000066049; uc007blx.1; uc011wna.1	Catip	ciliogenesis associated TTC17 interacting protein	Coding
TC0100000632.mm.1	5.62	5.5	0.08	0.07	1.08	0.18	0.5604	NM_013612; ENSMUST00000027368; ENSMUST00000127487; ENSMUST00000131511; ENSMUST00000133896; ENSMUST00000134189; ENSMUST00000135137; ENSMUST00000136786; ENSMUST00000147233; ENSMUST00000149166; ENSMUST00000155865; BC109137; BC109138; NM_013612.2; OTTMUST00000040229; OTTMUST00000040230; OTTMUST00000040231; OTTMUST00000040232; OTTMUST00000040233; OTTMUST00000040234; OTTMUST00000040235; OTTMUST00000040…	Slc11a1	solute carrier family 11 (proton-coupled divalent metal ion transporters), member 1	Multiple_Complex
TC0100000633.mm.1	8.19	8.16	0.13	0.05	1.02	0.4584	0.8029	NM_153088; ENSMUST00000027367; ENSMUST00000141175; ENSMUST00000152659; BC049184; BC065158; BC079638; NM_153088.2; OTTMUST00000051577; OTTMUST00000051578; OTTMUST00000051579; uc007blz.2	Ctdsp1	CTD (carboxy-terminal domain, RNA polymerase II, polypeptide A) small phosphatase 1	Multiple_Complex
TC0100000634.mm.1	6.82	6.95	0.18	0.07	-1.09	0.9089	0.9779	NR_029743; NR_029743.1; uc007bma.2	Mir26b	microRNA 26b	Precursor_microRNA
TC0100000635.mm.1	4.45	4.43	0.12	0.04	1.01	0.879	0.9709	NM_009509; ENSMUST00000027366; ENSMUST00000159749; ENSMUST00000161087; ENSMUST00000163018; BC015267; BC117875; BC145671; NM_009509.2; OTTMUST00000051580; OTTMUST00000051581; OTTMUST00000051582; OTTMUST00000051583; uc007bmb.2	Vil1	villin 1	Multiple_Complex
TC0100000636.mm.1	9.34	9.38	0.06	0.11	-1.03	0.7693	0.9387	NM_021383; ENSMUST00000087215; ENSMUST00000137100; ENSMUST00000147810; BC050898; BC051948; NM_021383.5; OTTMUST00000051585; OTTMUST00000051586; OTTMUST00000051587; uc007bmf.2	Rqcd1	rcd1 (required for cell differentiation) homolog 1 (S. pombe)	Multiple_Complex
TC0100000637.mm.1	7.31	7.23	0.07	0.08	1.05	0.3153	0.7072	NM_001081456; NM_148937; ENSMUST00000027362; ENSMUST00000067916; ENSMUST00000113745; ENSMUST00000113747; ENSMUST00000113749; ENSMUST00000113750; ENSMUST00000135111; ENSMUST00000141412; ENSMUST00000152707; BC066156; NM_001081456.1; NM_148937.2; OTTMUST00000051213; OTTMUST00000051214; OTTMUST00000051215; OTTMUST00000051216; OTTMUST00000051217; OTTMUST00000051218; OTTMUST00000051219; uc007bmg.1; uc0…	Plcd4	phospholipase C, delta 4	Multiple_Complex	-1.98	-2.06	0.0091	0.3956
TC0100000638.mm.1	7.72	7.62	0.1	0.13	1.07	0.306	0.6989	NM_025784; ENSMUST00000027358; ENSMUST00000113732; ENSMUST00000113733; ENSMUST00000147464; BC019781; NM_025784.4; OTTMUST00000051600; OTTMUST00000051601; OTTMUST00000051602; OTTMUST00000051603	Bcs1l	BCS1-like (yeast)	Multiple_Complex
TC0100000639.mm.1	6.1	6.1	0.12	0.06	-1.01	0.8304	0.957	NM_175031; ENSMUST00000087183; ENSMUST00000087186; ENSMUST00000113694; ENSMUST00000123154; ENSMUST00000145673; ENSMUST00000148456; ENSMUST00000155473; ENSMUST00000157007; BC043103; BC058698; NM_175031.3; OTTMUST00000051614; OTTMUST00000051615; OTTMUST00000051616; OTTMUST00000051619; OTTMUST00000051620; OTTMUST00000051621; OTTMUST00000051622; OTTMUST00000051623; uc007bmu.1; uc007bmv.1; uc007bmw.1;…	Stk36	serine/threonine kinase 36	Multiple_Complex	-1.93	-2.02	0.0054	0.3591
TC0100000640.mm.1	7.91	8.14	0.03	0.07	-1.17	0.0078	0.109	NM_001014974; ENSMUST00000042125; ENSMUST00000113678; ENSMUST00000128891; ENSMUST00000129890; ENSMUST00000140591; ENSMUST00000141119; ENSMUST00000143790; ENSMUST00000143925; ENSMUST00000145132; ENSMUST00000153636; ENSMUST00000155753; BC085151; NM_001014974.1; OTTMUST00000051630; OTTMUST00000051631; OTTMUST00000051632; OTTMUST00000051633; OTTMUST00000051634; OTTMUST00000051635; OTTMUST00000051636;…	Ttll4	tubulin tyrosine ligase-like family, member 4	Multiple_Complex	1.88	2.16	0.0071	0.3779
TC0100000641.mm.1	8.19	8.5	0.17	0.1	-1.25	0.0082	0.1123				NonCoding
TC0100000642.mm.1	6.49	6.42	0.07	0.04	1.05	0.4013	0.7689	NM_024264; ENSMUST00000027356; BC002183; BC055028; NM_024264.4; uc007bna.1	Cyp27a1	cytochrome P450, family 27, subfamily a, polypeptide 1	Coding
TC0100000643.mm.1	5.11	5.16	0.27	0.17	-1.04	0.9028	0.9768	ENSMUST00000184199	ZNFX1-AS1_2	ZNFX1 antisense RNA 1 conserved region 2	NonCoding
TC0100000644.mm.1	4.48	4.45	0.06	0.09	1.02	0.3457	0.7297	NM_009526; ENSMUST00000006716; BC048700; NM_009526.3; uc007bne.1	Wnt6	wingless-type MMTV integration site family, member 6; wingless-related MMTV integration site 6	Coding
TC0100000645.mm.1	4	3.94	0.1	0.03	1.04	0.5811	0.866	NM_009518; ENSMUST00000006718; BC014737; NM_009518.2; OTTMUST00000049359; uc007bnf.2	Wnt10a	wingless-type MMTV integration site family, member 10A; wingless related MMTV integration site 10a	Coding
TC0100000646.mm.1	6.16	6.23	0.09	0.05	-1.06	0.4114	0.776				NonCoding
TC0100000647.mm.1	4.91	4.83	0.19	0.07	1.05	0.3611	0.7414	ENSMUST00000159627; OTTMUST00000088333	Gm16582; RP23-430G15.2	predicted gene 16582 [Source:MGI Symbol;Acc:MGI:4415002]; Novel transcript	NonCoding
TC0100000648.mm.1	7.22	7.04	0.26	0.18	1.13	0.019	0.1785	NM_009872; ENSMUST00000160379; BC157046; NM_009872.3; OTTMUST00000088334; uc007bng.2	Cdk5r2	cyclin-dependent kinase 5, regulatory subunit 2 (p39); Synthetic construct Mus musculus clone IMAGE:100063282, MGC:191052 cyclin-dependent kinase 5, regulatory subunit 2 (p39) (Cdk5r2) mRNA, encodes complete protein.	Multiple_Complex
TC0100000649.mm.1	3.69	3.65	0.14	0.08	1.02	0.6559	0.8979				NonCoding
TC0100000650.mm.1	4.34	4.24	0.08	0.27	1.07	0.8988	0.9761	ENSMUST00000160540; OTTMUST00000066059	Gm15841; AC139023.4	predicted gene 15841 [Source:MGI Symbol;Acc:MGI:3801860]; Novel transcript	NonCoding
TC0100000651.mm.1	4.34	4.41	0.18	0.1	-1.05	0.5775	0.8641				NonCoding
TC0100000652.mm.1	11.81	11.83	0.12	0.11	-1.02	0.4322	0.7877	NM_170755; ENSMUST00000097694; BC038286; BC070406; NM_170755.2; uc007bnt.1; uc007bnu.1	Fam134a	family with sequence similarity 134, member A	Coding
TC0100000653.mm.1	6.85	6.76	0.11	0.04	1.06	0.2439	0.6365	NM_001159905; NM_001159906; NM_026846; ENSMUST00000027394; ENSMUST00000160033; ENSMUST00000160282; ENSMUST00000160439; ENSMUST00000160903; ENSMUST00000161106; ENSMUST00000161657; ENSMUST00000162768; BC011495; NM_001159905.1; NM_001159906.1; NM_026846.3; OTTMUST00000088510; OTTMUST00000088511; OTTMUST00000088512; OTTMUST00000088513; OTTMUST00000088515; OTTMUST00000088516; OTTMUST00000088517; OTTMU…	Zfand2b	zinc finger, AN1 type domain 2B	Multiple_Complex
TC0100000654.mm.1	7.03	7.05	0.07	0.05	-1.01	0.6177	0.8814	NM_001267620; NM_026187; NR_051998; NR_051999; ENSMUST00000127625; ENSMUST00000127860; ENSMUST00000131788; ENSMUST00000134233; ENSMUST00000134378; ENSMUST00000145459; ENSMUST00000151887; ENSMUST00000152233; BC150879; NM_026187.4; OTTMUST00000051179; OTTMUST00000051180; OTTMUST00000051181; OTTMUST00000051183; OTTMUST00000051184; OTTMUST00000051185; OTTMUST00000051187; uc029qpe.1; uc029qpf.1; uc029…	Ankzf1	ankyrin repeat and zinc finger domain containing 1; ankyrin repeat and zinc finger domain containing 1 (Ankzf1), transcript variant 3, non-coding RNA.	Multiple_Complex
TC0100000655.mm.1	7.09	6.95	0.07	0.07	1.1	0.102	0.4297	NM_001277992; NM_011494; NR_102731; ENSMUST00000027401; ENSMUST00000123825; ENSMUST00000126328; ENSMUST00000131738; ENSMUST00000135484; ENSMUST00000139627; ENSMUST00000142052; ENSMUST00000144355; ENSMUST00000145144; ENSMUST00000156012; BC005703; BC028999; NM_011494.5; OTTMUST00000073490; OTTMUST00000073491; OTTMUST00000073492; OTTMUST00000073493; OTTMUST00000073494; OTTMUST00000073495; OTTMUST000…	Stk16	serine/threonine kinase 16; serine/threonine kinase 16 (Stk16), mRNA.	Multiple_Complex
TC0100000656.mm.1	8.08	7.86	0.07	0.09	1.17	0.0149	0.1572	NM_001159883; NM_001159884; NM_001159885; NM_020266; NM_178055; ENSMUST00000055223; ENSMUST00000082158; BC011090; NM_001159883.1; NM_001159884.1; NM_001159885.1; NM_020266.2; NM_178055.4; uc007bom.2; uc007bon.2; uc007boo.2; uc007bop.2; uc011wnm.1	Dnajb2	DnaJ (Hsp40) homolog, subfamily B, member 2	Multiple_Complex
TC0100000657.mm.1	4.8	4.85	0.11	0.05	-1.04	0.5947	0.8717	NM_010043; ENSMUST00000027409; ENSMUST00000125948; ENSMUST00000144894; BC031760; NM_010043.1; OTTMUST00000046346; OTTMUST00000046347; OTTMUST00000046348; uc007box.1	Des	desmin	Multiple_Complex
TC0100000658.mm.1	7.61	7.86	0.09	0.1	-1.19	0.0133	0.1485	NM_001085370; NM_001085371; NM_001173477; NM_007463; ENSMUST00000087122; ENSMUST00000113587; ENSMUST00000113588; ENSMUST00000113589; ENSMUST00000113590; ENSMUST00000122266; ENSMUST00000125118; ENSMUST00000125306; ENSMUST00000132222; ENSMUST00000132228; ENSMUST00000137868; ENSMUST00000143679; ENSMUST00000146705; ENSMUST00000148515; NM_001085370.1; NM_001085371.1; NM_001173477.1; NM_007463.4; OTTMU…	Speg	SPEG complex locus	Multiple_Complex
TC0100000659.mm.1	9.65	9.82	0.26	0.2	-1.13	0.1477	0.5132	NM_133708; ENSMUST00000037796; ENSMUST00000113584; ENSMUST00000124539; ENSMUST00000131545; ENSMUST00000132291; ENSMUST00000133418; ENSMUST00000135453; ENSMUST00000140287; ENSMUST00000141124; ENSMUST00000143730; ENSMUST00000144874; ENSMUST00000145166; BC008116; NM_133708.3; OTTMUST00000046364; OTTMUST00000046365; OTTMUST00000046366; OTTMUST00000046367; OTTMUST00000046368; OTTMUST00000046369; OTTMU…	Gmppa	GDP-mannose pyrophosphorylase A	Multiple_Complex
TC1600001810.mm.1	7.44	6.64	0.27	0.11	1.75	8.68e-05	0.0138	NM_007938; ENSMUST00000068860; ENSMUST00000159383; ENSMUST00000161358; ENSMUST00000162129; BC141090; BC167214; NM_007938.2; OTTMUST00000064565; OTTMUST00000064566; OTTMUST00000064662; OTTMUST00000064663; uc007zpo.1; uc007zpp.1; uc007zpq.1; uc012agy.1	Epha6	Eph receptor A6; Synthetic construct Mus musculus clone IMAGE:100068114, MGC:195731 Eph receptor A6 (Epha6) mRNA, encodes complete protein.	Multiple_Complex	4.4	2.05	0.0015	0.2893	overall upregulated in ATM-null mouse cerebellar transcriptome
TC0100000661.mm.1	6.39	6.51	0.04	0.11	-1.09	0.0833	0.3879	NM_177056; ENSMUST00000050899; ENSMUST00000113575; ENSMUST00000148980; BC059868; NM_177056.4; OTTMUST00000046320; OTTMUST00000046321; OTTMUST00000046322; uc007bpl.2; uc007bpm.2	Tmem198	transmembrane protein 198	Coding
TC0100000662.mm.1	8.54	8.31	0.18	0.07	1.17	0.0442	0.2807	NM_010564; ENSMUST00000037330; BC056627; NM_010564.4; OTTMUST00000046355; uc007bps.1	Inha	inhibin alpha	Coding
TC0100000663.mm.1	6.16	6.31	0.07	0.06	-1.11	0.1636	0.5369	NM_027886; ENSMUST00000027414; ENSMUST00000113553; ENSMUST00000129652; ENSMUST00000129794; ENSMUST00000140963; ENSMUST00000146575; ENSMUST00000150560; ENSMUST00000154303; ENSMUST00000156838; BC061635; NM_027886.3; OTTMUST00000046356; OTTMUST00000046357; OTTMUST00000046358; OTTMUST00000046359; OTTMUST00000046360; OTTMUST00000046361; OTTMUST00000046362; OTTMUST00000046363; OTTMUST00000078147; uc007…	Stk11ip	serine/threonine kinase 11 interacting protein	Multiple_Complex
TC0100000664.mm.1	4.94	4.76	0.05	0.21	1.14	0.162	0.5347	ENSMUST00000118933	Gm15183	predicted gene 15183 [Source:MGI Symbol;Acc:MGI:3705481]	Multiple_Complex
TC0100000665.mm.1	8.25	8.22	0.09	0.05	1.02	0.3964	0.7661	NM_009208; ENSMUST00000027415; ENSMUST00000124341; ENSMUST00000129703; ENSMUST00000132110; ENSMUST00000132612; ENSMUST00000138814; ENSMUST00000142257; ENSMUST00000145258; ENSMUST00000145516; ENSMUST00000150142; ENSMUST00000154101; BC080271; NM_009208.3; OTTMUST00000046376; OTTMUST00000046377; OTTMUST00000046378; OTTMUST00000046379; OTTMUST00000046380; OTTMUST00000046381; OTTMUST00000046382; OTTMU…	Slc4a3	solute carrier family 4 (anion exchanger), member 3	Multiple_Complex
TC0100000666.mm.1	4.51	4.55	0.11	0.03	-1.03	0.4744	0.8118	ENSMUST00000117745	Gm15180	predicted gene 15180 [Source:MGI Symbol;Acc:MGI:3705360]	Multiple_Complex
TC0100000667.mm.1	4.51	4.44	0.16	0.07	1.04	0.305	0.698	ENSMUST00000120832; XM_003688769.1	Gm15182; LOC100862333	predicted gene 15182 [Source:MGI Symbol;Acc:MGI:3705533]; PREDICTED: zinc finger protein 99-like (LOC100862333), mRNA.	Multiple_Complex
TC0100000668.mm.1	5.28	5.27	0.16	0.06	1.01	0.5811	0.866	ENSMUST00000121823	Gm5257	predicted gene 5257 [Source:MGI Symbol;Acc:MGI:3647791]	Pseudogene
TC0100000669.mm.1	9.77	10.06	0.22	0.14	-1.22	0.1756	0.5541				NonCoding
TC0100000670.mm.1	4.82	4.74	0.1	0.2	1.06	0.9537	0.9894				NonCoding
TC0100000671.mm.1	4.74	4.83	0.11	0.1	-1.07	0.2097	0.5989	NR_038012; NR_038013; NR_038012.1; NR_038013.1; uc007bpy.1; uc011wns.1	Gm17751	predicted gene, 17751; predicted gene, 17751 (Gm17751), transcript variant 1, non-coding RNA.; predicted gene, 17751 (Gm17751), transcript variant 2, non-coding RNA.	NonCoding
TC0100000672.mm.1	4.29	4.33	0.2	0.12	-1.03	0.6815	0.9077	NR_105761	Mir6343	microRNA 6343	Precursor_microRNA
TC0100000673.mm.1	4.17	4.1	0.13	0.16	1.06	0.5164	0.8336				NonCoding
TC0100000674.mm.1	5.48	5.77	0.17	0.13	-1.23	0.007	0.1026	ENSMUST00000158701	Gm25974	predicted gene, 25974 [Source:MGI Symbol;Acc:MGI:5455751]	Ribosomal
TC0100000675.mm.1	4.41	4.37	0.01	0.37	1.03	0.3835	0.7569				NonCoding
TC0100000676.mm.1	3.41	3.37	0.08	0.03	1.03	0.6003	0.8738				NonCoding
TC0100000677.mm.1	4.13	4.17	0.19	0.22	-1.02	0.7252	0.9241				NonCoding
TC0100000678.mm.1	12.24	12.4	0.15	0.06	-1.11	0.4905	0.8203	NM_001004173; ENSMUST00000036172; BC049995; BC147843; BC147850; NM_001004173.2; uc007bqe.1	Sgpp2	sphingosine-1-phosphate phosphotase 2	Coding
TC0100000679.mm.1	7.26	7.38	0.34	0.27	-1.09	0.4076	0.7733				NonCoding
TC0100000680.mm.1	7.55	7.99	0.29	0.26	-1.36	0.0201	0.1837				NonCoding
TC0100000681.mm.1	4.81	4.8	0.2	0.07	1.01	0.4128	0.7772	NM_026713; ENSMUST00000012331; ENSMUST00000113524; ENSMUST00000125458; ENSMUST00000134947; ENSMUST00000149732; ENSMUST00000152111; BC106135; NM_026713.3; OTTMUST00000053006; OTTMUST00000053007; OTTMUST00000053008; OTTMUST00000053009; OTTMUST00000053010; uc007bqk.1; uc007bql.2; uc007bqm.2	Mogat1	monoacylglycerol O-acyltransferase 1	Multiple_Complex
TC0100000682.mm.1	11.75	11.49	0.16	0.09	1.2	0.0144	0.1544	NM_001001981; NM_001033606; NM_001136222; NM_001136226; NM_028817; ENSMUST00000035779; ENSMUST00000053760; ENSMUST00000132997; ENSMUST00000134566; ENSMUST00000135642; ENSMUST00000142704; ENSMUST00000148608; ENSMUST00000151622; ENSMUST00000154777; BC031529; BC141102; NM_001001981.3; NM_001033606.2; NM_001136222.1; NM_001136226.1; NM_028817.3; OTTMUST00000082782; OTTMUST00000082783; OTTMUST00000082…	Utp14b; Acsl3	UTP14, U3 small nucleolar ribonucleoprotein, homolog B (yeast); acyl-CoA synthetase long-chain family member 3	Multiple_Complex
TC0100000683.mm.1	3.63	3.48	0.17	0.03	1.11	0.1054	0.4363				NonCoding
TC0100000684.mm.1	4.1	4.1	0.09	0.17	1	0.7563	0.9343	NM_021342; ENSMUST00000057262; BC032920; NM_021342.1; uc007bqq.1	Kcne4	potassium voltage-gated channel, Isk-related subfamily, gene 4	Coding
TC0100000685.mm.1	6.96	7.36	0.43	0.34	-1.32	0.2532	0.6453	ENSMUST00000183769	AC166333.1	N/A	Precursor_microRNA
TC0100000686.mm.1	4.42	4.64	0.3	0.15	-1.16	0.7881	0.9441	XR_140442.1	LOC100862182	PREDICTED: uncharacterized LOC100862182 (LOC100862182), miscRNA.	NonCoding
TC0100000687.mm.1	3.38	3.36	0.13	0.04	1.02	0.8257	0.9555	XR_140443.1	Gm10555	PREDICTED: predicted gene 10555 (Gm10555), miscRNA.	NonCoding
TC0100000688.mm.1	6.95	6.86	0.1	0.05	1.07	0.2402	0.6328	NM_001081210; ENSMUST00000027464; NM_001081210.1; uc007bqx.1; uc007bqy.1	Mrpl44	mitochondrial ribosomal protein L44	Coding
TC0100000689.mm.1	3.84	3.82	0.07	0.16	1.01	0.8078	0.9504				NonCoding
TC0100000690.mm.1	6.74	6.04	0.29	0.64	1.63	0.2039	0.5909	XR_140444.1	LOC100862198	PREDICTED: uncharacterized LOC100862198 (LOC100862198), miscRNA.	NonCoding
TC0100000691.mm.1	17.5	17.28	0.33	0.16	1.17	0.0585	0.3252	ENSMUST00000179111	Gm23934	predicted gene, 23934 [Source:MGI Symbol;Acc:MGI:5453711]	Small_RNA
TC0100000692.mm.1	5.13	5.35	0.2	0.13	-1.17	0.2739	0.6667				NonCoding
TC0100000693.mm.1	3.8	3.74	0.11	0.12	1.04	0.3935	0.7643				NonCoding
TC0100000694.mm.1	3	3.26	0.19	0.04	-1.2	0.1129	0.4515				NonCoding
TC0100000695.mm.1	4.65	4.6	0.13	0.19	1.03	0.5618	0.8571				NonCoding
TC0100000696.mm.1	4.25	4.35	0.1	0.21	-1.07	0.643	0.8927	NR_040460; NR_040460.1; uc029qpk.1	1700016L21Rik	RIKEN cDNA 1700016L21 gene; RIKEN cDNA 1700016L21 gene (1700016L21Rik), non-coding RNA.	NonCoding
TC0100000697.mm.1	8.28	8.16	0.24	0.09	1.09	0.9586	0.9906	NM_172849; ENSMUST00000068275; ENSMUST00000113494; ENSMUST00000123285; ENSMUST00000123720; ENSMUST00000137862; BC082310; NM_172849.3; OTTMUST00000066074; OTTMUST00000066075; OTTMUST00000066076; OTTMUST00000066077; OTTMUST00000066078; uc007brj.1; uc007brk.1; uc007brl.1; uc007brm.1; uc007brn.1	Nyap2	neuronal tyrosine-phophorylated phosphoinositide 3-kinase adaptor 2	Multiple_Complex
TC0100000698.mm.1	7.23	7.39	0.15	0.06	-1.12	0.1628	0.536				NonCoding
TC0100000699.mm.1	5.9	5.78	0.34	0.13	1.09	0.1474	0.513				NonCoding
TC0100000700.mm.1	3.52	3.46	0.23	0.14	1.04	0.5692	0.8598				NonCoding
TC0100000701.mm.1	7.88	7.85	0.07	0.16	1.02	0.8795	0.971	NR_105762	Mir6344	microRNA 6344	Precursor_microRNA
TC0100000702.mm.1	4.43	4.58	0.13	0.31	-1.11	0.5363	0.844	ENSMUST00000023262	Gm9747	predicted gene 9747 [Source:MGI Symbol;Acc:MGI:3710571]	Coding
TC0100000703.mm.1	7.11	6.99	0.13	0.06	1.08	0.2281	0.6189	NM_001122685; NM_029777; ENSMUST00000027322; ENSMUST00000140020; BC005518; NM_001122685.1; NM_029777.3; OTTMUST00000050884; OTTMUST00000050885; uc007brq.3; uc007brr.2	Rhbdd1	rhomboid domain containing 1	Multiple_Complex
TC0100000704.mm.1	4.5	4.48	0.24	0.34	1.01	0.4171	0.7797	XR_140446.1	Gm19552	PREDICTED: predicted gene, 19552 (Gm19552), miscRNA.	NonCoding
TC0100000705.mm.1	3.92	4.1	0.23	0.17	-1.13	0.2933	0.687				NonCoding
TC0100000706.mm.1	4.66	4.7	0.17	0.03	-1.03	0.7452	0.9306	NM_007734; ENSMUST00000113457; ENSMUST00000125563; ENSMUST00000141994; ENSMUST00000152664; NM_007734.2; OTTMUST00000051474; OTTMUST00000051475; OTTMUST00000051476; OTTMUST00000051477; uc007bru.1; uc007brv.1	Col4a3	collagen, type IV, alpha 3	Multiple_Complex
TC0100000707.mm.1	7.62	7.7	0.9	0.5	-1.06	0.4831	0.8165	ENSMUST00000083121	n-R5s213	nuclear encoded rRNA 5S 213 [Source:MGI Symbol;Acc:MGI:4422078]	Ribosomal
TC0100000708.mm.1	12.31	12.15	0.13	0.02	1.12	0.2516	0.6439	NM_029409; ENSMUST00000073025; ENSMUST00000078332; ENSMUST00000159279; ENSMUST00000160044; ENSMUST00000160632; ENSMUST00000160744; ENSMUST00000160750; ENSMUST00000160786; ENSMUST00000160972; ENSMUST00000161572; ENSMUST00000161648; ENSMUST00000162003; ENSMUST00000162056; ENSMUST00000162573; ENSMUST00000162794; BC016597; BC059229; NM_029409.2; OTTMUST00000088341; OTTMUST00000088342; OTTMUST00000088…	Mff	mitochondrial fission factor	Multiple_Complex
TC0100000709.mm.1	7.18	7.16	0.21	0.16	1.01	0.639	0.8908				NonCoding
TC0100000710.mm.1	4.72	4.73	0.18	0.1	-1.01	0.9755	0.9944				NonCoding
TC0100000711.mm.1	12.67	12.8	0.14	0.06	-1.1	0.0368	0.2548	NM_010472; ENSMUST00000063380; ENSMUST00000113444; BC031154; NM_010472.2; uc007bse.1; uc007bsf.1; uc007bsg.1; uc007bsh.1	Agfg1	ArfGAP with FG repeats 1	Multiple_Complex
TC0100000712.mm.1	9.3	9.64	0.14	0.23	-1.27	0.0578	0.3243				NonCoding
TC0100000713.mm.1	6.46	6.37	0.18	0.05	1.07	0.4884	0.8191				NonCoding
TC0100000714.mm.1	6.51	6.7	0.26	0.2	-1.14	0.2037	0.5908				NonCoding
TC0100000715.mm.1	4.97	5.01	0.28	0.06	-1.03	0.1792	0.5593				NonCoding
TC0100000716.mm.1	4.69	4.68	0.05	0.05	1.01	0.6685	0.9027				NonCoding
TC0100000717.mm.1	3.64	3.64	0.07	0.26	1	0.4825	0.8162	XM_896507.2	Krtap28-13	PREDICTED: keratin associated protein 28-13 (Krtap28-13), mRNA.	Multiple_Complex
TC0100000718.mm.1	5.3	5.37	0.05	0.04	-1.05	0.2847	0.6785	NM_001159738; NM_016960; ENSMUST00000027351; ENSMUST00000113437; BC028504; NM_001159738.1; NM_016960.2; OTTMUST00000040227; OTTMUST00000040228; uc007bsk.2; uc007bsl.2; uc007bsm.2	Ccl20	chemokine (C-C motif) ligand 20	Coding
TC0100000719.mm.1	4.35	4.27	0.11	0.03	1.06	0.5928	0.8711	NM_027725; NR_027636; ENSMUST00000065403; ENSMUST00000065436; ENSMUST00000113436; ENSMUST00000133079; ENSMUST00000149342; BC145995; NM_027725.3; NR_027636.1; OTTMUST00000055298; OTTMUST00000055299; OTTMUST00000055300; OTTMUST00000064965; OTTMUST00000064966; uc007bsn.2; uc007bso.2; uc011wob.1	Daw1	dynein assembly factor with WDR repeat domains 1	Multiple_Complex
TC0100000720.mm.1	7.19	7.41	0.18	0.48	-1.17	0.3054	0.6985				NonCoding
TC0100000721.mm.1	8.8	9.15	0.15	0.23	-1.28	0.0359	0.2513	ENSMUST00000110799	Gm6374	predicted gene 6374	Pseudogene
TC0100000722.mm.1	18.05	18.27	0.09	0.03	-1.16	0.027	0.2162	ENSMUST00000178653	Gm25754	predicted gene, 25754 [Source:MGI Symbol;Acc:MGI:5455531]	Precursor_microRNA
TC0100000723.mm.1	8.22	8.27	0.18	0.21	-1.04	0.1545	0.5239	ENSMUST00000104548	Gm24555	predicted gene, 24555 [Source:MGI Symbol;Acc:MGI:5454332]	Small_RNA
TC0100000724.mm.1	4.78	4.8	0.2	0.12	-1.01	0.8402	0.9599	NR_039588; NR_039588.1; uc029qpm.1	Mir5126	microRNA 5126	Precursor_microRNA
TC0100000725.mm.1	6.66	6.57	0.11	0.2	1.07	0.8744	0.9699	NM_025386; ENSMUST00000097672; ENSMUST00000139562; ENSMUST00000143656; ENSMUST00000151737; BC049581; NM_025386.3; OTTMUST00000050898; OTTMUST00000050899; OTTMUST00000050900; OTTMUST00000050901; uc007btc.2	Fbxo36	F-box protein 36	Multiple_Complex
TC0100000726.mm.1	3.56	3.53	0.05	0.16	1.02	0.7794	0.9417	XM_003084455.1	Gm15433	predicted pseudogene 15433	Pseudogene
TC0100000727.mm.1	4.27	4.27	0.18	0.12	1	0.6334	0.8885				NonCoding
TC0100000728.mm.1	5.3	5.01	0.38	0.36	1.22	0.4816	0.8159				NonCoding
TC0100000729.mm.1	3.99	3.98	0.11	0.25	1	0.9608	0.991				NonCoding
TC0100000730.mm.1	5.19	5.32	0.38	0.28	-1.1	0.3421	0.7271				NonCoding
TC0100000734.mm.1	15.79	15.66	0.24	0.21	1.09	0.0658	0.3453	OTTMUST00000051265	Rpl19-ps1	ribosomal protein L19, pseudogene 1	Multiple_Complex
TC0100000735.mm.1	7.41	7.39	0.27	0.6	1.01	0.7402	0.929	ENSMUST00000160487	Gm2389	predicted pseudogene 2389 [Source:MGI Symbol;Acc:MGI:3780557]	Pseudogene
TC0100000736.mm.1	5.71	5.67	0.18	0.09	1.03	0.3537	0.7356	ENSMUST00000097669	Gm10553	predicted gene 10553 [Source:MGI Symbol;Acc:MGI:3642178]	Coding
TC0100000738.mm.1	3.68	3.58	0.21	0.08	1.07	0.9081	0.9778	ENSMUST00000159317	Gm16038	predicted gene 16038 [Source:MGI Symbol;Acc:MGI:3802117]	Pseudogene
TC0100000739.mm.1	5.19	5.32	0.38	0.28	-1.1	0.3421	0.7271				NonCoding
TC0100000741.mm.1	5.76	6.27	1	0.23	-1.42	0.385	0.758				NonCoding
TC0100000742.mm.1	5.9	5.99	0.1	0.15	-1.06	0.181	0.5617	ENSMUST00000160802; ENSMUST00000162896	Gm6264	predicted gene 6264 [Source:MGI Symbol;Acc:MGI:3779580]	Multiple_Complex
TC0100000743.mm.1	4.64	4.72	0.13	0.05	-1.05	0.3696	0.7476	NM_001081746; NM_001081746.1; uc007btq.1; uc007btr.1	Gm7609	predicted pseudogene 7609	Multiple_Complex
TC0100000744.mm.1	3.77	3.87	0.13	0.15	-1.08	0.1326	0.489				NonCoding
TC0100000745.mm.1	5.3	5.01	0.38	0.36	1.22	0.4816	0.8159				NonCoding
TC0100000746.mm.1	3.99	3.98	0.11	0.25	1	0.9608	0.991				NonCoding
TC0100000747.mm.1	5.07	5.11	0.09	0.11	-1.03	0.8461	0.9615	ENSMUST00000162347; OTTMUST00000072490	Gm16028; AC123856.7	predicted gene 16028 [Source:MGI Symbol;Acc:MGI:3801982]; Novel transcript	NonCoding
TC0100000748.mm.1	5.19	5.32	0.38	0.28	-1.1	0.3421	0.7271				NonCoding
TC0100000750.mm.1	6.14	6.28	0.74	0.29	-1.1	0.7529	0.9333				NonCoding
TC0100000752.mm.1	5.21	5.26	0.21	0.1	-1.04	0.9645	0.9919	ENSMUST00000161282; ENSMUST00000161923; OTTMUST00000072347; OTTMUST00000072348	Gm16025; AC167036.6	predicted gene 16025 [Source:MGI Symbol;Acc:MGI:3802144]; Novel transcript	NonCoding
TC0100000753.mm.1	5.19	5.32	0.38	0.28	-1.1	0.3421	0.7271				NonCoding
TC0100000755.mm.1	5.76	6.27	1	0.23	-1.42	0.385	0.758				NonCoding
TC0100000757.mm.1	6.9	6.94	0.05	0.26	-1.03	0.7818	0.9422	XM_001473524.2	Gm2427	PREDICTED: predicted gene 2427 (Gm2427), mRNA.	Coding
TC0100000758.mm.1	4.79	4.92	0.08	0.12	-1.09	0.135	0.493	ENSMUST00000159601; XM_979370.3; uc007bty.1	Gm7592; Csprs	predicted gene 7592; component of Sp100-rs	Multiple_Complex
TC0100000759.mm.1	5.3	5.01	0.38	0.36	1.22	0.4816	0.8159				NonCoding
TC0100000760.mm.1	4.31	4.2	0.11	0.13	1.08	0.2783	0.6713				NonCoding
TC0100000761.mm.1	4.52	4.54	0.33	0.3	-1.01	0.377	0.7525	ENSMUST00000178024	G530012D18Rik	RIKEN cDNA G530012D1 gene [Source:MGI Symbol;Acc:MGI:3642025]	Coding
TC0100000762.mm.1	5	4.98	0.22	0.3	1.01	0.3281	0.7171				NonCoding
TC0100000763.mm.1	4.06	4.21	0.34	0.1	-1.11	0.1785	0.5581				NonCoding
TC0100000764.mm.1	3.41	3.5	0.09	0.09	-1.07	0.4651	0.8062	ENSMUST00000162784; OTTMUST00000074814	Gm16094; AC147806.5	predicted gene 16094 [Source:MGI Symbol;Acc:MGI:3801967]; Novel transcript	NonCoding
TC0100000765.mm.1	6.02	6.01	0.11	0.15	1	0.7034	0.9167	NM_001013817; ENSMUST00000080204; ENSMUST00000113385; ENSMUST00000159234; ENSMUST00000160119; ENSMUST00000161497; ENSMUST00000162925; BC069971; NM_001013817.2; OTTMUST00000074815; OTTMUST00000074816; OTTMUST00000074817; OTTMUST00000074899; OTTMUST00000074900; OTTMUST00000074901; uc007buc.1	Sp140	Sp140 nuclear body protein	Multiple_Complex
TC1000002780.mm.1	7.56	5.73	0.7	0.18	3.56	8.73e-05	0.0138	NM_024435; ENSMUST00000020040; BC043024; NM_024435.2; uc007gye.1	Nts	neurotensin	Coding	10.03	2.65	0.0013	0.2843	neuropeptide pathway
TC0100000767.mm.1	3.8	3.7	0.26	0.11	1.07	0.2297	0.6209	NR_106172	Mir8096	microRNA 8096	Precursor_microRNA
TC0100000768.mm.1	18.6	18.94	0.25	0.15	-1.26	0.1895	0.5717	ENSMUST00000175454	Gm25472	predicted gene, 25472 [Source:MGI Symbol;Acc:MGI:5455249]	Precursor_microRNA
TC0100000769.mm.1	3.69	3.82	0.07	0.09	-1.09	0.3265	0.7159	NR_108086	9930111H07Rik	RIKEN cDNA 9930111H07 gene	NonCoding
TC0100000770.mm.1	12.64	12.65	0.14	0.03	-1.01	0.5821	0.8666	ENSMUST00000175191	Gm22906	predicted gene, 22906	NonCoding
TC0100000771.mm.1	10.76	10.63	0.08	0.06	1.1	0.0707	0.3573	NM_133781; ENSMUST00000097666; ENSMUST00000113360; ENSMUST00000126962; ENSMUST00000130754; BC020041; NM_133781.4; OTTMUST00000051256; OTTMUST00000051257; OTTMUST00000051258; OTTMUST00000051259; uc007bum.2	Cab39	calcium binding protein 39	Multiple_Complex
TC0100000772.mm.1	6.39	6.7	0.24	0.12	-1.24	0.0146	0.155				NonCoding
TC0100000773.mm.1	5.89	5.93	0.11	0.16	-1.03	0.7313	0.9259				NonCoding
TC0100000774.mm.1	9.92	9.62	0.15	0.1	1.24	0.0071	0.1035	NM_022417; ENSMUST00000027425; ENSMUST00000139837; BC012952; NM_022417.3; OTTMUST00000074348; OTTMUST00000074349; uc011wof.1	Itm2c	integral membrane protein 2C	Multiple_Complex
TC0100000775.mm.1	4.12	4.08	0.13	0.09	1.03	0.3644	0.7438	NR_037692; NR_037692.1; uc007bup.2	4933407L21Rik	RIKEN cDNA 4933407L21 gene	Multiple_Complex
TC0100000776.mm.1	5.18	5.18	0.15	0.23	-1	0.5126	0.8321				NonCoding
TC0100000777.mm.1	4	4	0.09	0.13	1	0.5263	0.8391	NM_001122732; NM_027029; NM_027300; NM_028647; ENSMUST00000052854; ENSMUST00000113344; ENSMUST00000125083; ENSMUST00000129169; ENSMUST00000130504; ENSMUST00000131151; ENSMUST00000135440; ENSMUST00000149469; ENSMUST00000152501; ENSMUST00000153247; ENSMUST00000159876; BC061025; NM_001122732.1; NM_027029.2; NM_027300.3; NM_028647.4; OTTMUST00000066171; OTTMUST00000066172; OTTMUST00000066173; OTTMUST…	Spata3	spermatogenesis associated 3	Multiple_Complex
TC0100000778.mm.1	7.17	7.07	0.14	0.04	1.08	0.2946	0.6881	NM_001144992; NM_001144993; ENSMUST00000027429; ENSMUST00000165824; BC137675; BC144821; NM_001144992.1; NM_001144993.1; uc007bux.2; uc011wog.1	2810459M11Rik	RIKEN cDNA 2810459M11 gene	Coding
TC0100000780.mm.1	11.07	10.79	0.34	0.43	1.21	0.0895	0.4018	ENSMUST00000104086	Gm22786	predicted gene, 22786 [Source:MGI Symbol;Acc:MGI:5452563]	Small_RNA
TC0100000781.mm.1	7.47	7.53	0.35	0.25	-1.04	0.4672	0.8068				NonCoding
TC0100000782.mm.1	5.15	5.28	0.25	0.14	-1.1	0.2127	0.6023				NonCoding
TC0100000783.mm.1	4.56	4.47	0.11	0.06	1.06	0.6523	0.897	NM_145222; ENSMUST00000113306; BC031187; BC060507; NM_145222.2; uc007bvk.2	B3gnt7	UDP-GlcNAc:betaGal beta-1,3-N-acetylglucosaminyltransferase 7	Multiple_Complex
TC0100000784.mm.1	3.83	3.86	0.1	0.04	-1.02	0.732	0.9261				NonCoding
TC0100000785.mm.1	4.35	4.26	0.05	0.09	1.07	0.3809	0.7552	XM_357111.4	Gm5258	predicted gene 5258	Coding
TC0100000786.mm.1	4.87	4.99	0.11	0.14	-1.08	0.2024	0.5891	NR_015507; NR_015507.1; uc011woj.1	C130036L24Rik	RIKEN cDNA C130036L24 gene	NonCoding
TC0100000787.mm.1	4.35	4.25	0.13	0.1	1.07	0.2085	0.5974	NM_027966; ENSMUST00000046004; BC100497; BC145753; NM_027966.1; uc007bvo.2	1700019O17Rik	RIKEN cDNA 1700019O17 gene	Coding
TC0100000788.mm.1	4.59	4.75	0.06	0.1	-1.12	0.1865	0.5677				NonCoding
TC0100000789.mm.1	3.58	3.52	0.08	0.13	1.05	0.6025	0.8749				NonCoding
TC0100000790.mm.1	15.08	15.02	0.08	0.15	1.05	0.1272	0.4792	NM_008972; ENSMUST00000045897; BC081453; BC083135; BC085171; NM_008972.2; uc007bvp.1	Ptma	prothymosin alpha	Coding
TC0100000791.mm.1	4.51	4.18	0.33	0.17	1.26	0.1424	0.5051				NonCoding
TC4_GL456350_random00000010.mm.1	5.71	6.33	0.11	0.15	-1.53	8.88e-05	0.014	NM_001085530; uc029vci.1	Fam205a2; Gm10600	family with sequence similarity 205, member A2; predicted gene 10600	Coding	-3.94	-2.61	0.0019	0.3038
TC0100000793.mm.1	4.93	4.86	0.11	0.17	1.05	0.1818	0.563				NonCoding
TC0100000794.mm.1	8.12	8.25	0.12	0.06	-1.09	0.2693	0.6621	NM_001172157; NM_153530; ENSMUST00000065694; ENSMUST00000168237; BC036177; NM_001172157.1; NM_153530.2; uc007bvu.2; uc007bvv.2; uc007bvw.2	Dis3l2	DIS3 mitotic control homolog (S. cerevisiae)-like 2	Multiple_Complex
TC0100000795.mm.1	5.17	5.51	0.3	0.12	-1.27	0.0312	0.2332				NonCoding
TC0100000796.mm.1	5.85	6.4	0.3	0.21	-1.47	0.0501	0.3005				NonCoding
TC0100000797.mm.1	6.06	6.18	0.18	0.2	-1.08	0.2733	0.6659				NonCoding
TC0100000798.mm.1	5.83	6.03	0.12	0.12	-1.15	0.0182	0.1747				NonCoding
TC0100000799.mm.1	5.26	5.39	0.19	0.13	-1.09	0.6995	0.915				NonCoding
TC0100000800.mm.1	7.34	7.61	0.19	0.12	-1.21	0.0481	0.2942				NonCoding
TC0100000801.mm.1	6.46	6.68	0.14	0.15	-1.17	0.0177	0.1725				NonCoding
TC0100000802.mm.1	3.79	3.88	0.09	0.18	-1.06	0.4746	0.812				NonCoding
TC0100000803.mm.1	4.08	4.3	0.21	0.18	-1.17	0.3751	0.751				NonCoding
TC0100000804.mm.1	5.8	5.63	0.15	0.2	1.13	0.3297	0.7184				NonCoding
TC0100000805.mm.1	3.27	3.33	0.17	0.13	-1.05	0.9552	0.9898				NonCoding
TC0100000806.mm.1	4.8	4.82	0.07	0.1	-1.02	0.9593	0.9908	NM_007432; ENSMUST00000044878; NM_007432.2; uc007bwb.1; uc011wom.2	Akp3	alkaline phosphatase 3, intestine, not Mn requiring	Coding
TC0100000807.mm.1	5.19	5.18	0.08	0.14	1	0.9751	0.9943				NonCoding
TC0100000808.mm.1	4.16	4.21	0.12	0.04	-1.04	0.764	0.9365	NM_027084; ENSMUST00000044533; NM_027084.1; OTTMUST00000084503; uc007bwe.2	Prss56	protease, serine 56	Multiple_Complex
TC0100000809.mm.1	4.47	4.46	0.15	0.06	1.01	0.8149	0.9523	NM_021600; ENSMUST00000073252; BC052153; BC141376; BC141387; NM_021600.2; uc007bwf.1; uc007bwg.1	Chrnd	cholinergic receptor, nicotinic, delta polypeptide	Coding
TC0100000810.mm.1	4.48	4.44	0.11	0.11	1.02	0.7526	0.9332	NM_009604; ENSMUST00000027470; BC156729; NM_009604.3; uc007bwh.1; uc007bwi.1	Chrng	cholinergic receptor, nicotinic, gamma polypeptide; Synthetic construct Mus musculus clone IMAGE:100062259, MGC:190436 cholinergic receptor, nicotinic, gamma polypeptide (Chrng) mRNA, encodes complete protein.	Coding
TC0100000811.mm.1	8.19	8.28	0.11	0.08	-1.06	0.5398	0.8454	NM_001039169; NM_001039170; NM_023314; ENSMUST00000050876; ENSMUST00000076362; ENSMUST00000113230; ENSMUST00000113231; ENSMUST00000113232; ENSMUST00000113233; ENSMUST00000113235; ENSMUST00000123735; BC028903; BC045153; BC049077; NM_001039169.1; NM_001039170.1; NM_023314.3; OTTMUST00000051659; OTTMUST00000051660; OTTMUST00000051661; OTTMUST00000051662; OTTMUST00000051663; OTTMUST00000051664; OTTMU…	Eif4e2	eukaryotic translation initiation factor 4E member 2	Coding
TC0100000812.mm.1	7.04	7.02	0.15	0.14	1.01	0.5573	0.8547	ENSMUST00000157693	Gm26187	predicted gene, 26187 [Source:MGI Symbol;Acc:MGI:5455964]	Small_RNA
TC0100000056.mm.1	6.91	5.61	0.46	0.05	2.46	9.22e-05	0.0142	NM_001160369; NM_001160370; NM_001160371; NM_177173; ENSMUST00000048613; ENSMUST00000135014; ENSMUST00000137824; ENSMUST00000141339; ENSMUST00000141512; ENSMUST00000142117; ENSMUST00000150870; ENSMUST00000171690; ENSMUST00000179089; BC137903; BC145022; BC145023; NM_001160369.2; NM_001160370.2; NM_001160371.2; NM_177173.6; uc007ahw.2; uc007ahx.2; uc007ahy.2; uc007ahz.1; uc011wii.1; uc011wij.1; uc0…	A830018L16Rik	RIKEN cDNA A830018L16 gene	Multiple_Complex	6.91	2.87	0.0001	0.2008
TC0100000814.mm.1	9.36	9.35	0.09	0.05	1.01	0.5532	0.8523	NM_001110212; NM_146112; ENSMUST00000027475; ENSMUST00000164992; ENSMUST00000172736; ENSMUST00000172776; ENSMUST00000172794; ENSMUST00000172964; ENSMUST00000172976; ENSMUST00000173148; ENSMUST00000173152; ENSMUST00000173173; ENSMUST00000173235; ENSMUST00000173636; ENSMUST00000173663; ENSMUST00000173850; ENSMUST00000174334; ENSMUST00000174482; ENSMUST00000174501; ENSMUST00000174535; ENSMUST0000017…	Gigyf2	GRB10 interacting GYF protein 2	Multiple_Complex
TC0100000815.mm.1	4.28	4.23	0.08	0.04	1.04	0.5145	0.833				NonCoding
TC0100000816.mm.1	4.14	4.18	0.24	0.08	-1.03	0.2624	0.6552	NM_028473; ENSMUST00000027476; BC115669; BC115670; NM_028473.1; uc007bww.2; uc011woo.1	3110079O15Rik	RIKEN cDNA 3110079O15 gene	Coding
TC0100000817.mm.1	4.49	4.42	0.1	0.07	1.05	0.1696	0.5462	NM_001160163; NM_001160164; NM_001160165; NM_015750; ENSMUST00000070898; ENSMUST00000163606; ENSMUST00000164128; ENSMUST00000165109; ENSMUST00000166055; ENSMUST00000166259; ENSMUST00000172222; BC105657; BC105658; BC105659; BC105661; NM_001160163.1; NM_001160164.1; NM_001160165.1; NM_015750.3; OTTMUST00000094288; OTTMUST00000094289; OTTMUST00000094290; OTTMUST00000094291; OTTMUST00000094292; OTTMU…	Neu2	neuraminidase 2	Coding
TC0100000818.mm.1	14.04	13.71	0.29	0.19	1.26	0.0344	0.2455	ENSMUST00000168856	Gm17181	predicted gene 17181 [Source:MGI Symbol;Acc:MGI:4938008]	Pseudogene
TC0100000819.mm.1	4.62	4.78	0.23	0.15	-1.11	0.0251	0.2079				NonCoding
TC0100000820.mm.1	4.03	3.98	0.17	0.16	1.04	0.4023	0.7696				NonCoding
TC0100000821.mm.1	3.28	3.16	0.19	0.06	1.09	0.5631	0.8578				NonCoding
TC1300002418.mm.1	8.46	5.69	1.01	0.29	6.83	9.86e-05	0.0148	NM_009027; uc011zcp.1; uc029sco.1	Rasgrf2	RAS protein-specific guanine nucleotide-releasing factor 2	Multiple_Complex	30.82	4.57	1.33e-05	0.1296	overall upregulated in ATM-null mouse cerebellar transcriptome
TC0100000823.mm.1	4.5	4.66	0.16	0.1	-1.12	0.3039	0.6972				NonCoding
TC0100000824.mm.1	7.61	7.65	0.07	0.1	-1.03	0.4203	0.7818	NM_001205391; NM_001205392; NM_029846; ENSMUST00000027512; ENSMUST00000113186; ENSMUST00000113190; ENSMUST00000127884; ENSMUST00000129431; ENSMUST00000133072; ENSMUST00000134603; ENSMUST00000137638; ENSMUST00000139628; ENSMUST00000144047; ENSMUST00000151037; BC049122; NM_001205391.1; NM_001205392.1; NM_029846.4; OTTMUST00000039677; OTTMUST00000039678; OTTMUST00000039679; OTTMUST00000039680; OTTMU…	Atg16l1	autophagy related 16-like 1 (S. cerevisiae)	Multiple_Complex
TC0600001180.mm.1	9.2	7.34	0.08	0.1	3.61	7.86e-10	5.19e-05	NM_001109749; NM_001109751; NM_173004; ENSMUST00000079416; ENSMUST00000089208; ENSMUST00000113258; ENSMUST00000113260; ENSMUST00000113261; ENSMUST00000113264; ENSMUST00000123596; ENSMUST00000125904; ENSMUST00000130040; ENSMUST00000132044; ENSMUST00000132395; ENSMUST00000142626; BC115766; NM_001109749.1; NM_001109751.1; NM_173004.3; OTTMUST00000060331; OTTMUST00000060332; OTTMUST00000060333; OTTMU…	Cntn4	contactin 4	Multiple_Complex	1.05	-3.38	1.09e-05	0.1296
TC0100000826.mm.1	10.33	9.31	0.43	0.26	2.03	0.0019	0.0531	NR_028519; NR_028519.2; uc011wor.1	Scarna6	small Cajal body-specific RNA 6	Small_RNA
TC0100000827.mm.1	6.61	6.84	0.5	0.31	-1.18	0.8676	0.9682	ENSMUST00000097661	5830472F04Rik	RIKEN cDNA 5830472F04 gene	Coding
TC0100000828.mm.1	4.68	4.8	0.13	0.05	-1.09	0.6799	0.907	NM_009118; ENSMUST00000077772; ENSMUST00000128761; ENSMUST00000130886; ENSMUST00000136708; ENSMUST00000144334; ENSMUST00000145385; ENSMUST00000155393; ENSMUST00000156381; ENSMUST00000177757; BC016498; NM_009118.2; OTTMUST00000051793; OTTMUST00000051794; OTTMUST00000051795; OTTMUST00000051796; OTTMUST00000051797; OTTMUST00000051798; OTTMUST00000051799; OTTMUST00000051800; uc007bxp.1; uc007bxq.1; u…	Sag	S-antigen, retina and pineal gland (arrestin)	Multiple_Complex
TC0100000829.mm.1	10.69	11.2	0.24	0.07	-1.42	0.0028	0.064	NM_177646; ENSMUST00000027517; NM_177646.3; uc007bxu.2; uc007bxv.2; uc011wos.1	Dgkd	diacylglycerol kinase, delta	Coding
TC0100000830.mm.1	8.61	8.9	0.2	0.24	-1.22	0.0311	0.2326				NonCoding
TC0100000831.mm.1	8.1	8.79	0.5	0.12	-1.61	0.0027	0.0627				NonCoding
TC0400002407.mm.1	6.97	6.18	0.38	0.03	1.72	0.0012	0.0418	NM_001165999; NM_001166000; NM_001166001; NM_175516; ENSMUST00000065092; ENSMUST00000065173; ENSMUST00000098151; ENSMUST00000108122; ENSMUST00000108124; ENSMUST00000124999; ENSMUST00000125128; ENSMUST00000127372; ENSMUST00000144170; ENSMUST00000145615; ENSMUST00000164772; BC090619; BC137866; BC144985; BC145692; NM_001165999.1; NM_001166000.1; NM_001166001.1; NM_175516.4; OTTMUST00000014873; OTTMU…	Lingo2	leucine rich repeat and Ig domain containing 2	Multiple_Complex	-1.8	-3.37	0.0012	0.2809
TC0100000833.mm.1	8.54	8.68	0.44	0.25	-1.1	0.8985	0.976	ENSMUST00000178574	Gm25198	predicted gene, 25198 [Source:MGI Symbol;Acc:MGI:5454975]	Precursor_microRNA
TC0100000834.mm.1	6.36	6.42	0.21	0.18	-1.04	0.8746	0.9699	ENSMUST00000121704	Gm5832	predicted gene 5832 [Source:MGI Symbol;Acc:MGI:3643737]	Pseudogene
TC0100000835.mm.1	5.15	5.44	0.16	0.27	-1.22	0.0607	0.3309	ENSMUST00000119510	Gm15375	predicted gene 15375 [Source:MGI Symbol;Acc:MGI:3705815]	Pseudogene
TC0100000836.mm.1	4.21	4.22	0.1	0.08	-1.01	0.9201	0.9809	NM_013701; NM_145079; NM_201410; NM_201641; NM_201642; NM_201643; NM_201644; NM_201645; ENSMUST00000014263; ENSMUST00000049289; ENSMUST00000058237; ENSMUST00000073049; ENSMUST00000073772; ENSMUST00000097659; ENSMUST00000113134; ENSMUST00000113135; ENSMUST00000113137; ENSMUST00000113138; ENSMUST00000113142; ENSMUST00000124852; ENSMUST00000126203; ENSMUST00000138182; ENSMUST00000140092; ENSMUST0000…	Ugt1a2; Ugt1a6a; Ugt1a6b; Ugt1a10; Ugt1a7c; Ugt1a5; Ugt1a9; Ugt1a1	UDP glucuronosyltransferase 1 family, polypeptide A2; UDP glucuronosyltransferase 1 family, polypeptide A6A; UDP glucuronosyltransferase 1 family, polypeptide A6B; UDP glycosyltransferase 1 family, polypeptide A10; UDP glucuronosyltransferase 1 family, polypeptide A7C; UDP glucuronosyltransferase 1 family, polypeptide A5; UDP glucuronosyltransferase 1 family, polypeptide A9; UDP glucuronosyltrans…	Multiple_Complex
TC0100000837.mm.1	4.87	5.15	0.26	0.12	-1.22	0.0393	0.2632	ENSMUST00000121495	Gm15373	predicted gene 15373 [Source:MGI Symbol;Acc:MGI:3707583]	Multiple_Complex
TC0100000838.mm.1	3.55	3.46	0.12	0.06	1.06	0.3684	0.747	ENSMUST00000120729	Gm15372	predicted gene 15372 [Source:MGI Symbol;Acc:MGI:3707469]	Multiple_Complex
TC0100000839.mm.1	4.64	4.69	0.23	0.14	-1.04	0.9505	0.9888	ENSMUST00000117158	Gm15370	predicted gene 15370 [Source:MGI Symbol;Acc:MGI:3707467]	Multiple_Complex
TC0100000840.mm.1	4.92	5.09	0.18	0.16	-1.13	0.277	0.6703	ENSMUST00000119681	Gm15369	predicted gene 15369 [Source:MGI Symbol;Acc:MGI:3707466]	Multiple_Complex
TC0100000841.mm.1	3.8	3.87	0.03	0.1	-1.05	0.4334	0.7884	ENSMUST00000119313	Gm15374	predicted gene 15374 [Source:MGI Symbol;Acc:MGI:3707463]	Multiple_Complex
TC0100000842.mm.1	3.83	3.78	0.26	0.16	1.04	0.3474	0.7309	ENSMUST00000117057	Gm15371	predicted gene 15371 [Source:MGI Symbol;Acc:MGI:3707464]	Multiple_Complex
TC0100000843.mm.1	4.44	4.64	0.23	0.22	-1.14	0.67	0.9033	ENSMUST00000120438	Gm15368	predicted gene 15368 [Source:MGI Symbol;Acc:MGI:3707462]	Pseudogene
TC0100000844.mm.1	4.99	4.89	0.23	0.11	1.07	0.5246	0.8383	ENSMUST00000122258	Gm15376	predicted gene 15376 [Source:MGI Symbol;Acc:MGI:3707460]	Pseudogene
TC0100000845.mm.1	4.52	4.62	0.13	0.07	-1.07	0.4392	0.7915	NM_001281466; ENSMUST00000061013; ENSMUST00000113130; ENSMUST00000135948; ENSMUST00000142632; ENSMUST00000148474; NM_001177364.1; OTTMUST00000049203; OTTMUST00000049204; OTTMUST00000049205; OTTMUST00000049206; uc011wov.1	Mroh2a	maestro heat-like repeat family member 2A	Multiple_Complex
TC0100000846.mm.1	4.97	5.06	0.05	0.09	-1.06	0.5487	0.8498	NM_134252; ENSMUST00000040210; ENSMUST00000113114; ENSMUST00000148138; ENSMUST00000171176; BC117934; NM_134252.3; OTTMUST00000046774; OTTMUST00000046902; OTTMUST00000046903; uc029qrk.1; uc029qrl.1	Trpm8	transient receptor potential cation channel, subfamily M, member 8	Multiple_Complex
TC0100000847.mm.1	5.02	5.17	0.05	0.09	-1.11	0.1114	0.4486	NM_029269; ENSMUST00000027518; ENSMUST00000176708; BC027494; NM_029269.2; OTTMUST00000049220; OTTMUST00000103327; uc007byq.1	Spp2	secreted phosphoprotein 2	Coding
TC0100000848.mm.1	4.67	4.86	0.23	0.08	-1.13	0.3867	0.7591				NonCoding
TC0100000849.mm.1	5.59	5.57	0.11	0.11	1.02	0.7674	0.938	NR_037971; NR_037971.1; uc007bys.2	Gm19589	predicted gene, 19589; predicted gene, 19589 (Gm19589), non-coding RNA.	NonCoding
TC0100000850.mm.1	4.05	3.96	0.15	0.08	1.06	0.2399	0.6325				NonCoding
TC0100000851.mm.1	3.36	3.38	0.07	0.16	-1.01	0.9946	0.9989				NonCoding
TC0100000852.mm.1	6.23	6.53	0.29	0.08	-1.23	0.0714	0.3589	NR_040493	Platr5	pluripotency associated transcript 5	NonCoding
TC0100000853.mm.1	4.18	4.15	0.09	0.18	1.02	0.7217	0.9232	NR_040471; NR_040471.1; uc029qrm.1	1700067G17Rik	RIKEN cDNA 1700067G17 gene; RIKEN cDNA 1700067G17 gene (1700067G17Rik), non-coding RNA.	NonCoding
TC0100000854.mm.1	5.14	5.14	0.17	0.08	-1	0.7082	0.9186	NM_133816; ENSMUST00000066279; ENSMUST00000123745; BC012284; BC034733; NM_133816.2; OTTMUST00000072746; OTTMUST00000072747; uc007byv.1	Sh3bp4	SH3-domain binding protein 4	Multiple_Complex
TC0100000855.mm.1	4.62	4.9	0.05	0.07	-1.22	0.0021	0.0553				NonCoding
TC0100000856.mm.1	9.23	9.82	0.31	0.15	-1.51	0.0127	0.1453				NonCoding
TC0100000857.mm.1	5.51	5.29	0.16	0.15	1.16	0.1628	0.536				NonCoding
TC0100000858.mm.1	11.16	11.21	0.18	0.1	-1.03	0.2636	0.6564	NM_001037136; NM_178119; ENSMUST00000027521; ENSMUST00000074945; BC172673; NM_001037136.1; NM_178119.3; uc007byw.1; uc007byx.1; uc007byy.1; uc011wpa.1	Agap1	ArfGAP with GTPase domain, ankyrin repeat and PH domain 1; Synthetic construct Mus musculus clone IMAGE:100069481, MGC:199383 ArfGAP with GTPase domain, ankyrin repeat and PH domain 1 (Agap1) mRNA, encodes complete protein.	Multiple_Complex
TC0300001805.mm.1	8.96	8.03	0.3	0.12	1.9	6.69e-05	0.0125	NM_001163516; NM_001163517; NM_001289505; NM_021483; ENSMUST00000078226; ENSMUST00000108219; ENSMUST00000108221; ENSMUST00000108224; ENSMUST00000108225; ENSMUST00000108226; ENSMUST00000123218; ENSMUST00000155264; NM_001163516.1; NM_001163517.1; NM_021483.3; OTTMUST00000056965; OTTMUST00000057027; OTTMUST00000057028; OTTMUST00000057029; OTTMUST00000057060; OTTMUST00000057061; OTTMUST00000057062; u…	Pex5l	peroxisomal biogenesis factor 5-like; peroxisomal biogenesis factor 5-like (Pex5l), transcript variant 1, mRNA.; peroxisomal biogenesis factor 5-like (Pex5l), transcript variant 2, mRNA.	Multiple_Complex	-1.53	-3.36	0.0005	0.2421
TC0100000860.mm.1	11.18	11.32	0.51	0.21	-1.1	0.2618	0.6544				NonCoding
TC0200004383.mm.1	7.84	6.16	0.38	0.24	3.2	1.53e-05	0.0075	NM_001136072; NM_001159567; NM_001159568; NM_001159569; NM_001159570; NM_010825; ENSMUST00000028639; ENSMUST00000074285; ENSMUST00000102538; ENSMUST00000110906; ENSMUST00000110907; ENSMUST00000110908; ENSMUST00000118654; ENSMUST00000120995; ENSMUST00000133990; ENSMUST00000134314; ENSMUST00000135543; ENSMUST00000138526; ENSMUST00000140461; ENSMUST00000149217; ENSMUST00000150477; ENSMUST00000151279…	Meis2	Meis homeobox 2	Multiple_Complex	-1.02	-3.3	1.36e-05	0.1296
TC0600000281.mm.1	14.11	13	0.51	0.14	2.16	0.0012	0.042				NonCoding	-1.63	-3.29	6.91e-06	0.1296
TC0100000863.mm.1	6.46	6.85	0.17	0.23	-1.32	0.0022	0.056	ENSMUST00000158150	Gm26037	predicted gene, 26037	NonCoding
TC0100000864.mm.1	8.18	8.56	0.17	0.05	-1.31	0.0027	0.0627				NonCoding
TC0X00002407.mm.1	9.62	7.94	0.65	0.29	3.21	0.0003	0.0216	NM_008067; ENSMUST00000055966; ENSMUST00000114554; ENSMUST00000137517; BC119317; BC120686; NM_008067.4; OTTMUST00000043200; OTTMUST00000043201; OTTMUST00000043202; uc009tkp.2	Gabra3	gamma-aminobutyric acid (GABA) A receptor, subunit alpha 3	Multiple_Complex	-1.22	-3.27	0.0007	0.256
TC0100000866.mm.1	6.47	6.78	0.25	0.19	-1.25	0.0601	0.3292				NonCoding
TC0100000867.mm.1	8.52	8.84	0.17	0.11	-1.25	0.0309	0.2319				NonCoding
TC0100000868.mm.1	5.01	4.91	0.05	0.04	1.07	0.3907	0.7618	ENSMUST00000173856; OTTMUST00000096175	D130058E05Rik; RP23-118M14.1	RIKEN cDNA D130058E05 gene [Source:MGI Symbol;Acc:MGI:2444614]; novel protein	Multiple_Complex
TC0100000869.mm.1	4.54	4.56	0.08	0.08	-1.01	0.781	0.942				NonCoding
TC0100000870.mm.1	4.87	4.87	0.11	0.12	1	0.7279	0.9251	NM_001271607; NM_007722; ENSMUST00000065587; ENSMUST00000159654; BC015254; NM_007722.3; OTTMUST00000072324; OTTMUST00000072325; uc007bzh.1	Ackr3	atypical chemokine receptor 3	Coding	-1.99	-2.1	0.0352	0.5063
TC0100000871.mm.1	3.98	4.07	0.12	0.19	-1.06	0.4734	0.8115				NonCoding
TC0100000872.mm.1	4.15	4.4	0.08	0.14	-1.19	0.0398	0.2651				NonCoding
TC0100000873.mm.1	4.33	4.48	0.04	0.18	-1.12	0.131	0.4858				NonCoding
TC0100000874.mm.1	4.53	4.72	0.26	0.2	-1.14	0.7637	0.9365				NonCoding
TC0100000875.mm.1	5.82	5.98	0.22	0.21	-1.12	0.1509	0.5183	ENSMUST00000184315	Gm27648	predicted gene, 27648 [Source:MGI Symbol;Acc:MGI:5531030]	Ribosomal
TC0100000876.mm.1	4.66	4.7	0.05	0.19	-1.03	0.5847	0.8676				NonCoding
TC0100000877.mm.1	5.17	5.29	0.44	0.3	-1.08	0.9388	0.9862				NonCoding
TC0100000878.mm.1	10.46	10.36	0.21	0.15	1.07	0.3696	0.7476	NM_133805; ENSMUST00000036153; BC017690; BC021488; BC024421; NM_133805.3; uc007bzi.1	Cops8	COP9 (constitutive photomorphogenic) homolog, subunit 8 (Arabidopsis thaliana)	Coding
TC0100000879.mm.1	4.96	5.41	0.32	0.13	-1.37	0.0159	0.1632	XR_106072.1	Gm9991	predicted gene 9991	Coding
TC0100000880.mm.1	3.93	3.95	0.22	0.21	-1.01	0.4108	0.7756				NonCoding
TC0100000881.mm.1	3.49	3.44	0.05	0.12	1.04	0.3965	0.7662				NonCoding
TC0100000882.mm.1	5.44	5.52	0.13	0.07	-1.06	0.3548	0.736	NM_053015; ENSMUST00000027528; ENSMUST00000125149; ENSMUST00000136220; BC150804; NM_053015.3; OTTMUST00000053516; OTTMUST00000053517; OTTMUST00000053518; uc007bzm.2	Mlph	melanophilin	Multiple_Complex
TC0100000883.mm.1	6.14	6.35	0.34	0.25	-1.16	0.1587	0.5306	NM_001101647; ENSMUST00000166281; NM_001101647.1; uc011wpd.1	Prlh	prolactin releasing hormone	Coding
TC0100000884.mm.1	7.54	7.38	0.06	0.05	1.11	0.0392	0.263	NM_001111311; NM_001111312; NM_008515; ENSMUST00000068116; ENSMUST00000068167; ENSMUST00000097649; ENSMUST00000097650; BC144956; BC145642; NM_001111311.1; NM_001111312.1; NM_008515.4; uc007bzp.2; uc007bzq.2; uc007bzr.2; uc007bzs.2; uc007bzt.2; uc007bzu.2; uc011wpe.1	Lrrfip1	leucine rich repeat (in FLII) interacting protein 1	Coding	-1.97	-2.23	0.013	0.4197
TC0100000885.mm.1	4.49	4.57	0.16	0.14	-1.06	0.9396	0.9864	NM_001033408; ENSMUST00000094698; BC150950; NM_001033408.4; uc007bzv.1	Rbm44	RNA binding motif protein 44	Coding
TC0700003353.mm.1	10.52	7.5	1.11	0.31	8.1	0.0002	0.0206				NonCoding	1.97	-3.19	0.0299	0.4897
TC0100000887.mm.1	3.45	3.46	0.15	0.07	-1.01	0.3568	0.7381				NonCoding
TC0100000888.mm.1	4.07	4.02	0.11	0.19	1.03	0.4641	0.8057				NonCoding
TC0100000889.mm.1	4.36	4.38	0.1	0.12	-1.02	0.6413	0.8916				NonCoding
TC0100000890.mm.1	10.67	10.66	0.09	0.07	1.01	0.7987	0.947	NM_026454; ENSMUST00000059743; ENSMUST00000171112; ENSMUST00000171165; ENSMUST00000178627; BC016117; NM_026454.3; uc007bzy.1; uc007bzz.1; uc007caa.1; uc007cab.1; uc007cac.1	Ube2f	ubiquitin-conjugating enzyme E2F (putative)	Coding
TC0100000891.mm.1	7.91	7.82	0.1	0.08	1.06	0.3191	0.7101	ENSMUST00000117121	Gm7785	predicted gene 7785 [Source:MGI Symbol;Acc:MGI:3645449]	Pseudogene
TC0100000892.mm.1	6.24	6.32	0.1	0.15	-1.06	0.3472	0.7308	NM_016717; ENSMUST00000027532; ENSMUST00000123651; ENSMUST00000124832; ENSMUST00000137074; ENSMUST00000142488; ENSMUST00000142802; ENSMUST00000145843; ENSMUST00000147523; ENSMUST00000153621; ENSMUST00000154045; BC019879; BC021389; NM_016717.3; OTTMUST00000053551; OTTMUST00000053552; OTTMUST00000053553; OTTMUST00000053554; OTTMUST00000053555; OTTMUST00000053556; OTTMUST00000053557; OTTMUST00000053…	Scly	selenocysteine lyase	Multiple_Complex
TC0100000893.mm.1	4.3	4.22	0.07	0.12	1.06	0.5287	0.8403	NM_001033292; ENSMUST00000088904; ENSMUST00000176156; NM_001033292.3; OTTMUST00000054456; OTTMUST00000111144; uc007cah.1	Espnl	espin-like	Coding
TC0100000894.mm.1	3.93	4.01	0.09	0.05	-1.06	0.6104	0.8785	NM_027551; ENSMUST00000027533; BC115428; BC115429; NM_027551.2; OTTMUST00000066168; uc007cai.1	Klhl30	kelch-like 30	Multiple_Complex
TC0100000895.mm.1	4.83	4.83	0.08	0.09	-1	0.7167	0.9223	NM_173395; ENSMUST00000086861; BC056923; NM_173395.2; uc007caj.1	Fam132b	family with sequence similarity 132, member B	Coding
TC0100000896.mm.1	3.65	3.63	0.3	0.07	1.01	0.899	0.9761				NonCoding
TC0100000897.mm.1	7.53	7.66	0.09	0.16	-1.1	0.5374	0.8444	NM_028718; ENSMUST00000047242; BC117868; NM_028718.2; uc007cax.2; uc007cay.2	Traf3ip1	TRAF3 interacting protein 1	Coding
TC0100000898.mm.1	7.1	7.13	0.12	0.16	-1.02	0.7921	0.9453	NM_001039126; NM_023046; ENSMUST00000027538; ENSMUST00000086843; NM_001039126.2; NM_023046.4; uc007caz.1; uc007cba.1; uc007cbb.3; uc007cbc.1	Asb1	ankyrin repeat and SOCS box-containing 1	Multiple_Complex
TC0100000899.mm.1	5.07	5	0.12	0.02	1.05	0.4194	0.7814	NM_007855; ENSMUST00000007949; BC090636; NM_007855.2; OTTMUST00000052122; uc007cbd.1	Twist2	twist basic helix-loop-helix transcription factor 2	Coding
TC0100000900.mm.1	3.63	3.44	0.12	0.13	1.15	0.1362	0.4952				NonCoding
TC0100000901.mm.1	3.92	3.83	0.07	0.06	1.06	0.2866	0.6808				NonCoding
TC0100000902.mm.1	3.92	4.05	0.16	0.23	-1.1	0.0654	0.344				NonCoding
TC0100000903.mm.1	4.26	4.35	0.07	0.27	-1.07	0.4968	0.8239	ENSMUST00000181260	Gm26720	predicted gene, 26720 [Source:MGI Symbol;Acc:MGI:5477214]	NonCoding
TC0100000904.mm.1	4.51	4.41	0.16	0.08	1.07	0.5497	0.8507				NonCoding
TC0100000905.mm.1	3.59	3.56	0.14	0.11	1.03	0.5914	0.8706				NonCoding
TC0100000906.mm.1	4.25	4.27	0.14	0.16	-1.02	0.8572	0.9649				NonCoding
TC0100000907.mm.1	4.66	4.69	0.07	0.05	-1.02	0.2598	0.6523				NonCoding
TC0100000908.mm.1	5.02	5.03	0.12	0.1	-1.01	0.7337	0.9265	NM_147037; ENSMUST00000074859; BC116898; NM_147037.2; uc007cbl.2	Olfr1413	olfactory receptor 1413	Coding
TC0100000909.mm.1	4.89	5.17	0.15	0.17	-1.22	0.0624	0.3356	NM_146277; ENSMUST00000062964; BC125241; NM_146277.1; uc007cbm.1	Olfr1412	olfactory receptor 1412	Coding
TC0100000910.mm.1	5.02	4.94	0.22	0.11	1.06	0.6311	0.8872	NM_146490; ENSMUST00000073748; BC128013; NM_146490.1; uc007cbn.1	Olfr1411; Olfr1410	olfactory receptor 1411; olfactory receptor 1410	Coding
TC0100000911.mm.1	5.3	5.37	0.15	0.2	-1.05	0.2614	0.6539	NM_146491; ENSMUST00000079790; BC106991; BC106992; NM_146491.1; uc007cbo.1	Olfr1410	olfactory receptor 1410	Coding
TC0100000912.mm.1	5.19	5.47	0.08	0.2	-1.21	0.0712	0.3587	NM_206896; ENSMUST00000081274; BC120559; BC120561; NM_206896.2; uc007cbp.2	Olfr12	olfactory receptor 12	Coding
TC0100000913.mm.1	3.73	3.69	0.16	0.08	1.03	0.3805	0.7545				NonCoding
TC0100000914.mm.1	3.84	3.82	0.1	0.24	1.01	0.9528	0.9894				NonCoding
TC0100000915.mm.1	4.93	5.03	0.09	0.1	-1.07	0.2865	0.6807				NonCoding
TC0100000916.mm.1	7.67	7.67	0.14	0.09	1	0.5383	0.8446	NM_016696; ENSMUST00000045970; BC062902; NM_016696.4; uc007cbs.1	Gpc1	glypican 1	Coding
TC0100000917.mm.1	5.36	5.64	0.23	0.28	-1.21	0.5542	0.853	NR_029559; NR_029559.1; uc011wpk.1	Mir149	microRNA 149	Precursor_microRNA
TC0100000918.mm.1	3.48	3.56	0.14	0.11	-1.06	0.6231	0.8838				NonCoding
TC0X00002982.mm.1	7.65	6.16	0.77	0.07	2.81	0.0004	0.0269	NM_001105245; NM_001105246; ENSMUST00000060309; ENSMUST00000149154; ENSMUST00000167944; BC118529; NM_001105245.1; NM_001105246.1; OTTMUST00000044950; OTTMUST00000044951; uc009uew.2; uc009uex.2	Pcdh19	protocadherin 19	Multiple_Complex	1.15	-3.19	0.0037	0.3364
TC0100000920.mm.1	4.04	4.16	0.12	0.2	-1.09	0.4353	0.7895				NonCoding
TC0100000921.mm.1	7.61	7.72	0.11	0.1	-1.08	0.117	0.46	NM_181405; ENSMUST00000027487; ENSMUST00000178116; ENSMUST00000178361; ENSMUST00000178662; ENSMUST00000178778; ENSMUST00000178816; ENSMUST00000179127; ENSMUST00000179531; ENSMUST00000179711; ENSMUST00000179837; ENSMUST00000179854; ENSMUST00000179993; ENSMUST00000180306; BC031789; NM_181405.4; OTTMUST00000111572; OTTMUST00000111573; OTTMUST00000111574; OTTMUST00000111575; OTTMUST00000111576; OTTMU…	Rnpepl1	arginyl aminopeptidase (aminopeptidase B)-like 1	Multiple_Complex
TC0100000922.mm.1	6.35	6.47	0.07	0.05	-1.09	0.1476	0.5132	NM_011796; ENSMUST00000027488; ENSMUST00000117814; ENSMUST00000128429; ENSMUST00000136598; ENSMUST00000152983; ENSMUST00000153828; BC005681; BC010969; NM_011796.2; OTTMUST00000065210; OTTMUST00000065211; OTTMUST00000065212; OTTMUST00000065213; OTTMUST00000065214; OTTMUST00000065215; uc007cbx.1; uc007cby.1	Capn10	calpain 10	Multiple_Complex
TC0100000923.mm.1	4.31	4.33	0.1	0.08	-1.02	0.4414	0.7925	NM_001104529; NM_001271766; NM_022320; ENSMUST00000027489; ENSMUST00000064480; ENSMUST00000169198; BC027429; NM_001104529.1; NM_022320.4; uc007cbz.2; uc007cca.2; uc007ccb.2	Gpr35	G protein-coupled receptor 35	Coding
TC0100000924.mm.1	5.76	5.74	0.19	0.1	1.01	0.4873	0.8186	NM_001159658; NM_177587; ENSMUST00000059676; BC107212; BC107213; NM_001159658.1; NM_177587.2; uc007cdc.2; uc007cdd.2	Aqp12	aquaporin 12	Coding
TC0100000925.mm.1	4.87	4.87	0.1	0.08	-1	0.737	0.9277	NM_001276710; NM_016702; ENSMUST00000027491; BC025799; NM_016702.2; uc007cdi.1	Agxt	alanine-glyoxylate aminotransferase	Coding
TC0100000926.mm.1	5.24	5.25	0.12	0.03	-1.01	0.9729	0.9938	ENSMUST00000138595	Crocc2	ciliary rootlet coiled-coil, rootletin family member 2	Multiple_Complex
TC0100000927.mm.1	6.36	6.57	0.1	0.06	-1.15	0.0184	0.1753	NM_172463; NR_105866; ENSMUST00000062202; ENSMUST00000163688; ENSMUST00000165843; ENSMUST00000165883; ENSMUST00000168122; ENSMUST00000172289; BC145886; NM_172463.4; OTTMUST00000093349; OTTMUST00000093350; OTTMUST00000093351; OTTMUST00000093352; OTTMUST00000093353; OTTMUST00000093354; uc007cdn.1; uc007cdm.1	Sned1; Mir6901	sushi, nidogen and EGF-like domains 1; microRNA 6901; sushi, nidogen and EGF-like domains 1 (Sned1), mRNA.	Multiple_Complex
TC0100000928.mm.1	4.78	4.84	0.08	0.2	-1.05	0.5092	0.8302				NonCoding
TC0100000929.mm.1	12.12	12	0.18	0.06	1.09	0.5042	0.8275	NM_023200; ENSMUST00000027494; ENSMUST00000127141; BC013524; NM_023200.2; OTTMUST00000051857; OTTMUST00000051858; uc007cdv.1	Ppp1r7	protein phosphatase 1, regulatory (inhibitor) subunit 7	Coding
TC0100000930.mm.1	4.27	4.55	0.15	0.31	-1.21	0.1272	0.4792	NR_105867	Mir6902	microRNA 6902	Precursor_microRNA
TC0400002073.mm.1	7.11	7.68	0.13	0.1	-1.49	0.0001	0.015	NM_001166029; NM_177674; ENSMUST00000050128; ENSMUST00000094408; ENSMUST00000123952; ENSMUST00000129481; ENSMUST00000165947; OTTMUST00000024808; OTTMUST00000024809; OTTMUST00000024810; OTTMUST00000024811; OTTMUST00000089978; OTTMUST00000089979; uc008wdj.2; uc008wdk.2; uc008wdl.1	Cfap74	cilia and flagella associated protein 74	Multiple_Complex	-10.14	-7.82	8.85e-05	0.183
TC0100000932.mm.1	8.84	8.89	0.24	0.3	-1.04	0.2509	0.6432	ENSMUST00000082455	Gm26446	predicted gene, 26446 [Source:MGI Symbol;Acc:MGI:5456223]	Small_RNA
TC0100000933.mm.1	5.2	5.17	0.1	0.03	1.02	0.6512	0.8964	NM_001271884; NM_207031; ENSMUST00000058682; BC116706; NM_207031.1; uc007cdw.1	Ano7	anoctamin 7	Coding
TC0100000934.mm.1	7.87	7.89	0.2	0.22	-1.01	0.7513	0.9328	ENSMUST00000096427	Gm17415	predicted gene, 17415 [Source:MGI Symbol;Acc:MGI:4937049]	Coding
TC0100000935.mm.1	5.03	4.86	0.12	0.1	1.12	0.2386	0.631				NonCoding
TC0100000936.mm.1	9.3	9.31	0.1	0.06	-1.01	0.5419	0.8466	NM_001159717; NM_001159718; NM_001159719; NM_010891; ENSMUST00000027495; ENSMUST00000112912; ENSMUST00000129211; ENSMUST00000131175; ENSMUST00000136182; ENSMUST00000142401; ENSMUST00000149532; ENSMUST00000150931; ENSMUST00000152476; ENSMUST00000152778; ENSMUST00000153826; ENSMUST00000157021; ENSMUST00000168776; ENSMUST00000172165; ENSMUST00000179353; BC138636; BC138637; NM_001159717.1; NM_0011597…	2002-09-01	septin 2	Multiple_Complex
TC0100000937.mm.1	7.11	7.23	0.15	0.05	-1.08	0.2837	0.6775	NM_145519; ENSMUST00000041983; ENSMUST00000120301; ENSMUST00000122402; BC009153; NM_145519.2; OTTMUST00000065398; OTTMUST00000065399; uc007ceb.2; uc007cec.2	Farp2	FERM, RhoGEF and pleckstrin domain protein 2	Coding
TC0100000938.mm.1	7.21	7.35	0.31	0.1	-1.1	0.0862	0.3949				NonCoding
TC0100000939.mm.1	10.37	10.5	0.2	0.13	-1.1	0.1482	0.5141				NonCoding
TC0100000940.mm.1	4.67	4.63	0.08	0.08	1.03	0.9611	0.9911				NonCoding
TC0100000941.mm.1	7.84	7.95	0.34	0.07	-1.08	0.5959	0.872				NonCoding
TC0100000942.mm.1	6.13	6.02	0.18	0.06	1.08	0.4097	0.7749	NM_016778; ENSMUST00000027499; BC030069; NM_016778.2; uc007cee.1	Bok	BCL2-related ovarian killer; BCL2-related ovarian killer protein	Coding
TC0100000943.mm.1	5.54	5.59	0.09	0.14	-1.03	0.532	0.8417				NonCoding
TC0600001342.mm.1	7.21	6.43	0.22	0.09	1.71	0.0001	0.0176	NM_016718; ENSMUST00000035244; ENSMUST00000112711; BC116206; NM_016718.2; OTTMUST00000056619; OTTMUST00000056620; uc009dmx.1	Ninj2	ninjurin 2	Coding	2.94	2.02	0.0497	0.5412	overall upregulated in ATM-null mouse cerebellar transcriptome
TC0100000945.mm.1	4.82	4.75	0.22	0.16	1.05	0.3456	0.7296				NonCoding
TC0100000946.mm.1	6.69	6.57	0.13	0.08	1.09	0.5793	0.8653	NM_025454; ENSMUST00000027505; BC064674; NM_025454.2; uc007cen.1; uc011wpr.1	Ing5	inhibitor of growth family, member 5	Coding
TC0100000947.mm.1	5.58	5.64	0.07	0.06	-1.04	0.3087	0.7011	NM_178882; ENSMUST00000097633; ENSMUST00000112881; ENSMUST00000141701; ENSMUST00000149397; BC023277; BC117794; NM_178882.3; OTTMUST00000051829; OTTMUST00000051830; OTTMUST00000051831; OTTMUST00000051832; uc007ceo.2; uc007cep.2; uc007ceq.2; uc007cer.2	D2hgdh	D-2-hydroxyglutarate dehydrogenase	Multiple_Complex
TC0100000948.mm.1	5.41	5.42	0.09	0.06	-1.01	0.3859	0.7586	NM_199366; ENSMUST00000094663; BC132622; BC132624; NM_199366.4; uc007ces.1	Gal3st2	galactose-3-O-sulfotransferase 2	Coding
TC0100000949.mm.1	4.63	4.76	0.06	0.16	-1.1	0.3765	0.7518	NM_001205249; ENSMUST00000177958; ENSMUST00000178757; NM_001205249.1; uc029qsc.1	Gm9994	predicted gene 9994	Coding
TC0100000950.mm.1	6.15	6.29	0.11	0.08	-1.1	0.1329	0.4896	XM_980899.3	Gm7889	PREDICTED: predicted gene 7889 (Gm7889), mRNA.	Multiple_Complex
TC0100000951.mm.1	4.94	4.98	0.09	0.06	-1.03	0.5833	0.8673	NM_001039219; ENSMUST00000097632; NM_001039219.2; uc007cet.1	Gm6086	predicted gene 6086	Coding
TC0100000952.mm.1	4.79	4.85	0.18	0.18	-1.05	0.7652	0.9368				NonCoding
TC0100000953.mm.1	4.94	4.94	0.26	0.08	1	0.7146	0.9216				NonCoding
TC0100000954.mm.1	5.66	5.78	0.1	0.13	-1.08	0.1799	0.5603	NM_173772; ENSMUST00000050890; BC070438; NM_173772.3; uc007ceu.1; uc011wpt.1	Neu4	sialidase 4	Multiple_Complex
TC1000001309.mm.1	7.27	4.83	0.69	0.42	5.46	5.99e-05	0.012	NM_001025581; ENSMUST00000092175; BC116289; BC116290; NM_001025581.1; uc007hao.1; uc007hap.1; uc011xnj.1	Kcnc2	potassium voltage gated channel, Shaw-related subfamily, member 2	Coding	1.7	-3.07	5.26e-05	0.1728
TC0100000956.mm.1	4.24	4.11	0.12	0.15	1.1	0.6066	0.8766	NR_040473; NR_040473.1; uc007cew.1	4930440C22Rik	RIKEN cDNA 4930440C22 gene; RIKEN cDNA 4930440C22 gene (4930440C22Rik), non-coding RNA.	NonCoding
TC0100000957.mm.1	9.46	9.24	0.16	0.07	1.16	0.0225	0.1958	NM_026321; ENSMUST00000059975; BC021428; NM_026321.4; uc007cex.2; uc007cey.2	Fam174a	family with sequence similarity 174, member A	Coding
TC0100000958.mm.1	4.47	4.46	0.4	0.21	1.01	0.891	0.9742				NonCoding
TC0100000959.mm.1	11.5	11.25	0.07	0.07	1.19	0.0103	0.1284	ENSMUST00000109141	Gm15427	predicted pseudogene 15427	Pseudogene
TC0100000960.mm.1	5.11	4.78	0.35	0.27	1.26	0.8388	0.9594				NonCoding
TC0100000961.mm.1	4.71	4.63	0.48	0.54	1.05	0.8086	0.9507				NonCoding
TC0100000962.mm.1	6.08	6.31	0.29	0.18	-1.18	0.3789	0.7537	ENSMUST00000180116	Gm22917	predicted gene, 22917 [Source:MGI Symbol;Acc:MGI:5452694]	Precursor_microRNA
TC0100000963.mm.1	3.8	3.66	0.25	0.16	1.1	0.3843	0.7576				NonCoding
TC0100000964.mm.1	8.92	8.91	0.44	0.19	1	0.5571	0.8546	ENSMUST00000178491	Gm26245	predicted gene, 26245 [Source:MGI Symbol;Acc:MGI:5456022]	Small_RNA
TC0100000965.mm.1	4.57	4.53	0.06	0.16	1.03	0.8222	0.9546	ENSMUST00000104067	Gm26078	predicted gene, 26078 [Source:MGI Symbol;Acc:MGI:5455855]	Small_RNA
TC0100000966.mm.1	4.06	3.71	0.21	0.1	1.28	0.0403	0.2667	ENSMUST00000181489; XR_106076.1	Panct2; Gm5101	pluripotency-associated noncoding transcript 2 [Source:MGI Symbol;Acc:MGI:3643517]; predicted gene 5101	NonCoding
TC0100000967.mm.1	11.27	11.34	0.06	0.11	-1.05	0.6529	0.8971	ENSMUST00000054664	Gm6430	predicted gene 6430 [Source:MGI Symbol;Acc:MGI:3648857]	Coding
TC0100000968.mm.1	3.95	4.05	0.11	0.12	-1.07	0.3331	0.7207	XM_981711.2	Gm7133	PREDICTED: predicted gene 7133 (Gm7133), mRNA.	Multiple_Complex
TC0100000969.mm.1	4.15	4.08	0.12	0.08	1.05	0.3727	0.7496	XM_981747.3	Gm7135	PREDICTED: predicted gene 7135 (Gm7135), mRNA.	Coding
TC0100000970.mm.1	5.48	5.84	0.27	0.24	-1.28	0.0487	0.2957				NonCoding
TC0100000971.mm.1	7.44	7.37	0.07	0.05	1.05	0.6874	0.9104	NM_026250; ENSMUST00000027571; ENSMUST00000112842; ENSMUST00000112844; ENSMUST00000122925; ENSMUST00000138142; BC033572; NM_026250.2; OTTMUST00000050829; OTTMUST00000050830; OTTMUST00000050831; OTTMUST00000050832; OTTMUST00000050833; uc007cfm.1; uc007cfn.1; uc011wpx.1	Gin1	gypsy retrotransposon integrase 1	Multiple_Complex
TC0100000972.mm.1	4.83	4.96	0.11	0.2	-1.09	0.5059	0.8288	ENSMUST00000158544	Gm25413	predicted gene, 25413	NonCoding
TC0100000973.mm.1	10.52	10.31	0.34	0.12	1.16	0.3911	0.7623	ENSMUST00000178398	Gm24465	predicted gene, 24465 [Source:MGI Symbol;Acc:MGI:5454242]	Small_RNA
TC0100000974.mm.1	4.11	4.11	0.19	0.15	-1	0.6958	0.9136	NR_040439; NR_040439.1; uc007cft.1	1810006J02Rik	RIKEN cDNA 1810006J02 gene; RIKEN cDNA 1810006J02 gene (1810006J02Rik), non-coding RNA.	NonCoding
TC0100000975.mm.1	4.68	4.57	0.15	0.18	1.08	0.3829	0.7567				NonCoding
TC0100000976.mm.1	4.35	4.15	0.26	0.1	1.14	0.896	0.9753	ENSMUST00000180540	Gm7952	predicted gene 7952 [Source:MGI Symbol;Acc:MGI:3648772]	Multiple_Complex
TC0100000977.mm.1	4.37	4.43	0.04	0.09	-1.04	0.9126	0.9792	NM_001164233; NM_027584; ENSMUST00000027575; ENSMUST00000160796; ENSMUST00000162468; ENSMUST00000162782; BC112423; BC113131; NM_001164233.1; NM_027584.1; OTTMUST00000073660; OTTMUST00000073661; OTTMUST00000073662; OTTMUST00000073663; uc007cfu.2; uc007cfv.2; uc007cfw.2	Slco6d1	solute carrier organic anion transporter family, member 6d1	Multiple_Complex
TC0100000978.mm.1	7.93	7.92	0.24	0.23	1	0.6555	0.8978	ENSMUST00000160287	Gm3555	predicted pseudogene 3555 [Source:MGI Symbol;Acc:MGI:3781732]	Pseudogene
TC0100000979.mm.1	6.22	6.27	0.14	0.1	-1.04	0.2167	0.6066	ENSMUST00000178484	Gm26134	predicted gene, 26134 [Source:MGI Symbol;Acc:MGI:5455911]	Precursor_microRNA
TC0100000980.mm.1	4.94	4.66	0.11	0.19	1.21	0.0569	0.3216				NonCoding
TC0100000981.mm.1	4.58	4.29	0.17	0.54	1.22	0.3322	0.7202	ENSMUST00000157179	Gm23434	predicted gene, 23434 [Source:MGI Symbol;Acc:MGI:5453211]	Small_RNA
TC0100000982.mm.1	10.72	10.9	0.17	0.16	-1.13	0.3857	0.7586				NonCoding
TC0100000983.mm.1	9.76	10.42	0.18	0.37	-1.58	0.0031	0.0661				NonCoding
TC0100000984.mm.1	9.13	9.25	0.17	0.14	-1.09	0.087	0.3967	XR_106078.1	Gm20253	PREDICTED: predicted gene, 20253 (Gm20253), miscRNA.	NonCoding
TC0500003378.mm.1	8.14	7.37	0.29	0.06	1.7	0.0001	0.0174	NM_010717; ENSMUST00000015137; ENSMUST00000111233; ENSMUST00000132027; ENSMUST00000134093; ENSMUST00000137897; ENSMUST00000138590; BC156778; NM_010717.2; OTTMUST00000064766; OTTMUST00000064767; OTTMUST00000064768; OTTMUST00000064769; OTTMUST00000064770; OTTMUST00000064771; uc008zwr.1; uc008zws.1; uc008zwt.1; uc008zwu.1	Limk1	LIM-domain containing, protein kinase; Synthetic construct Mus musculus clone IMAGE:100062254, MGC:190432 LIM-domain containing, protein kinase (Limk1) mRNA, encodes complete protein.	Multiple_Complex	3.81	2.16	0.0153	0.4342	overall upregulated in ATM-null mouse cerebellar transcriptome
TC0100000986.mm.1	5.89	5.42	0.36	0.49	1.39	0.0356	0.2499				NonCoding
TC0100000987.mm.1	4.41	3.85	0.41	0.14	1.48	0.0847	0.3911				NonCoding
TC0100000988.mm.1	7.33	7.41	0.25	0.24	-1.06	0.1959	0.5806	ENSMUST00000103851	Gm25537	predicted gene, 25537 [Source:MGI Symbol;Acc:MGI:5455314]	Precursor_microRNA
TC0100000989.mm.1	4.13	4.34	0.23	0.23	-1.16	0.1437	0.5076	NR_037989; NR_037989.1; uc007cgb.2	Gm20268	predicted gene, 20268; predicted gene, 20268 (Gm20268), non-coding RNA.	NonCoding
TC0100000990.mm.1	4.44	4.46	0.22	0.18	-1.01	0.7276	0.925				NonCoding
TC0100000991.mm.1	4.32	4.03	0.4	0.3	1.23	0.4883	0.8191				NonCoding
TC0100000992.mm.1	3.64	3.75	0.29	0.22	-1.08	0.926	0.982				NonCoding
TC0100000993.mm.1	3.47	3.4	0.19	0.19	1.05	0.9288	0.9827				NonCoding
TC0100000994.mm.1	14.25	14.84	0.4	0.28	-1.51	0.1114	0.4486				NonCoding
TC0100000995.mm.1	3.86	3.9	0.17	0.13	-1.03	0.8609	0.966	ENSMUST00000157536	Gm23537	predicted gene, 23537	NonCoding
TC0100000997.mm.1	9.63	9.48	0.39	0.46	1.12	0.5464	0.8488				NonCoding
TC0100000998.mm.1	16.82	16.73	0.3	0.3	1.06	0.883	0.9717	ENSMUST00000117011	Gm25003	predicted gene, 25003	Precursor_microRNA
TC0100000999.mm.1	7.97	7.72	0.17	0.06	1.19	0.0109	0.1327	NM_011800; ENSMUST00000062528; BC119606; BC119607; NM_011800.4; OTTMUST00000062566; uc007cgc.1	Cdh20	cadherin 20	Coding
TC0100001000.mm.1	7.39	7.42	0.35	0.24	-1.02	0.9497	0.9886				NonCoding
TC0100001001.mm.1	5.97	5.66	0.06	0.28	1.24	0.099	0.4233				NonCoding
TC0100001002.mm.1	4.93	4.93	0.13	0.17	-1	0.9051	0.9772				NonCoding
TC0100001003.mm.1	4.06	4.01	0.25	0.09	1.03	0.8278	0.9558				NonCoding
TC0100001004.mm.1	5.28	5.25	0.21	0.05	1.02	0.2226	0.6124	XR_106080.1	Gm17634	predicted gene, 17634	NonCoding
TC0100001005.mm.1	11.7	11.48	0.07	0.11	1.17	0.0083	0.1124	ENSMUST00000086725	Gm3608	predicted gene 3608 [Source:MGI Symbol;Acc:MGI:3804932]	Pseudogene
TC0100001006.mm.1	11.39	10.92	0.5	0.41	1.38	0.0339	0.2438	ENSMUST00000103811	Gm22426	predicted gene, 22426 [Source:MGI Symbol;Acc:MGI:5452203]	Precursor_microRNA
TC0100001007.mm.1	4.19	4.15	0.19	0.07	1.03	0.9313	0.9836				NonCoding
TC0100001008.mm.1	10.44	10.53	0.12	0.08	-1.06	0.1209	0.4679	NM_029349; NM_173187; ENSMUST00000039173; ENSMUST00000086721; BC117949; BC117950; NM_029349.1; NM_173187.3; uc007cgi.2; uc007cgj.2; uc007cgk.2; uc007cgl.2; uc007cgm.2; uc007cgn.2	2310035C23Rik	RIKEN cDNA 2310035C23 gene	Multiple_Complex
TC0100001009.mm.1	6.33	6.87	0.19	0.16	-1.46	0.0035	0.0702				NonCoding
TC0100001010.mm.1	12.94	12.79	0.31	0.34	1.11	0.1168	0.4597	XM_001478111.2	Gm10193	PREDICTED: predicted gene 10193 (Gm10193), mRNA.	Coding
TC0100001011.mm.1	5.4	5.25	0.13	0.05	1.11	0.2808	0.6743	NM_009399; ENSMUST00000027559; BC019185; NM_009399.3; uc007cgo.1; uc007cgp.1	Tnfrsf11a	tumor necrosis factor receptor superfamily, member 11a, NFKB activator; tumor necrosis factor receptor superfamily, member 11a	Multiple_Complex
TC0100001012.mm.1	4.39	4.35	0.13	0.14	1.03	0.4821	0.8162				NonCoding
TC0100001013.mm.1	4.54	4.47	0.04	0.18	1.04	0.1493	0.5158				NonCoding
TC0100001014.mm.1	3.35	3.27	0.13	0.23	1.06	0.9454	0.9878	ENSMUST00000158581	Gm26214	predicted gene, 26214 [Source:MGI Symbol;Acc:MGI:5455991]	Small_RNA
TC0100001015.mm.1	5.49	5.37	0.33	0.24	1.09	0.4645	0.8058				NonCoding
TC0700003403.mm.1	7.88	7.32	0.13	0.04	1.48	0.0001	0.015	NM_007390; ENSMUST00000032738; BC172636; NM_007390.3; uc009vel.1	Chrna7	cholinergic receptor, nicotinic, alpha polypeptide 7; Synthetic construct Mus musculus clone IMAGE:100069444, MGC:199346 cholinergic receptor, nicotinic, alpha polypeptide 7 (Chrna7) mRNA, encodes complete protein.	Multiple_Complex	3.4	2.23	0.0021	0.3077
TC0100001017.mm.1	4.47	4.56	0.2	0.19	-1.06	0.2428	0.6354	ENSMUST00000180947	Gm26509	predicted gene, 26509 [Source:MGI Symbol;Acc:MGI:5477003]	Multiple_Complex
TC0100001018.mm.1	11.14	10.9	0.2	0.09	1.18	0.0528	0.309	NM_133821; ENSMUST00000061047; ENSMUST00000124895; ENSMUST00000135810; BC059254; NM_133821.3; OTTMUST00000051100; OTTMUST00000051101; OTTMUST00000051102; uc007cgu.2; uc007cgv.2	Phlpp1	PH domain and leucine rich repeat protein phosphatase 1	Multiple_Complex
TC0100001019.mm.1	8.28	8.2	0.3	0.22	1.06	0.8008	0.9477				NonCoding
TC0100001020.mm.1	8.95	8.89	0.14	0.06	1.05	0.7535	0.9334				NonCoding
TC0100001021.mm.1	4.88	4.78	0.28	0.2	1.08	0.9975	0.9995				NonCoding
TC0100001022.mm.1	4.5	4.68	0.1	0.03	-1.13	0.05	0.3001	XR_140461.1	D630008O14Rik	RIKEN cDNA D630008O14 gene	NonCoding
TC0100001023.mm.1	4.07	4.2	0.2	0.23	-1.09	0.2922	0.6859				NonCoding
TC0100001024.mm.1	3.9	3.87	0.21	0.04	1.02	0.3913	0.7625	NM_009257; ENSMUST00000086701; ENSMUST00000112729; ENSMUST00000112730; BC005434; NM_009257.3; OTTMUST00000049630; OTTMUST00000049631; OTTMUST00000049632; uc007cha.1; uc007chb.1; uc011wqc.1	Serpinb5	serine (or cysteine) peptidase inhibitor, clade B, member 5	Coding
TC0100001025.mm.1	3.85	3.97	0.15	0.05	-1.08	0.3329	0.7205	NM_001199213; NM_027971; ENSMUST00000081277; ENSMUST00000112724; ENSMUST00000126812; BC062134; NM_001199213.1; NM_027971.2; OTTMUST00000049652; OTTMUST00000049653; OTTMUST00000049654; uc007chc.2; uc007chd.2; uc007che.2	Serpinb12	serine (or cysteine) peptidase inhibitor, clade B (ovalbumin), member 12	Multiple_Complex
TC0100001026.mm.1	4.68	4.62	0.11	0.13	1.05	0.7697	0.9388	NM_172852; ENSMUST00000027564; ENSMUST00000136766; BC117990; NM_172852.3; OTTMUST00000049645; OTTMUST00000049646; uc007chf.1; uc011wqd.1	Serpinb13	serine (or cysteine) peptidase inhibitor, clade B (ovalbumin), member 13	Coding
TC0100001027.mm.1	4.98	4.94	0.1	0.27	1.03	0.915	0.9798				NonCoding
TC0100001028.mm.1	4	4.06	0.06	0.04	-1.04	0.4284	0.7856	NM_025867; ENSMUST00000027566; BC010313; NM_025867.2; OTTMUST00000049633; uc007chl.1	Serpinb11	serine (or cysteine) peptidase inhibitor, clade B (ovalbumin), member 11	Coding
TC0100001029.mm.1	3.95	3.89	0.16	0.11	1.04	0.7173	0.9224	NM_027548; ENSMUST00000086690; ENSMUST00000112710; ENSMUST00000154538; BC064004; NM_027548.3; OTTMUST00000049656; OTTMUST00000049657; uc007chm.2	Serpinb7	serine (or cysteine) peptidase inhibitor, clade B, member 7	Coding
TC0100001031.mm.1	4.75	4.81	0.07	0.02	-1.04	0.4671	0.8068	NM_001159748; NM_011459; ENSMUST00000000514; ENSMUST00000112706; ENSMUST00000123086; ENSMUST00000151283; BC025121; NM_001159748.1; NM_011459.4; OTTMUST00000049637; OTTMUST00000049638; OTTMUST00000049639; OTTMUST00000049640; uc007chr.2; uc007chs.2; uc007cht.2	Serpinb8	serine (or cysteine) peptidase inhibitor, clade B, member 8	Multiple_Complex
TC0100001032.mm.1	5.23	5.28	0.17	0.18	-1.03	0.7688	0.9385	ENSMUST00000153774; OTTMUST00000049629	Gm15389; AC110090.1	predicted gene 15389 [Source:MGI Symbol;Acc:MGI:3705287]; putative novel transcript	NonCoding
TC0100001033.mm.1	4.68	4.71	0.11	0.13	-1.02	0.6059	0.8764	ENSMUST00000104049	Gm22438	predicted gene, 22438 [Source:MGI Symbol;Acc:MGI:5452215]	Small_RNA
TC0100001034.mm.1	4.84	4.89	0.09	0.09	-1.04	0.6903	0.9116	NR_102306; NR_102307; uc007chu.1; uc011wqh.1	D830032E09Rik	RIKEN cDNA D830032E09 gene	NonCoding
TC0100001035.mm.1	4.08	4.2	0.11	0.2	-1.09	0.6614	0.9001				NonCoding
TC0100001036.mm.1	4.4	4.3	0.23	0.17	1.07	0.9468	0.988	ENSMUST00000122792	Gm25293	predicted gene, 25293	NonCoding
TC0100001037.mm.1	9.96	10.11	0.17	0.09	-1.11	0.1839	0.5649	NM_172853; ENSMUST00000027542; ENSMUST00000112701; ENSMUST00000129923; ENSMUST00000131464; ENSMUST00000134301; ENSMUST00000137092; ENSMUST00000145188; ENSMUST00000146282; ENSMUST00000172005; BC141119; NM_172853.2; OTTMUST00000053580; OTTMUST00000053581; OTTMUST00000053582; OTTMUST00000053583; OTTMUST00000053584; OTTMUST00000053585; OTTMUST00000053618; uc007chv.1; uc007chw.1; uc011wqi.1; uc011wqj.…	Cdh7	cadherin 7, type 2	Multiple_Complex
TC0600002978.mm.1	6.48	5.78	0.21	0.11	1.62	0.0001	0.0157	NM_178045; ENSMUST00000035842; BC023245; BC060709; NM_178045.4; uc009dkm.2; uc009dkn.2; uc009dko.3	Rassf4	Ras association (RalGDS/AF-6) domain family member 4	Coding	3.77	2.57	2.56e-05	0.1453	overall upregulated in ATM-null mouse cerebellar transcriptome
TC0100001039.mm.1	4.47	4.54	0.15	0.34	-1.05	0.3801	0.7543				NonCoding
TC0100001040.mm.1	5.4	5.5	0.12	0.14	-1.07	0.1394	0.5006	ENSMUST00000158066	Gm22331	predicted gene, 22331 [Source:MGI Symbol;Acc:MGI:5452108]	Small_RNA
TC0100001041.mm.1	10.24	10.67	0.21	0.29	-1.35	0.0351	0.2482				NonCoding
TC0100001042.mm.1	4.15	3.96	0.09	0.26	1.14	0.4308	0.7867				NonCoding
TC0100001043.mm.1	4.81	4.63	0.11	0.21	1.13	0.2519	0.6442				NonCoding
TC0100001044.mm.1	4.05	4.16	0.33	0.15	-1.08	0.8086	0.9507				NonCoding
TC0100001045.mm.1	12.18	12.29	0.25	0.17	-1.08	0.5581	0.855				NonCoding
TC0100001046.mm.1	4.69	4.45	0.19	0.31	1.18	0.0291	0.2252				NonCoding
TC0100001047.mm.1	3.79	3.76	0.19	0.22	1.02	0.3212	0.7123				NonCoding
TC1800001731.mm.1	7.35	6.47	0.3	0.13	1.85	0.0001	0.016	NM_001039173; ENSMUST00000097495; ENSMUST00000160328; BC138955; BC138957; NM_001039173.1; OTTMUST00000083599; OTTMUST00000083600; uc008fvr.1; uc008fvs.1	Dok6	docking protein 6	Multiple_Complex	4.34	2.72	0.0002	0.2008	overall upregulated in ATM-null mouse cerebellar transcriptome
TC0300002489.mm.1	7.13	7.71	0.06	0.14	-1.5	0.0001	0.016	NM_001033302; ENSMUST00000036418; ENSMUST00000159739; ENSMUST00000159863; ENSMUST00000161866; ENSMUST00000161867; ENSMUST00000161994; BC132471; BC138510; OTTMUST00000075664; OTTMUST00000075670; OTTMUST00000075671; OTTMUST00000075672; OTTMUST00000075673; OTTMUST00000075674; uc008qll.1; uc008qlm.1	Ciart	circadian associated repressor of transcription	Coding	2.36	3.1	0.0153	0.4341	overall downregulated in ATM-null mouse cerebellar transcriptome
TC0100001050.mm.1	4.47	4.33	0.28	0.11	1.1	0.33	0.7186				NonCoding
TC0100001051.mm.1	4.2	4.04	0.14	0.11	1.12	0.0733	0.3638				NonCoding
TC0100001052.mm.1	4.22	3.88	0.1	0.21	1.27	0.0561	0.3194				NonCoding
TC0X00003197.mm.1	6.49	5.92	0.15	0.09	1.49	0.0001	0.016	NM_172441; ENSMUST00000062317; ENSMUST00000101141; ENSMUST00000124141; ENSMUST00000137217; ENSMUST00000141677; ENSMUST00000152746; BC172747; NM_172441.2; OTTMUST00000046170; OTTMUST00000046171; OTTMUST00000046172; OTTMUST00000046173; OTTMUST00000046174	Shroom2	shroom family member 2; Synthetic construct Homo sapiens clone IMAGE:9094541; MGC:199307 shroom family member 2 (Shroom2) gene, encodes complete protein.	Multiple_Complex	5.5	3.71	0.0008	0.2652	overall upregulated in ATM-null mouse cerebellar transcriptome
TC0100001054.mm.1	4.33	4.31	0.14	0.27	1.01	0.7774	0.9412	ENSMUST00000179777	Gm19965	predicted gene, 19965 [Source:MGI Symbol;Acc:MGI:5012150]	Coding
TC0100001055.mm.1	4.7	4.71	0.38	0.26	-1.01	0.7967	0.9464	ENSMUST00000083931	Gm24030	predicted gene, 24030 [Source:MGI Symbol;Acc:MGI:5453807]	Small_RNA
TC0100001056.mm.1	8.37	8.36	0.12	0.23	1.01	0.9861	0.9972	ENSMUST00000184268	Gm27785	predicted gene, 27785 [Source:MGI Symbol;Acc:MGI:5531167]	Precursor_microRNA
TC0100001057.mm.1	6.26	6.17	0.34	0.23	1.07	0.2628	0.6558				NonCoding
TC0100001058.mm.1	10.08	10.04	0.12	0.13	1.03	0.6437	0.8931	NM_026472; ENSMUST00000027626; ENSMUST00000112688; ENSMUST00000161495; BC058559; OTTMUST00000088395; OTTMUST00000088396; OTTMUST00000088397; uc007cic.2; uc011wql.1	Nifk	nucleolar protein interacting with the FHA domain of MKI67	Coding
TC0100001059.mm.1	4.89	4.85	0.1	0.07	1.03	0.4574	0.8024				NonCoding
TC0100001060.mm.1	11.27	11.17	0.18	0.08	1.08	0.8131	0.9518	NM_001081276; NM_029709; NM_177548; ENSMUST00000049404; ENSMUST00000070989; ENSMUST00000165223; ENSMUST00000178710; BC094432; BC158064; NM_001081276.1; NM_029709.2; NM_177548.2; uc007cid.1; uc007cie.1; uc007cij.2	Clasp1	CLIP associating protein 1 (Clasp1), transcript variant 1, mRNA.; CLIP associating protein 1; CLIP associating protein 1 (Clasp1), transcript variant 2, mRNA.	Multiple_Complex
TC0100001061.mm.1	6.5	6.77	0.09	0.22	-1.2	0.0043	0.0782				NonCoding
TC0100001062.mm.1	5.07	5.08	0.24	0.08	-1.01	0.9363	0.9854				NonCoding
TC0100001063.mm.1	4.6	4.74	0.11	0.04	-1.1	0.1192	0.4644	NM_023755; ENSMUST00000027629; BC116663; NM_023755.2; uc007cik.1; uc007cil.1	Tfcp2l1	transcription factor CP2-like 1	Multiple_Complex
TC0100001064.mm.1	5.07	5.11	0.29	0.23	-1.03	0.7113	0.92				NonCoding
TC0100001065.mm.1	3.42	3.65	0.1	0.19	-1.17	0.1601	0.5325	ENSMUST00000183982	Mir6346	microRNA 6346 [Source:MGI Symbol;Acc:MGI:5531211]	Precursor_microRNA
TC0100001066.mm.1	4.65	5.04	0.13	0.17	-1.32	0.0028	0.0641				NonCoding
TC0100001067.mm.1	3.56	3.47	0.09	0.08	1.07	0.4179	0.7802	ENSMUST00000181458; OTTMUST00000112664	Gm26831; RP24-258M24.2	predicted gene, 26831 [Source:MGI Symbol;Acc:MGI:5477325]; novel transcript	NonCoding
TC0100001068.mm.1	5.96	5.95	0.12	0.05	1.01	0.572	0.8611				NonCoding
TC0100001069.mm.1	4.39	4.3	0.09	0.07	1.06	0.1884	0.5704	ENSMUST00000181691	Gm8321	predicted gene 8321 [Source:MGI Symbol;Acc:MGI:3646697]	Pseudogene
TC0100001070.mm.1	3.75	3.81	0.11	0.06	-1.04	0.4553	0.8014				NonCoding
TC0100001071.mm.1	4.48	4.46	0.2	0.03	1.01	0.4593	0.8034				NonCoding
TC0100001072.mm.1	12.92	13.06	0.35	0.1	-1.1	0.1743	0.5523	XR_106083.2	Gm19295	PREDICTED: predicted gene, 19295 (Gm19295), miscRNA.	NonCoding
TC0100001073.mm.1	5.02	5.26	0.12	0.07	-1.18	0.0284	0.2221				NonCoding
TC0100001074.mm.1	3.04	3.17	0.14	0.06	-1.1	0.1102	0.4461				NonCoding
TC0100001075.mm.1	4.61	4.75	0.16	0.22	-1.11	0.2899	0.6838				NonCoding
TC0100001076.mm.1	7.37	7.14	0.06	0.14	1.18	0.0611	0.3318	NM_146103; ENSMUST00000069755; ENSMUST00000183607; ENSMUST00000183952; BC024712; NM_146103.2; OTTMUST00000117293; OTTMUST00000117294; uc007ciu.2	Tmem185b	transmembrane protein 185B	Multiple_Complex
TC0100001077.mm.1	4.41	4.56	0.2	0.21	-1.11	0.2767	0.67	ENSMUST00000122556	Gm25322	predicted gene, 25322 [Source:MGI Symbol;Acc:MGI:5455099]	Small_RNA
TC0100001078.mm.1	14.54	14.49	0.12	0.08	1.03	0.4901	0.8202	ENSMUST00000168653	Gm3851	predicted gene 3851 [Source:MGI Symbol;Acc:MGI:3782023]	Multiple_Complex
TC0100001079.mm.1	5.35	5.54	0.1	0.12	-1.14	0.0319	0.2356	ENSMUST00000163928	Gm8338	predicted gene 8338 [Source:MGI Symbol;Acc:MGI:3647186]	Multiple_Complex
TC0100001080.mm.1	4.46	4.41	0.19	0.11	1.03	0.6776	0.9063				NonCoding
TC0100001081.mm.1	3.55	3.31	0.2	0.04	1.18	0.1735	0.5511				NonCoding
TC0100001082.mm.1	3.47	3.56	0.12	0.13	-1.06	0.7295	0.9253	ENSMUST00000174509	Gm17973	predicted gene, 17973 [Source:MGI Symbol;Acc:MGI:5010158]	Multiple_Complex
TC0100001083.mm.1	5.49	5.46	0.1	0.09	1.02	0.5352	0.8434	NM_001012322; ENSMUST00000072886; BC089355; NM_001012322.2; uc007cjb.1; uc007cjc.1	Sctr	secretin receptor	Coding
TC0100001084.mm.1	3.61	3.68	0.29	0.08	-1.05	0.5107	0.8309				NonCoding
TC0100001085.mm.1	5.92	5.74	0.08	0.14	1.14	0.0509	0.3027	NM_001172074; NM_028439; ENSMUST00000027637; ENSMUST00000056038; ENSMUST00000112644; ENSMUST00000128578; ENSMUST00000153037; BC028767; NM_001172074.1; NM_028439.2; uc007cjg.1; uc007cjh.2	3110009E18Rik	RIKEN cDNA 3110009E18 gene	Multiple_Complex
TC0100001086.mm.1	4.95	4.47	0.24	0.19	1.4	0.0052	0.0867	NM_207233; ENSMUST00000037286; BC040774; NM_207233.1; uc007cjk.1	C1ql2	complement component 1, q subcomponent-like 2	Coding
TC0100001087.mm.1	4.11	4.01	0.29	0.06	1.07	0.4004	0.7683				NonCoding
TC0100001088.mm.1	6.05	5.82	0.35	0.13	1.17	0.0345	0.2461	NM_010133; ENSMUST00000079721; BC172645; NM_010133.2; OTTMUST00000096137; uc007cjm.2	En1	engrailed 1; Synthetic construct Mus musculus clone IMAGE:100069453, MGC:199355 engrailed 1 (En1) mRNA, encodes complete protein.	Coding
TC0100001089.mm.1	4.3	4.35	0.1	0.18	-1.04	0.3058	0.6987				NonCoding
TC0100001090.mm.1	5.12	5.05	0.04	0.07	1.04	0.2772	0.6707				NonCoding
TC0100001091.mm.1	4.14	3.77	0.28	0.08	1.29	0.0952	0.4152				NonCoding
TC0100001092.mm.1	5.18	5.03	0.17	0.06	1.11	0.3387	0.7246	NR_038008; NR_110450; uc007cjn.2	Celrr	cerebellum expressed regulatory RNA	NonCoding
TC0100001093.mm.1	4.13	4.13	0.13	0.31	1	0.3396	0.7254				NonCoding
TC0100001094.mm.1	6.09	6.27	0.42	0.12	-1.13	0.2819	0.6753				NonCoding
TC0100001095.mm.1	4.7	4.63	0.17	0.11	1.05	0.3214	0.7126				NonCoding
TC0100001096.mm.1	7.57	7.49	0.06	0.03	1.06	0.3297	0.7184	NM_001025156; NM_029955; ENSMUST00000036025; ENSMUST00000112621; ENSMUST00000128924; ENSMUST00000152959; ENSMUST00000155673; ENSMUST00000156459; BC054083; NM_001025156.2; NM_029955.3; OTTMUST00000049709; OTTMUST00000049710; OTTMUST00000049711; OTTMUST00000049712; OTTMUST00000049713; OTTMUST00000049714; uc007cjr.1; uc007cjs.1; uc007cju.2; uc011wqw.1	Ccdc93	coiled-coil domain containing 93	Multiple_Complex
TC0100001097.mm.1	7.91	7.71	0.28	0.14	1.15	0.0416	0.2717	ENSMUST00000119136	Gm8217	predicted gene 8217 [Source:MGI Symbol;Acc:MGI:3646717]	Multiple_Complex
TC0100001098.mm.1	5.74	6.06	0.26	0.42	-1.25	0.1957	0.5802	XR_106086.2	Gm19329	PREDICTED: predicted gene, 19329 (Gm19329), miscRNA.	NonCoding
TC0100001099.mm.1	4.02	4.15	0.11	0.2	-1.09	0.1412	0.5033				NonCoding
TC0100001100.mm.1	4.78	4.97	0.21	0.1	-1.14	0.3093	0.7016				NonCoding
TC0100001101.mm.1	5.23	5.31	0.17	0.26	-1.05	0.9804	0.9955	ENSMUST00000158649	Gm24547	predicted gene, 24547 [Source:MGI Symbol;Acc:MGI:5454324]	Small_RNA
TC0100001102.mm.1	3.54	3.65	0.05	0.27	-1.08	0.3216	0.7127				NonCoding
TC0100001103.mm.1	5.96	5.91	0.18	0.15	1.04	0.7105	0.9197	ENSMUST00000158565	Gm25771	predicted gene, 25771 [Source:MGI Symbol;Acc:MGI:5455548]	Small_RNA
TC0100001104.mm.1	4.75	4.63	0.05	0.2	1.08	0.6212	0.8829				NonCoding
TC0100001105.mm.1	18.38	18.37	0.16	0.09	1.01	0.546	0.8486	ENSMUST00000158287	Gm22610	predicted gene, 22610	Precursor_microRNA
TC0100001106.mm.1	5.51	5.56	0.1	0.12	-1.04	0.9613	0.9911	ENSMUST00000097605	Gm10543	predicted gene 10543	Multiple_Complex
TC0100001107.mm.1	7.88	7.7	0.24	0.18	1.13	0.1518	0.52	ENSMUST00000083406	Gm25578	predicted gene, 25578 [Source:MGI Symbol;Acc:MGI:5455355]	Small_RNA
TC0700003111.mm.1	8.81	6.17	1.08	0.21	6.22	0.0001	0.016	NM_176942; ENSMUST00000068456; BC062112; NM_176942.4; uc009heb.1; uc009hec.1	Gabra5	gamma-aminobutyric acid (GABA) A receptor, subunit alpha 5	Coding	29.1	4.63	0.0001	0.1967	overall upregulated in ATM-null mouse cerebellar transcriptome
TC0100001109.mm.1	10.89	11.09	0.13	0.16	-1.15	0.0839	0.3895				NonCoding
TC0100001110.mm.1	3.87	3.75	0.26	0.33	1.09	0.6674	0.9024				NonCoding
TC0100001111.mm.1	8.91	8.93	0.14	0.03	-1.02	0.6242	0.8841	NM_028787; ENSMUST00000027580; BC026858; NM_028787.4; uc007ckg.1	Slc35f5	solute carrier family 35, member F5	Coding
TC0100001112.mm.1	4.23	4.43	0.28	0.11	-1.14	0.2983	0.692	NM_027677; ENSMUST00000027581; ENSMUST00000159359; BC085285; NM_027677.2; OTTMUST00000074925; OTTMUST00000074931; uc007ckh.2	Gpr39	G protein-coupled receptor 39	Multiple_Complex
TC0100001113.mm.1	4.56	4.5	0.28	0.13	1.04	0.749	0.9321				NonCoding
TC0100001114.mm.1	9.23	9.26	0.17	0.06	-1.02	0.574	0.8622	NM_145128; ENSMUST00000038361; ENSMUST00000171405; BC125533; BC125535; NM_145128.3; uc007ckp.1; uc007ckq.1; uc007ckr.1; uc007cks.1	Mgat5	mannoside acetylglucosaminyltransferase 5	Coding
TC0100001115.mm.1	4.72	4.87	0.31	0.24	-1.11	0.599	0.8733				NonCoding
TC0100001116.mm.1	5.48	5.46	0.19	0.3	1.02	0.87	0.9689				NonCoding
TC0100001117.mm.1	7.5	7.61	0.2	0.44	-1.08	0.5207	0.8365	ENSMUST00000175405	Gm23370	predicted gene, 23370	Small_RNA
TC0100001118.mm.1	4.8	4.87	0.11	0.2	-1.05	0.4126	0.7771				NonCoding
TC0100001119.mm.1	11.05	10.17	0.49	0.45	1.84	0.0096	0.1228	ENSMUST00000083753	Gm23734	predicted gene, 23734 [Source:MGI Symbol;Acc:MGI:5453511]	Small_RNA
TC0100001120.mm.1	5.72	5.68	0.19	0.08	1.03	0.8739	0.9697				NonCoding
TC0100001121.mm.1	11.13	11.09	0.11	0.07	1.03	0.3349	0.7222				NonCoding
TC0100001122.mm.1	9.15	9.56	0.2	0.35	-1.32	0.0134	0.1485				NonCoding
TC0100001123.mm.1	4.3	4.4	0.12	0.13	-1.07	0.4267	0.7849	NM_001033041; ENSMUST00000038006; BC139281; NM_001033041.2; uc007ckv.1	Acmsd	amino carboxymuconate semialdehyde decarboxylase	Coding	1.86	2.03	0.0237	0.4697
TC1400002572.mm.1	7.67	6.22	0.53	0.26	2.72	0.0001	0.0153	NM_053105; ENSMUST00000022666; BC094584; NM_053105.2; OTTMUST00000055793; uc007uuq.1	Klhl1	kelch-like 1	Coding	15.65	5.17	0.0006	0.2489	overall upregulated in ATM-null mouse cerebellar transcriptome
TC0100001125.mm.1	9.58	9.52	0.05	0.02	1.04	0.6357	0.8892	NM_178690; ENSMUST00000037649; ENSMUST00000131884; ENSMUST00000142662; ENSMUST00000150945; BC046297; NM_178690.4; OTTMUST00000062113; OTTMUST00000062114; OTTMUST00000062115; OTTMUST00000062116; uc007clc.2	Rab3gap1	RAB3 GTPase activating protein subunit 1	Multiple_Complex
TC0100001126.mm.1	5.46	5.41	0.14	0.02	1.03	0.807	0.95				NonCoding
TC0100001127.mm.1	5.33	5.31	0.08	0.06	1.01	0.8614	0.966				NonCoding
TC0100001128.mm.1	14.97	14.78	0.06	0.33	1.15	0.1625	0.5355	ENSMUST00000180256; OTTMUST00000051833	Rpl28-ps1	ribosomal protein L28, pseudogene 1	Pseudogene
TC0700000079.mm.1	5.83	5.36	0.07	0.07	1.38	0.0001	0.016	NM_001134752; NM_177061; ENSMUST00000159318; ENSMUST00000160218; ENSMUST00000161855; ENSMUST00000168341; BC147050; BC147051; NM_177061.3; OTTMUST00000083904; OTTMUST00000083905; OTTMUST00000083906; OTTMUST00000089551; uc009fbk.1; uc009fbl.2	Gm16532; Olfr1344	predicted gene, 16532; olfactory receptor 1344	Multiple_Complex	8.11	5.91	3.75e-05	0.1648
TC0100001130.mm.1	8.04	7.89	0.38	0.3	1.11	0.5912	0.8705				NonCoding
TC0100001131.mm.1	6.34	6.77	0.14	0.21	-1.35	0.0041	0.0763				NonCoding
TC0100001132.mm.1	7.42	7.71	0.26	0.26	-1.23	0.1405	0.5024				NonCoding
TC0100001133.mm.1	8	8.32	0.24	0.22	-1.25	0.0203	0.1851				NonCoding
TC0100001134.mm.1	5.57	5.46	0.07	0.27	1.08	0.4394	0.7915				NonCoding
TC0100001135.mm.1	7.78	8.14	0.37	0.16	-1.29	0.0211	0.1891				NonCoding
TC0400004074.mm.1	7.93	8.35	0.1	0.08	-1.33	0.0002	0.0188	NM_001289877; NM_001289878; NM_011067; ENSMUST00000103204; ENSMUST00000128283; ENSMUST00000136398; ENSMUST00000138052; ENSMUST00000138584; BC141032; NM_011067.2; OTTMUST00000023794; OTTMUST00000023795; OTTMUST00000023796; OTTMUST00000074235; OTTMUST00000074236; uc008vye.1; uc008vyh.1; uc008vyi.1; uc012dpx.1; uc012dpy.1; uc008vyg.1	Per3	period circadian clock 3; period homolog 3 (Drosophila) (Per3), mRNA.	Multiple_Complex	-2.95	-2.26	0.015	0.4321	ATM interactome; overall downregulated in ATM-null mouse cerebellar transcriptome
TC0100001137.mm.1	6.15	6.89	0.44	0.28	-1.67	0.0074	0.1057	NR_029543; NR_029543.1; uc011wrc.1	Mir128-1	microRNA 128-1	Precursor_microRNA
TC0100001138.mm.1	11.61	11.55	0.08	0.06	1.05	0.8259	0.9555	NM_026390; ENSMUST00000027592; BC019795; NM_026390.2; uc007cll.1	Ubxn4	UBX domain protein 4	Coding
TC0100001139.mm.1	9.25	9.29	0.17	0.24	-1.03	0.7425	0.9297				NonCoding
TC0100001140.mm.1	3.8	3.74	0.24	0.17	1.05	0.5812	0.8661				NonCoding
TC0100001141.mm.1	4.72	4.66	0.32	0.15	1.04	0.2719	0.6644	ENSMUST00000157571	Gm23902	predicted gene, 23902 [Source:MGI Symbol;Acc:MGI:5453679]	Small_RNA
TC0100001142.mm.1	3.79	3.89	0.46	0.53	-1.07	0.7371	0.9278				NonCoding
TC0100001143.mm.1	4.52	4.55	0.07	0.38	-1.03	0.1813	0.5624				NonCoding
TC0100001144.mm.1	3.84	3.87	0.15	0.17	-1.02	0.9195	0.9809				NonCoding
TC1700001827.mm.1	6.7	7.35	0.21	0.09	-1.56	0.0002	0.0176	NM_010831; ENSMUST00000024839; BC146549; NM_010831.2; uc008bvr.1	Sik1	salt inducible kinase 1; Synthetic construct Mus musculus clone IMAGE:100014913, MGC:180307 salt inducible kinase 1 (Sik1) mRNA, encodes complete protein.	Multiple_Complex	-3.24	-2.08	0.0006	0.2447	overall downregulated in ATM-null mouse cerebellar transcriptome
TC0100001146.mm.1	4.4	4.33	0.31	0.11	1.05	0.2141	0.6038				NonCoding
TC0100001147.mm.1	4.56	4.5	0.16	0.23	1.04	0.6589	0.8991				NonCoding
TC0100001148.mm.1	4.35	4.1	0.15	0.26	1.19	0.0635	0.3385				NonCoding
TC0100001149.mm.1	4.68	4.43	0.38	0.18	1.19	0.1465	0.5115				NonCoding
TC0100001150.mm.1	4.34	4.37	0.27	0.21	-1.02	0.9605	0.991				NonCoding
TC0100001151.mm.1	4.91	4.17	0.34	0.28	1.67	0.0024	0.0599				NonCoding
TC0100001152.mm.1	4.51	4.12	0.26	0.29	1.32	0.1393	0.5005				NonCoding
TC0100001153.mm.1	4.11	3.85	0.32	0.31	1.19	0.495	0.8231				NonCoding
TC0100001154.mm.1	4.31	4.28	0.08	0.07	1.02	0.7724	0.9397	ENSMUST00000143266; OTTMUST00000061935	Gm15674; AC111067.3	predicted gene 15674 [Source:MGI Symbol;Acc:MGI:3783116]; novel transcript, antisense to Daf2	NonCoding
TC0100001155.mm.1	4.95	4.84	0.16	0.16	1.08	0.2369	0.629	ENSMUST00000125681; OTTMUST00000074407	Gm16083; AC122773.2	predicted gene 16083 [Source:MGI Symbol;Acc:MGI:3802163]; novel transcript, antisense to Cd55	NonCoding
TC0100001156.mm.1	4.08	3.99	0.21	0.05	1.07	0.1183	0.4625				NonCoding
TC0300002111.mm.1	6.48	5.48	0.35	0.17	2	0.0005	0.0287	NM_013665; ENSMUST00000029422; ENSMUST00000162060; ENSMUST00000162098; ENSMUST00000162439; NM_013665.1; OTTMUST00000089115; OTTMUST00000089217; OTTMUST00000089218; OTTMUST00000089219; uc008ple.2	Shox2	short stature homeobox 2	Coding	-1.81	-2.93	0.0007	0.2603
TC0100001158.mm.1	6.28	6.26	0.03	0.08	1.01	0.9977	0.9995	NM_178691; ENSMUST00000049813; BC099948; BC139034; NM_178691.4; uc007cmh.2	Yod1	YOD1 OTU deubiquitinating enzyme 1 homologue (S. cerevisiae)	Coding
TC0100001159.mm.1	9.18	9.16	0.09	0.17	1.01	0.4676	0.807				NonCoding
TC0100001160.mm.1	5.54	5.83	0.16	0.16	-1.22	0.0755	0.3693				NonCoding
TC0100001161.mm.1	6.07	6.18	0.1	0.03	-1.08	0.1925	0.5758	NM_177604; ENSMUST00000039323; BC099401; BC117765; BC117766; BC129960; NM_177604.3; uc007cmi.2; uc007cmj.2	AA986860	expressed sequence AA986860	Coding
TC0100001162.mm.1	4.31	4.27	0.13	0.06	1.03	0.7833	0.9428				NonCoding
TC0100001163.mm.1	4.19	4.18	0.13	0.03	1.01	0.5988	0.8733				NonCoding
TC0100001164.mm.1	4.33	4.32	0.07	0.06	1.01	0.7985	0.947	NM_001170632; NM_144960; ENSMUST00000027670; ENSMUST00000112477; BC110549; BC110550; NM_001170632.1; NM_144960.2; OTTMUST00000066186; OTTMUST00000066187; uc007cmk.1; uc007cml.1	Fcamr	Fc receptor, IgA, IgM, high affinity	Coding
TC0100001165.mm.1	4.41	4.39	0.11	0.07	1.01	0.9317	0.9837	NM_011082; ENSMUST00000027675; ENSMUST00000133792; ENSMUST00000137782; BC013556; NM_011082.3; OTTMUST00000054216; OTTMUST00000054217; OTTMUST00000054218; uc011wrk.1	Pigr	polymeric immunoglobulin receptor	Multiple_Complex
TC0300001064.mm.1	9.41	10.13	0.26	0.07	-1.65	0.0002	0.02	NM_008979; NR_104070; ENSMUST00000029433; ENSMUST00000126548; ENSMUST00000134373; ENSMUST00000146071; BC055377; NM_008979.1; OTTMUST00000053696; OTTMUST00000053697; OTTMUST00000053698; OTTMUST00000059331; uc008qtu.1; uc008qtv.1	Ptpn22	protein tyrosine phosphatase, non-receptor type 22 (lymphoid); protein tyrosine phosphatase, non-receptor type 22 (lymphoid) (Ptpn22), mRNA.	Multiple_Complex	-3.46	-2.02	0.024	0.4709	ATM phosphorylation target; overall downregulated in ATM-null mouse cerebellar transcriptome
TC0100001167.mm.1	4.77	4.7	0.06	0.08	1.06	0.624	0.884	NM_010548; ENSMUST00000016673; BC120612; BC137844; NM_010548.2; OTTMUST00000040224; uc007cmu.2	Il10	interleukin 10	Coding
TC0100001168.mm.1	7.93	8.13	0.16	0.06	-1.15	0.0325	0.2382	NM_001136070; NM_010709; ENSMUST00000068791; ENSMUST00000068805; ENSMUST00000112446; ENSMUST00000131855; ENSMUST00000139468; ENSMUST00000149119; ENSMUST00000151874; ENSMUST00000153651; BC025036; NM_001136070.1; NM_010709.3; OTTMUST00000051117; OTTMUST00000051118; OTTMUST00000051119; OTTMUST00000051120; OTTMUST00000051121; OTTMUST00000051122; OTTMUST00000051123; OTTMUST00000051124; uc007cmx.2; uc0…	Eif2d	eukaryotic translation initiation factor 2D	Multiple_Complex
TC0100001169.mm.1	6.28	6.54	0.11	0.32	-1.2	0.6538	0.8974				NonCoding
TC0100001170.mm.1	5.82	5.84	0.2	0.28	-1.01	0.7429	0.9299	NM_175382; ENSMUST00000068613; BC090647; BC106123; BC138225; BC145667; NM_175382.3; OTTMUST00000051724; uc007cnk.1	Fam72a	family with sequence similarity 72, member A	Coding
TC0100001171.mm.1	4.14	4.22	0.16	0.04	-1.05	0.2351	0.627	NM_011924; ENSMUST00000027690; BC160258; NM_011924.2; OTTMUST00000049390; uc007cnl.1	Avpr1b	arginine vasopressin receptor 1B; Synthetic construct Mus musculus clone IMAGE:100063906, MGC:193373 arginine vasopressin receptor 1B (Avpr1b) mRNA, encodes complete protein.	Coding
TC0100001172.mm.1	4.8	4.74	0.07	0.04	1.04	0.5533	0.8523	NM_007799; ENSMUST00000073350; ENSMUST00000112411; ENSMUST00000141061; BC005432; NM_007799.3; OTTMUST00000054295; OTTMUST00000054296; OTTMUST00000054297; uc007cnm.1; uc007cnn.2; uc007cno.1	Ctse	cathepsin E	Multiple_Complex
TC0100001173.mm.1	4.95	4.92	0.11	0.05	1.02	0.7484	0.9319	NM_145509; ENSMUST00000064664; ENSMUST00000064679; ENSMUST00000129905; ENSMUST00000130848; ENSMUST00000136247	Rab7b	RAB7B, member RAS oncogene family	Multiple_Complex
TC0100001174.mm.1	4.27	4.33	0.11	0.05	-1.04	0.7397	0.9289	NM_177243; ENSMUST00000049027; ENSMUST00000130544; ENSMUST00000147800; BC160193; NM_177243.4; OTTMUST00000051188; OTTMUST00000051189; OTTMUST00000051190; uc007cns.1	Slc26a9	solute carrier family 26, member 9; Synthetic construct Mus musculus clone IMAGE:100063841, MGC:193308 solute carrier family 26, member 9 (Slc26a9) mRNA, encodes complete protein.	Multiple_Complex
TC0100001175.mm.1	5.67	5.64	0.04	0.05	1.02	0.7914	0.9451	NM_178079; ENSMUST00000048660; ENSMUST00000112393; ENSMUST00000132450; ENSMUST00000152989; BC120725; BC125395; NM_178079.3; OTTMUST00000051086; OTTMUST00000051087; OTTMUST00000051088; OTTMUST00000051089; uc007cnt.2	Pm20d1	peptidase M20 domain containing 1	Multiple_Complex
TC0100001176.mm.1	8.47	8.52	0.24	0.1	-1.04	0.4392	0.7915	NM_173865; ENSMUST00000086559; ENSMUST00000132585; ENSMUST00000146360; BC096596; BC116280; BC116281; NM_173865.3; OTTMUST00000051727; OTTMUST00000051728; OTTMUST00000051729; uc007cnu.3	Slc41a1	solute carrier family 41, member 1	Multiple_Complex
TC0100001177.mm.1	6.35	6.33	0.07	0.05	1.01	0.8533	0.9636	NM_144875; ENSMUST00000027693; ENSMUST00000112386; ENSMUST00000125925; BC016133; BC029056; OTTMUST00000042093; OTTMUST00000042094; OTTMUST00000042095; uc007cnv.3; uc007cnw.2	Rab29	RAB29, member RAS oncogene family	Coding
TC0100001178.mm.1	12.96	12.87	0.08	0.04	1.07	0.1117	0.4492	NM_001145804; NM_175294; ENSMUST00000062264; BC039951; NM_001145804.1; NM_175294.3; uc007cnx.2; uc007cny.2	Nucks1	nuclear casein kinase and cyclin-dependent kinase substrate 1	Multiple_Complex
TC0100001179.mm.1	7.71	7.69	0.21	0.16	1.01	0.5296	0.8407				NonCoding
TC0100001180.mm.1	4.96	4.97	0.06	0.07	-1.01	0.8437	0.9611	NM_001177628; NM_145977; ENSMUST00000027695; ENSMUST00000177943; BC031381; NM_001177628.1; NM_145977.1; uc007cnz.1; uc007coa.1	Slc45a3	solute carrier family 45, member 3	Coding
TC0100001181.mm.1	7.77	7.79	0.1	0.04	-1.01	0.3757	0.7514	NM_007923; ENSMUST00000027696; ENSMUST00000086556; ENSMUST00000124579; ENSMUST00000131159; ENSMUST00000146188; ENSMUST00000146432; ENSMUST00000147218; BC144844; BC145795; NM_007923.2; OTTMUST00000061502; OTTMUST00000061503; OTTMUST00000061504; OTTMUST00000061505; OTTMUST00000061506; OTTMUST00000061507; OTTMUST00000061508; uc007cob.1; uc007coc.1; uc007cod.1	Elk4	ELK4, member of ETS oncogene family	Multiple_Complex
TC0100001182.mm.1	6.04	6.07	0.18	0.06	-1.02	0.7484	0.9318	ENSMUST00000181695	Gm26892	predicted gene, 26892 [Source:MGI Symbol;Acc:MGI:5477386]	NonCoding
TC0100001183.mm.1	3.77	3.76	0.18	0.17	1.01	0.6017	0.8745				NonCoding
TC0100001184.mm.1	4.34	4.07	0.31	0.18	1.21	0.417	0.7797	ENSMUST00000158154	Gm26034	predicted gene, 26034 [Source:MGI Symbol;Acc:MGI:5455811]	Small_RNA
TC0100001185.mm.1	5.18	5.13	0.15	0.09	1.04	0.1893	0.5716				NonCoding
TC0100001186.mm.1	4.7	4.66	0.11	0.11	1.03	0.4655	0.8063	NM_001033250; ENSMUST00000112357; BC115462; BC115463; NM_001033250.4; uc007coi.2; uc007coj.2; uc007cok.2; uc007col.1; uc007com.2	Lemd1	LEM domain containing 1	Multiple_Complex
TC0100001187.mm.1	3.82	3.98	0.13	0.16	-1.12	0.4552	0.8014	NR_029777; NR_029777.1; uc011wrv.1	Mir135b	microRNA 135b	Precursor_microRNA
TC0100001188.mm.1	8.01	7.82	0.31	0.07	1.14	0.1667	0.5417	ENSMUST00000167128	Gm7241	predicted pseudogene 7241	Pseudogene
TC0100001189.mm.1	6.86	6.51	0.26	0.08	1.27	0.02	0.1835	NM_144810; ENSMUST00000046071; BC011135; NM_144810.5; uc007con.1	Klhdc8a	kelch domain containing 8A	Coding
TC1000001688.mm.1	9.02	7.69	0.45	0.14	2.52	0.0002	0.0206	NM_001161822; NM_019958; ENSMUST00000019909; ENSMUST00000064225; ENSMUST00000117676; ENSMUST00000131996; BC064782; NM_001161822.1; NM_019958.4; OTTMUST00000068070; OTTMUST00000068071; OTTMUST00000068072; uc007egg.2; uc007egh.2	Rgs17	regulator of G-protein signaling 17	Multiple_Complex	4.56	2.01	0.0019	0.3027	overall upregulated in ATM-null mouse cerebellar transcriptome
TC0100001191.mm.1	5.52	5.74	0.15	0.18	-1.17	0.2828	0.6763				NonCoding
TC0100001192.mm.1	4.98	5.32	0.15	0.34	-1.26	0.2862	0.6802	ENSMUST00000159257; OTTMUST00000066288	Gm15849; AC160545.3	predicted gene 15849 [Source:MGI Symbol;Acc:MGI:3802034]; Novel transcript	NonCoding
TC0100001193.mm.1	8.26	8.28	0.13	0.09	-1.01	0.9794	0.9952	NM_172516; ENSMUST00000045110; BC130226; NM_172516.4; uc007cou.1; uc007cov.1; uc011wrw.1	Dstyk	dual serine/threonine and tyrosine protein kinase	Multiple_Complex
TC0100001194.mm.1	7.93	8.2	0.16	0.16	-1.21	0.2662	0.6592				NonCoding
TC0100001195.mm.1	9.74	9.78	0.2	0.06	-1.02	0.2585	0.6505	NM_172517; ENSMUST00000027700; BC057632; NM_172517.2; uc007cow.2; uc007cox.2; uc007coy.2	Rbbp5	retinoblastoma binding protein 5	Coding
TC0100001196.mm.1	5.36	5.44	0.39	0.13	-1.06	0.6439	0.8932	NM_029025; ENSMUST00000058167; BC095954; BC120863; BC132045; NM_029025.3; uc007coz.2	Tmem81	transmembrane protein 81	Coding
TC0100001197.mm.1	4.63	4.5	0.31	0.14	1.1	0.27	0.6629				NonCoding
TC0100001198.mm.1	5.33	5.65	0.21	0.17	-1.24	0.0667	0.3479	NR_045892; NR_045892.1; uc029qth.1	Gm10538	predicted gene 10538; predicted gene 10538 (Gm10538), non-coding RNA.	NonCoding
TC0100001199.mm.1	4.27	4.2	0.09	0.13	1.06	0.3484	0.7317				NonCoding
TC0100001200.mm.1	9.06	9.05	0.04	0.04	1.01	0.5887	0.8698	NM_010732; ENSMUST00000027706; ENSMUST00000159088; BC056458; NM_010732.4; OTTMUST00000072558; OTTMUST00000072559; uc007cpi.2	Lrrn2	leucine rich repeat protein 2, neuronal	Multiple_Complex
TC0100001201.mm.1	7.12	7	0.11	0.04	1.09	0.1541	0.5233	NM_001099276; ENSMUST00000077730; ENSMUST00000124934; ENSMUST00000145153; ENSMUST00000153707; BC132141; NM_001099276.2; OTTMUST00000052037; OTTMUST00000052038; OTTMUST00000052039; OTTMUST00000052040; uc007cpq.1; uc007cpr.1; uc011wry.1	Pik3c2b	phosphoinositide-3-kinase, class 2, beta polypeptide	Multiple_Complex
TC0100001202.mm.1	9.09	9.2	0.07	0.13	-1.08	0.2683	0.6612	NM_133819; ENSMUST00000052529; ENSMUST00000122956; BC156913; NM_133819.3; OTTMUST00000052463; OTTMUST00000052464; uc007cps.2; uc007cpt.2	Ppp1r15b	protein phosphatase 1, regulatory (inhibitor) subunit 15b; Synthetic construct Mus musculus clone IMAGE:100062782, MGC:190960 protein phosphatase 1, regulatory (inhibitor) subunit 15b (Ppp1r15b) mRNA, encodes complete protein.	Multiple_Complex
TC0100001203.mm.1	6.35	6.44	0.19	0.13	-1.07	0.9955	0.9991				NonCoding
TC0100001204.mm.1	9.19	9.1	0.11	0.06	1.06	0.1795	0.5597	NM_001160268; NM_182930; ENSMUST00000038295; ENSMUST00000105082; BC054547; NM_001160268.1; NM_182930.2; uc007cpu.2; uc007cpv.2; uc007cpx.2	Plekha6	pleckstrin homology domain containing, family A member 6	Multiple_Complex
TC0100001205.mm.1	5.5	5.47	0.17	0.1	1.02	0.7188	0.9226	NM_026680; NM_178260; ENSMUST00000007433; ENSMUST00000094557; ENSMUST00000178033; ENSMUST00000183457; ENSMUST00000183489; ENSMUST00000183738; ENSMUST00000184603; ENSMUST00000185157; BC024448; BC117046; BC119348; NM_026680.4; NM_178260.3; OTTMUST00000117923; OTTMUST00000117928; OTTMUST00000117937; OTTMUST00000117938; uc007cqa.1; uc007cqe.1	Golt1a; Kiss1	golgi transport 1 homolog A (S. cerevisiae); KiSS-1 metastasis-suppressor	Coding
TC0100001206.mm.1	4.22	4.24	0.1	0.03	-1.02	0.6788	0.9068	NM_031192; NM_031193; BC011157; BC011473; BC061053; NM_031192.3; OTTMUST00000051330; OTTMUST00000051331; uc007cqf.1	Ren1; Ren2	renin 1 structural; renin 2 tandem duplication of Ren1	Coding
TC0100001207.mm.1	5.22	5.27	0.09	0.02	-1.03	0.4132	0.7772	NM_175443; ENSMUST00000129213; ENSMUST00000131450; ENSMUST00000135222; ENSMUST00000147909; ENSMUST00000156832; BC145351; BC152310; NM_175443.5; OTTMUST00000066289; OTTMUST00000066290; OTTMUST00000066291; OTTMUST00000066292; OTTMUST00000066293; uc007cqg.2; uc007cqh.3; uc007cqi.3; uc011wsa.2	Etnk2	ethanolamine kinase 2	Multiple_Complex
TC0100001208.mm.1	6.45	6.82	0.35	0.35	-1.29	0.6371	0.8898	ENSMUST00000082880	Gm23939	predicted gene, 23939 [Source:MGI Symbol;Acc:MGI:5453716]	Small_RNA
TC0100001209.mm.1	5.05	5.05	0.18	0.07	1	0.9878	0.9975	ENSMUST00000180718	Gm26706	predicted gene, 26706 [Source:MGI Symbol;Acc:MGI:5477200]	NonCoding
TC0100001210.mm.1	4.4	4.53	0.17	0.2	-1.1	0.2781	0.6712				NonCoding
TC0100001211.mm.1	3.97	3.97	0.21	0.33	-1	0.8504	0.9625				NonCoding
TC0100001212.mm.1	4.09	4.21	0.08	0.16	-1.09	0.3988	0.7675				NonCoding
TC0100001213.mm.1	6.09	6.06	0.23	0.29	1.02	0.4464	0.7955	ENSMUST00000160564; OTTMUST00000066471	Gm15851; AC157924.3	predicted gene 15851 [Source:MGI Symbol;Acc:MGI:3801734]; Novel transcript	NonCoding
TC0100001214.mm.1	4.72	4.61	0.08	0.06	1.08	0.1021	0.4299				NonCoding
TC0100001215.mm.1	3.97	4.07	0.1	0.2	-1.07	0.2111	0.6005				NonCoding
TC0100001216.mm.1	4.71	4.79	0.11	0.27	-1.06	0.7857	0.9433				NonCoding
TC0100001217.mm.1	4.08	4.04	0.09	0.26	1.03	0.1775	0.5566				NonCoding
TC0100001218.mm.1	5.34	5.94	0.33	0.2	-1.52	0.0044	0.0791	NM_021355; ENSMUST00000048183; ENSMUST00000162779; BC064779; NM_021355.3; OTTMUST00000088428; OTTMUST00000088429; uc007crd.1	Fmod	fibromodulin	Coding
TC0100002607.mm.1	9.81	7.32	0.8	0.15	5.61	1.35e-05	0.0074	NM_009049; ENSMUST00000039534; BC027535; NM_009049.1; OTTMUST00000060135; uc007bos.1; uc011wno.1	Resp18	regulated endocrine-specific protein 18	Coding	1.79	-2.92	3.46e-05	0.1648
TC0100001220.mm.1	4.16	4.18	0.04	0.08	-1.02	0.6888	0.9111	NM_001284524; NM_001284525; NM_027979; ENSMUST00000086475; ENSMUST00000159963; ENSMUST00000160060; BC138765; NM_027979.1; OTTMUST00000051642; OTTMUST00000051643; uc007crf.1; uc011wsd.1	Chit1	chitinase 1 (chitotriosidase); chitinase 1 (chitotriosidase) (Chit1), mRNA.	Coding
TC0100001221.mm.1	7.84	7.86	0.34	0.04	-1.01	0.8359	0.9586				NonCoding
TC0100001222.mm.1	7.01	6.73	0.2	0.07	1.21	0.0198	0.1823	NM_007695; ENSMUST00000082060; ENSMUST00000132873; ENSMUST00000133701; ENSMUST00000134812; ENSMUST00000139254; ENSMUST00000144819; ENSMUST00000153856; ENSMUST00000156873; BC003780; BC004734; BC005611; OTTMUST00000074544; OTTMUST00000074545; OTTMUST00000074546; OTTMUST00000074547; OTTMUST00000074548; OTTMUST00000074549; OTTMUST00000077094; uc007crg.2	Chil1	chitinase-like 1	Multiple_Complex
TC0100001223.mm.1	5.01	4.97	0.07	0.18	1.03	0.9777	0.9948	NM_016749; ENSMUST00000038445; BC116684; BC118050; NM_016749.2; uc007crh.1; uc007cri.1	Mybph	myosin binding protein H	Coding
TC0100001224.mm.1	4.45	4.46	0.26	0.11	-1.01	0.8563	0.9646				NonCoding
TC0100001225.mm.1	4.99	4.84	0.21	0.11	1.11	0.5759	0.8633	NM_031189; ENSMUST00000027730; BC048683; BC068019; NM_031189.2; uc007crl.2	Myog	myogenin	Coding
TC0100001226.mm.1	4.84	4.77	0.11	0.14	1.05	0.6938	0.9132	NM_173771; ENSMUST00000162187; BC116694; BC116697; NM_173771.4; uc007crt.2	4933406M09Rik	RIKEN cDNA 4933406M09 gene	Coding
TC0100001227.mm.1	6.44	6.42	0.16	0.05	1.01	0.7157	0.9219	NM_028057; ENSMUST00000027726; ENSMUST00000127412; ENSMUST00000130836; ENSMUST00000133686; ENSMUST00000154237; ENSMUST00000172496; ENSMUST00000172795; ENSMUST00000173908; ENSMUST00000174315; BC016266; BC024618; NM_028057.2; OTTMUST00000057943; OTTMUST00000057944; OTTMUST00000057945; OTTMUST00000057946; OTTMUST00000061671; OTTMUST00000097210; OTTMUST00000097211; OTTMUST00000097212; OTTMUST00000097…	Cyb5r1	cytochrome b5 reductase 1	Multiple_Complex
TC0100001228.mm.1	8.24	8.36	0.09	0.02	-1.09	0.3218	0.7128	NM_028320; ENSMUST00000027727; ENSMUST00000112237; ENSMUST00000148822; ENSMUST00000156433; BC014875; NM_028320.3; OTTMUST00000051762; OTTMUST00000051763; OTTMUST00000051764; OTTMUST00000051765; uc007crx.1; uc007cry.1	Adipor1	adiponectin receptor 1	Multiple_Complex
TC0100001229.mm.1	4.78	4.66	0.17	0.11	1.08	0.0871	0.397				NonCoding
TC0100001230.mm.1	7.66	7.67	0.05	0.05	-1.01	0.8602	0.9658	NM_153128; ENSMUST00000027725; ENSMUST00000112232; ENSMUST00000116528; ENSMUST00000133721; ENSMUST00000141458; BC034514; NM_153128.2; OTTMUST00000050879; OTTMUST00000050880; OTTMUST00000050881; OTTMUST00000050882; uc007crz.1; uc007csa.1; uc007csb.1	Klhl12	kelch-like 12	Multiple_Complex
TC0100001231.mm.1	7.61	7.43	0.13	0.21	1.13	0.6124	0.8793	NM_145510; ENSMUST00000047978; BC011166; BC024808; NM_145510.1; uc007csc.1	Rabif	RAB interacting factor	Coding
TC0100001232.mm.1	4.25	4.29	0.26	0.24	-1.03	0.7053	0.9172	ENSMUST00000104014	Gm25612	predicted gene, 25612 [Source:MGI Symbol;Acc:MGI:5455389]	Small_RNA
TC0100001233.mm.1	8.28	8.2	0.12	0.07	1.06	0.4102	0.7752	XM_003085327.2	Gm15454	predicted gene 15454	Multiple_Complex
TC0100001234.mm.1	8.9	8.94	0.09	0.07	-1.03	0.5046	0.8278	NM_152895; ENSMUST00000047714; ENSMUST00000112197; ENSMUST00000112198; ENSMUST00000133725; BC048180; BC057318; NM_152895.2; OTTMUST00000041390; OTTMUST00000041391; OTTMUST00000041392; OTTMUST00000041393; uc007csf.2; uc007csg.2; uc011wsg.1	Kdm5b	lysine (K)-specific demethylase 5B	Multiple_Complex
TC0100001235.mm.1	7.53	7.62	0.29	0.15	-1.06	0.7862	0.9435				NonCoding
TC0100001236.mm.1	5.43	5.7	0.29	0.12	-1.2	0.1232	0.4724				NonCoding
TC0100001237.mm.1	12.58	12.55	0.14	0.07	1.02	0.8251	0.9553	NM_009307; ENSMUST00000121990; BC027019; NM_009307.3; OTTMUST00000073004; uc007csi.1; uc007csj.1; uc007csk.1	Syt2	synaptotagmin II	Coding
TC0100001238.mm.1	14.15	14.31	0.26	0.33	-1.12	0.1583	0.5299	ENSMUST00000104654	Gm22232	predicted gene, 22232 [Source:MGI Symbol;Acc:MGI:5452009]	Precursor_microRNA
TC0100001239.mm.1	4.77	4.84	0.19	0.11	-1.05	0.7711	0.9393				NonCoding
TC0100001240.mm.1	4.72	4.67	0.03	0.05	1.03	0.4314	0.7874	NM_001278115; NM_026024; ENSMUST00000027687; ENSMUST00000139617; BC029213; NM_026024.2; OTTMUST00000050817; OTTMUST00000050825; uc007csp.1	Ube2t	ubiquitin-conjugating enzyme E2T (putative)	Multiple_Complex
TC0100001241.mm.1	4.73	4.76	0.24	0.06	-1.02	0.5652	0.858				NonCoding
TC0100001242.mm.1	3.4	3.3	0.07	0.06	1.07	0.3236	0.7143				NonCoding
TC0100001243.mm.1	4.01	3.96	0.11	0.07	1.03	0.6041	0.8757	XR_106095.1	Gm10535	predicted gene 10535	NonCoding
TC1700001194.mm.1	7.86	6.29	0.61	0.09	2.97	0.0002	0.0176	NM_027455; ENSMUST00000040789; BC020023; BC151027; BC151029; NM_027455.2; uc008dpv.1; uc008dpw.1	Qpct	glutaminyl-peptide cyclotransferase (glutaminyl cyclase)	Coding	4.01	2.02	0.0181	0.4474	overall upregulated in ATM-null mouse cerebellar transcriptome
TC0100001245.mm.1	12.75	12.44	0.12	0.19	1.24	0.0092	0.1195	NM_026823; ENSMUST00000027684; ENSMUST00000123344; ENSMUST00000125774; ENSMUST00000141177; BC018479; NM_026823.2; OTTMUST00000052114; OTTMUST00000052115; OTTMUST00000052116; OTTMUST00000052117; uc007csu.1	Arl8a	ADP-ribosylation factor-like 8A	Multiple_Complex
TC0100001246.mm.1	7.83	7.66	0.38	0.1	1.13	0.3441	0.7285	ENSMUST00000146700; OTTMUST00000052113	Gm15445; AC133097.2	predicted gene 15445 [Source:MGI Symbol;Acc:MGI:3707341]; putative novel transcript	NonCoding
TC0500000499.mm.1	6.39	5.79	0.3	0.08	1.51	0.0007	0.0337	NM_178804; ENSMUST00000033967; ENSMUST00000170109; ENSMUST00000172484; ENSMUST00000172493; ENSMUST00000172561; ENSMUST00000172824; ENSMUST00000172998; ENSMUST00000173107; ENSMUST00000173303; ENSMUST00000173646; ENSMUST00000173671; ENSMUST00000173686; ENSMUST00000173702; ENSMUST00000173774; ENSMUST00000173926; ENSMUST00000174061; ENSMUST00000174313; ENSMUST00000174421; ENSMUST00000174487; ENSMUST0…	Slit2	slit homolog 2 (Drosophila)	Multiple_Complex	-1.78	-2.91	6.77e-05	0.1773
TC0100001248.mm.1	4.49	4.6	0.23	0.06	-1.08	0.9977	0.9995	ENSMUST00000180981	Gm26642	predicted gene, 26642 [Source:MGI Symbol;Acc:MGI:5477136]	NonCoding
TC0100001249.mm.1	5.02	5.08	0.33	0.13	-1.04	0.7716	0.9394	NM_053106; ENSMUST00000059352; BC153193; NM_053106.2; OTTMUST00000052499; uc007cta.1	Lmod1	leiomodin 1 (smooth muscle); Synthetic construct Mus musculus clone IMAGE:100016603, MGC:184588 leiomodin 1 (smooth muscle) (Lmod1) mRNA, encodes complete protein.	Coding
TC0100001250.mm.1	8.3	8.09	0.34	0.14	1.16	0.291	0.6848				NonCoding
TC0100001251.mm.1	5.19	5.07	0.19	0.15	1.09	0.1822	0.5633	ENSMUST00000067468	Gm4793	predicted gene 4793 [Source:MGI Symbol;Acc:MGI:3646955]	Coding
TC0100001252.mm.1	9.8	9.36	0.25	0.1	1.35	0.0239	0.2027	NM_007791; ENSMUST00000027677; ENSMUST00000097561; BC006912; NM_007791.5; OTTMUST00000051741; OTTMUST00000051742; uc007cto.1	Csrp1	cysteine and glycine-rich protein 1	Coding
TC0100001253.mm.1	4.84	4.71	0.25	0.26	1.09	0.4559	0.8017				NonCoding
TC0100001254.mm.1	5.36	5.13	0.13	0.15	1.18	0.0648	0.3422	NM_013750; ENSMUST00000038945; ENSMUST00000136445; BC023408; NM_013750.2; OTTMUST00000052474; OTTMUST00000052475; uc007ctq.2	Phlda3	pleckstrin homology-like domain, family A, member 3	Multiple_Complex
TC0100001256.mm.1	5.12	5.06	0.13	0.02	1.04	0.1332	0.4901	NM_133664; ENSMUST00000038760; BC016257; BC025580; BC031131; NM_133664.3; uc007ctt.1	Lad1	ladinin	Coding	-1.87	-2.19	0.0137	0.4246
TC1000001983.mm.1	7.48	6.53	0.37	0.12	1.93	0.0002	0.0188	NM_175448; ENSMUST00000019920; ENSMUST00000159533; ENSMUST00000160299; ENSMUST00000161692; BC058539; NM_175448.3; OTTMUST00000069365; OTTMUST00000069366; OTTMUST00000069367; OTTMUST00000069368; uc007eue.1; uc007euf.1	Clvs2	clavesin 2	Multiple_Complex	3.9	2.07	0.0276	0.4829	overall upregulated in ATM-null mouse cerebellar transcriptome
TC0100001258.mm.1	8.59	8.51	0.05	0.03	1.05	0.4943	0.8228	NM_001160145; NM_001160146; NM_025439; ENSMUST00000063719; ENSMUST00000117950; ENSMUST00000118832; ENSMUST00000140545; ENSMUST00000165125; BC016524; NM_001160145.1; NM_001160146.1; NM_025439.3; OTTMUST00000073582; OTTMUST00000073584; OTTMUST00000073585; uc007cue.2; uc011wsv.1; uc011wsw.1; uc011wsx.1	Tmem9	transmembrane protein 9	Multiple_Complex
TC0100001259.mm.1	4.96	4.94	0.22	0.09	1.02	0.7286	0.9252	NM_001270609; ENSMUST00000180436; OTTMUST00000112803	Ascl5	achaete-scute complex homolog 5 (Drosophila)	Multiple_Complex
TC0100001260.mm.1	4.85	4.92	0.06	0.05	-1.05	0.3879	0.76	NM_001081023; NM_014193; ENSMUST00000112064; ENSMUST00000112068; ENSMUST00000159106; ENSMUST00000160641; ENSMUST00000161700; ENSMUST00000161865; BC172641; NM_001081023.1; NM_014193.2; OTTMUST00000085065; OTTMUST00000085066; OTTMUST00000085067; OTTMUST00000085068; OTTMUST00000085069; uc007cuf.1; uc007cug.1	Cacna1s	calcium channel, voltage-dependent, L type, alpha 1S subunit; Synthetic construct Mus musculus clone IMAGE:100069449, MGC:199351 calcium channel, voltage-dependent, L type, alpha 1S subunit (Cacna1s) mRNA, encodes complete protein.	Multiple_Complex
TC0100001261.mm.1	3.89	3.91	0.07	0.03	-1.01	0.5243	0.8381				NonCoding
TC0100001262.mm.1	7.02	6.93	0.15	0.06	1.07	0.1538	0.5227	NM_001039472; ENSMUST00000075164; ENSMUST00000122892; ENSMUST00000127624; ENSMUST00000130864; ENSMUST00000165333; ENSMUST00000171381; NM_001039472.1; OTTMUST00000066456; OTTMUST00000066457; OTTMUST00000066458; OTTMUST00000066459; OTTMUST00000094308; OTTMUST00000094309; uc007cul.1; uc007cum.1	Kif21b	kinesin family member 21B	Multiple_Complex
TC0100001263.mm.1	4.33	4.52	0.06	0.15	-1.14	0.053	0.3096				NonCoding
TC0100001264.mm.1	4.11	4.12	0.12	0.05	-1.01	0.9831	0.9964	ENSMUST00000180496	Gm26568	predicted gene, 26568 [Source:MGI Symbol;Acc:MGI:5477062]	NonCoding
TC0100001265.mm.1	3.79	3.63	0.15	0.23	1.12	0.2083	0.5972				NonCoding
TC0100001266.mm.1	6.59	6.61	0.18	0.2	-1.02	0.9681	0.9927	ENSMUST00000181385	Gm26781	predicted gene, 26781 [Source:MGI Symbol;Acc:MGI:5477275]	NonCoding
TC0100001267.mm.1	3.98	3.96	0.17	0.21	1.02	0.5141	0.8329				NonCoding
TC0100001268.mm.1	7.13	7.09	0.13	0.1	1.03	0.5527	0.852	NM_026500; ENSMUST00000027655; ENSMUST00000122959; ENSMUST00000129218; ENSMUST00000149783; BC023840; NM_026500.3; OTTMUST00000051238; OTTMUST00000051239; OTTMUST00000051240; OTTMUST00000051241; uc007cut.1; uc007cuu.2	Ddx59	DEAD (Asp-Glu-Ala-Asp) box polypeptide 59	Multiple_Complex
TC0100001269.mm.1	5.62	5.72	0.12	0.16	-1.07	0.1207	0.4674				NonCoding
TC0100001270.mm.1	3.71	3.64	0.13	0.19	1.06	0.9716	0.9936				NonCoding
TC0100001271.mm.1	4.54	4.49	0.07	0.05	1.03	0.4679	0.8072	NM_001287179; ENSMUST00000047817; BC158132; NM_001081258.1	Kif14	kinesin family member 14	Coding
TC0100001272.mm.1	3.85	3.87	0.09	0.05	-1.01	0.598	0.8729				NonCoding
TC0100001273.mm.1	3.56	3.57	0.19	0.04	-1	0.6487	0.8954				NonCoding
TC0100001274.mm.1	9.34	9.35	0.21	0.11	-1.01	0.4569	0.8024	NM_001160251; NM_177643; ENSMUST00000047734; ENSMUST00000112046; BC003243; BC062153; NM_001160251.1; NM_177643.4; OTTMUST00000052461; OTTMUST00000052462; uc007cuw.2; uc007cux.2	Zfp281	zinc finger protein 281	Coding
TC0100001275.mm.1	6.68	6.79	0.07	0.07	-1.08	0.237	0.6292	NR_045324; NR_045325; NR_045324.1; NR_045325.1; uc029qtl.1; uc029qtm.1	Gm19705	predicted gene, 19705	NonCoding
TC0100001276.mm.1	4.15	4.26	0.08	0.13	-1.08	0.1892	0.5716	NR_037986	Platr22	pluripotency associated transcript 22	NonCoding
TC0100001277.mm.1	6.4	6.4	0.29	0.24	1	0.2316	0.6228	ENSMUST00000175171	Gm24086	predicted gene, 24086 [Source:MGI Symbol;Acc:MGI:5453863]	Small_RNA
TC0100001278.mm.1	4.36	4.49	0.2	0.11	-1.1	0.4296	0.7862				NonCoding
TC0100001279.mm.1	3.94	4	0.22	0.1	-1.04	0.4162	0.7792	ENSMUST00000158090	Gm22727	predicted gene, 22727 [Source:MGI Symbol;Acc:MGI:5452504]	Small_RNA
TC0100001280.mm.1	3.9	3.96	0.08	0.08	-1.04	0.8038	0.9489				NonCoding
TC0100001281.mm.1	3.75	3.9	0.27	0.23	-1.1	0.4914	0.8209				NonCoding
TC0100001282.mm.1	6.46	6.51	0.05	0.06	-1.04	0.5074	0.8295	ENSMUST00000182127; ENSMUST00000182653; OTTMUST00000113282; OTTMUST00000113289	Gm4258; Gm26930; RP23-393I12.2; RP23-393I12.5	predicted gene 4258 [Source:MGI Symbol;Acc:MGI:3782435]; predicted gene, 26930; novel transcript	NonCoding
TC0100001283.mm.1	9.14	9.2	0.32	0.19	-1.04	0.2188	0.6089				NonCoding
TC0100001284.mm.1	8.56	8.68	0.23	0.18	-1.09	0.1862	0.5673				NonCoding
TC0100001285.mm.1	8.7	8.65	0.15	0.39	1.03	0.8142	0.9521	ENSMUST00000054333; XR_106099.1	A130050O07Rik	RIKEN cDNA A130050O07 gene	Multiple_Complex
TC0100001286.mm.1	7.25	7.19	0.14	0.2	1.04	0.5677	0.859				NonCoding
TC0100001287.mm.1	9.66	10.08	0.18	0.22	-1.34	0.0136	0.1492				NonCoding
TC0100001288.mm.1	7.21	7.58	0.3	0.21	-1.29	0.0094	0.1217	NR_029795; NR_029820; NR_029795.1; NR_029820.1; uc007cve.2	Mir181a-1; Mir181b-1	microRNA 181a-1; microRNA 181b-1	Multiple_Complex
TC0100001289.mm.1	6.58	6.56	0.31	0.26	1.01	0.8458	0.9615				NonCoding
TC0100001290.mm.1	4.49	4.48	0.15	0.35	1.01	0.4191	0.7812				NonCoding
TC0100001291.mm.1	4.39	4.42	0.11	0.06	-1.02	0.5998	0.8736				NonCoding
TC0100001292.mm.1	4.75	4.87	0.34	0.13	-1.09	0.5282	0.84	NM_177397; ENSMUST00000027643; BC107267; BC107268; NM_177397.3; OTTMUST00000066462; uc007cvm.1	Atp6v1g3	ATPase, H+ transporting, lysosomal V1 subunit G3	Coding
TC0100001293.mm.1	5.16	5.08	0.1	0.07	1.06	0.6348	0.889				NonCoding
TC0100001294.mm.1	8.85	8.89	0.15	0.03	-1.03	0.386	0.7587	NM_001166501; NM_181347; ENSMUST00000070283; ENSMUST00000094505; ENSMUST00000133941; ENSMUST00000137127; ENSMUST00000138872; ENSMUST00000145931; ENSMUST00000146369; ENSMUST00000168527; BC141388; BC141389; NM_001166501.1; NM_181347.3; OTTMUST00000083856; OTTMUST00000083857; OTTMUST00000083858; OTTMUST00000083859; OTTMUST00000083860; OTTMUST00000083867; OTTMUST00000085752; uc007cvy.2; uc007cvz.2; u…	Dennd1b	DENN/MADD domain containing 1B	Multiple_Complex
TC0100001295.mm.1	7.07	7.22	0.05	0.05	-1.11	0.0302	0.2298				NonCoding
TC0100001296.mm.1	6.17	6.26	0.2	0.23	-1.07	0.5634	0.8578	NR_108103; ENSMUST00000152856; uc007cwa.1	4930596I21Rik	RIKEN cDNA 4930596I21 gene	NonCoding
TC0100001297.mm.1	7.64	7.78	0.12	0.18	-1.1	0.4108	0.7756				NonCoding
TC0100001298.mm.1	5.59	5.72	0.25	0.17	-1.09	0.3595	0.7401				NonCoding
TC0100001299.mm.1	6.57	6.7	0.18	0.31	-1.1	0.6127	0.8794				NonCoding
TC0100001300.mm.1	5.16	5.18	0.21	0.07	-1.02	0.4679	0.8072	NR_040455; NR_040455.1; uc029qto.1	4933436E23Rik	RIKEN cDNA 4933436E23 gene; RIKEN cDNA 4933436E23 gene (4933436E23Rik), non-coding RNA.	NonCoding
TC0100001301.mm.1	7.21	7.57	0.17	0.12	-1.29	0.0132	0.1484				NonCoding
TC0100001302.mm.1	10.09	10.01	0.06	0.14	1.05	0.0804	0.381	NM_172643; ENSMUST00000039867; BC150859; NM_172643.5; OTTMUST00000051928; uc007cwg.2; uc011wtd.1	Zbtb41	zinc finger and BTB domain containing 41 homolog	Multiple_Complex
TC0700004653.mm.1	9.36	7.18	0.94	0.26	4.51	0.0002	0.0183				NonCoding	12.47	2.15	0.0059	0.3644
TC0500001898.mm.1	9.42	8.49	0.35	0.09	1.91	0.0002	0.0179	NM_011074; ENSMUST00000030763; ENSMUST00000115450; ENSMUST00000115451; ENSMUST00000115452; ENSMUST00000131392; ENSMUST00000132390; ENSMUST00000133465; ENSMUST00000134867; ENSMUST00000137554; ENSMUST00000153331; ENSMUST00000155747; ENSMUST00000156660; ENSMUST00000167567; ENSMUST00000171119; BC068134; NM_011074.2; OTTMUST00000057149; OTTMUST00000057150; OTTMUST00000057151; OTTMUST00000057152; OTTMU…	Cdk14	cyclin-dependent kinase 14	Multiple_Complex	4.33	2.16	5.41e-06	0.1231	overall upregulated in ATM-null mouse cerebellar transcriptome
TC0100001305.mm.1	3.44	3.45	0.24	0.09	-1.01	0.7913	0.9451	ENSMUST00000158349	Gm26271	predicted gene, 26271 [Source:MGI Symbol;Acc:MGI:5456048]	Small_RNA
TC0100001306.mm.1	3.51	3.62	0.32	0.14	-1.08	0.8425	0.9607	ENSMUST00000122621	Gm25619	predicted gene, 25619 [Source:MGI Symbol;Acc:MGI:5455396]	Small_RNA
TC0100001307.mm.1	9.7	8.94	0.47	0.49	1.69	0.031	0.2323	ENSMUST00000157305	Gm26048	predicted gene, 26048 [Source:MGI Symbol;Acc:MGI:5455825]	Small_RNA
TC0200004816.mm.1	14.7	14.26	0.1	0.11	1.36	0.0002	0.0188	NM_009976; ENSMUST00000028938; ENSMUST00000144845; ENSMUST00000149691; BC002072; NM_009976.3; OTTMUST00000037353; OTTMUST00000037354; OTTMUST00000037355; uc008mtt.1	Cst3	cystatin C	Multiple_Complex	2.86	2.17	0.0047	0.3493	overall upregulated in ATM-null mouse cerebellar transcriptome
TC0100001309.mm.1	4.66	4.17	0.35	0.19	1.4	0.0143	0.1538				NonCoding
TC0100001311.mm.1	11.52	11.58	0.43	0.4	-1.04	0.3114	0.7035	ENSMUST00000179509	Gm25457	predicted gene, 25457 [Source:MGI Symbol;Acc:MGI:5455234]	Small_RNA
TC0100001312.mm.1	5.67	5.56	0.29	0.3	1.08	0.5388	0.8448	ENSMUST00000158793	Gm22016	predicted gene, 22016	NonCoding
TC0100001313.mm.1	7.76	7.67	0.15	0.11	1.06	0.4392	0.7915	NM_020025; ENSMUST00000038252; BC046322; NM_020025.4; OTTMUST00000076604; uc007cwy.2	B3galt2	UDP-Gal:betaGlcNAc beta 1,3-galactosyltransferase, polypeptide 2	Multiple_Complex
TC0100001314.mm.1	4.66	5.01	0.35	0.18	-1.28	0.016	0.1633				NonCoding
TC0100001315.mm.1	14.8	14.8	0.22	0.24	-1	0.2266	0.6171	ENSMUST00000161973	Gm6397	predicted gene 6397 [Source:MGI Symbol;Acc:MGI:3648542]	Pseudogene
TC0100001316.mm.1	8.95	8.95	0.04	0.08	-1	0.6549	0.8976	NM_001038592; NM_001038593; NM_001038594; NM_023505; ENSMUST00000050491; ENSMUST00000111957; ENSMUST00000126514; ENSMUST00000129653; ENSMUST00000145571; ENSMUST00000145969; ENSMUST00000148600; ENSMUST00000149103; ENSMUST00000152435; BC132031; BC132033; BC145304; NM_001038592.1; NM_001038593.1; NM_001038594.1; NM_023505.2; OTTMUST00000049271; OTTMUST00000049272; OTTMUST00000049273; OTTMUST00000049…	Glrx2	glutaredoxin 2 (thioltransferase)	Multiple_Complex
TC0900000452.mm.1	7.42	5.91	0.54	0.11	2.86	3.41e-05	0.0098	NM_001083917; NM_001286614; NM_178227; ENSMUST00000049941; ENSMUST00000114956; ENSMUST00000171835; ENSMUST00000175873; ENSMUST00000175949; ENSMUST00000176169; ENSMUST00000176185; ENSMUST00000176547; ENSMUST00000176634; BC032253; BC053919; BC058636; NM_001083917.1; NM_153522.2; NM_178227.4; OTTMUST00000040660; OTTMUST00000110658; OTTMUST00000110659; OTTMUST00000110660; OTTMUST00000110661; OTTMUST0…	Scn3b	sodium channel, voltage-gated, type III, beta	Multiple_Complex	1	-2.9	9.56e-06	0.1296
TC0100001318.mm.1	6.68	6.72	0.2	0.08	-1.03	0.3637	0.7431	ENSMUST00000157698	Gm25663	predicted gene, 25663 [Source:MGI Symbol;Acc:MGI:5455440]	Multiple_Complex
TC0100001319.mm.1	4.25	4.01	0.18	0.24	1.18	0.597	0.8724	XR_140466.1	LOC100861894	PREDICTED: uncharacterized LOC100861894 (LOC100861894), miscRNA.	NonCoding
TC0100001320.mm.1	4.21	4.3	0.22	0.1	-1.07	0.4683	0.8075				NonCoding
TC0100001321.mm.1	9.74	10.19	0.2	0.31	-1.36	0.0132	0.1482				NonCoding
TC0100001322.mm.1	3.91	3.9	0.21	0.18	1.01	0.6814	0.9076				NonCoding
TC0100001323.mm.1	7.74	7.84	0.34	0.27	-1.07	0.9527	0.9894				NonCoding
TC0100001324.mm.1	6.86	7.08	0.18	0.26	-1.16	0.3597	0.7403	ENSMUST00000180655	Gm5262	predicted gene 5262 [Source:MGI Symbol;Acc:MGI:3647342]	Pseudogene
TC0100001325.mm.1	10.46	10.83	0.46	0.33	-1.29	0.3954	0.7653				NonCoding
TC0100001326.mm.1	10.46	10.83	0.46	0.33	-1.29	0.3954	0.7653				NonCoding
TC0100001327.mm.1	10.46	10.83	0.46	0.33	-1.29	0.3954	0.7653				NonCoding
TC0100001328.mm.1	3.43	3.47	0.07	0.12	-1.03	0.3507	0.7337				NonCoding
TC0100001329.mm.1	4.38	4.37	0.2	0.2	1.01	0.9647	0.992	ENSMUST00000163646	Gm5263	predicted gene 5263 [Source:MGI Symbol;Acc:MGI:3647343]	Coding
TC0100001330.mm.1	7.91	7.67	0.11	0.05	1.18	0.0176	0.1723	NM_001145807; NM_153539; ENSMUST00000074622; ENSMUST00000125331; ENSMUST00000128345; ENSMUST00000132847; ENSMUST00000166814; BC030498; BC099956; NM_001145807.1; NM_153539.3; OTTMUST00000058815; OTTMUST00000058816; OTTMUST00000058817; OTTMUST00000058818; uc007cxo.2; uc007cxp.2; uc007cxq.2; uc007cxr.1	Brinp3	bone morphogenetic protein/retinoic acid inducible neural specific 3	Multiple_Complex
TC0100001331.mm.1	6.73	6.49	0.24	0.15	1.19	0.4772	0.8133				NonCoding
TC0100001332.mm.1	7.1	7.42	0.04	0.21	-1.24	0.0191	0.1787	XM_001480180.2	Gm15583	predicted gene 15583	Pseudogene
TC0100001333.mm.1	5.93	5.67	0.15	0.25	1.2	0.1027	0.4313				NonCoding
TC0100001334.mm.1	4.8	4.66	0.12	0.18	1.1	0.2545	0.6468				NonCoding
TC0100001335.mm.1	3.47	3.72	0.15	0.27	-1.19	0.2473	0.6389				NonCoding
TC0100001336.mm.1	4.06	3.83	0.31	0.18	1.17	0.3707	0.7484	ENSMUST00000104328	n-R5s219	nuclear encoded rRNA 5S 219 [Source:MGI Symbol;Acc:MGI:4422084]	Ribosomal
TC0100001337.mm.1	5.19	5.11	0.26	0.32	1.06	0.5945	0.8715				NonCoding
TC0100001338.mm.1	4.39	4.36	0.09	0.07	1.02	0.5386	0.8448	NM_011198; ENSMUST00000035065; BC052900; NM_011198.3; uc007cxv.1	Ptgs2	prostaglandin-endoperoxide synthase 2	Coding
TC0100001339.mm.1	3.9	3.98	0.11	0.11	-1.06	0.28	0.6733	NM_001159730; NM_024458; ENSMUST00000165062; BC012507; BC021920; NM_001159730.1; NM_024458.2; uc007cxw.1; uc007cxx.2; uc011wtl.1	Pdc	phosducin	Coding
TC0100001340.mm.1	3.25	3.28	0.38	0.3	-1.02	0.982	0.9961				NonCoding
TC0300000017.mm.1	7.47	6.65	0.25	0.06	1.76	0.0002	0.0182	NM_030708; ENSMUST00000026284; ENSMUST00000175641; ENSMUST00000175866; ENSMUST00000176175; ENSMUST00000176383; ENSMUST00000177488; NM_030708.2; OTTMUST00000107193; OTTMUST00000107194; OTTMUST00000107195; OTTMUST00000107196; OTTMUST00000107197; uc008ooa.1	Zfhx4	zinc finger homeodomain 4	Multiple_Complex	3.19	2.17	0.0022	0.3087	overall upregulated in ATM-null mouse cerebellar transcriptome
TC0100001342.mm.1	7.49	8.52	0.49	0.46	-2.05	0.0038	0.0734				NonCoding	1.41	2.88	0.0151	0.4332
TC0100001343.mm.1	3.29	3.28	0.19	0.13	1.01	0.6524	0.897				NonCoding
TC0100001344.mm.1	4.05	4	0.05	0.14	1.04	0.9487	0.9885				NonCoding
TC0100001345.mm.1	5.02	5.02	0.13	0.17	1	0.7376	0.9279	ENSMUST00000177239; ENSMUST00000177268; OTTMUST00000103347; OTTMUST00000103348	Gm20631; RP23-454G7.1	predicted gene 20631 [Source:MGI Symbol;Acc:MGI:5313078]; novel transcript	NonCoding
TC0100001346.mm.1	4.82	4.82	0.03	0.2	-1	0.4183	0.7806				NonCoding
TC0100001347.mm.1	6.23	6.11	0.12	0.26	1.08	0.295	0.6886	ENSMUST00000181451	Gm8941	predicted gene 8941 [Source:MGI Symbol;Acc:MGI:3779824]	Pseudogene
TC0100001348.mm.1	4.28	4.34	0.19	0.02	-1.04	0.9367	0.9855	NR_038011; NR_038011.1; uc029qtz.1	C730036E19Rik	RIKEN cDNA C730036E19 gene; RIKEN cDNA C730036E19 gene (C730036E19Rik), non-coding RNA.	NonCoding
TC0100001349.mm.1	4.36	4.56	0.27	0.18	-1.15	0.6959	0.9136	XM_993996.2	3110040M04Rik	PREDICTED: RIKEN cDNA 3110040M04 gene (3110040M04Rik), mRNA.	Coding
TC0100001350.mm.1	4.61	4.79	0.22	0.13	-1.13	0.5345	0.8432				NonCoding
TC0100001351.mm.1	12.32	12.54	0.09	0.03	-1.17	0.0096	0.1232	NM_001039511; NM_001039512; NM_054102; ENSMUST00000023918; ENSMUST00000097543; ENSMUST00000111887; BC004092; NM_001039511.1; NM_001039512.1; NM_054102.2; uc007cym.1; uc007cyn.1; uc007cyo.1; uc007cyp.1	Ivns1abp	influenza virus NS1A binding protein	Coding
TC0100001352.mm.1	6.28	6.5	0.23	0.22	-1.16	0.0856	0.3934				NonCoding
TC0600001571.mm.1	9.58	8.92	0.18	0.09	1.57	0.0002	0.018	NM_001163445; NM_001271582; NM_001271583; NR_073368; ENSMUST00000100864	Smim10l1	small integral membrane protein 10 like 1	Multiple_Complex	3.46	2.2	0.003	0.326	overall upregulated in ATM-null mouse cerebellar transcriptome
TC0100001354.mm.1	7.06	6.86	0.24	0.13	1.15	0.2834	0.6771	NR_106150	Mir7682	microRNA 7682	Precursor_microRNA
TC0100001355.mm.1	7.54	7.68	0.07	0.22	-1.1	0.0775	0.3739				NonCoding
TC0100001356.mm.1	4.96	4.88	0.06	0.03	1.06	0.2981	0.6919	NM_022018; ENSMUST00000086267; ENSMUST00000097541; ENSMUST00000111875; ENSMUST00000134499; ENSMUST00000148810; BC058234; BC137843; NM_022018.3; OTTMUST00000050970; OTTMUST00000050971; OTTMUST00000050972; OTTMUST00000050973; OTTMUST00000050974; uc007cyz.2; uc007cza.2; uc011wtn.1; uc011wto.1	Fam129a	family with sequence similarity 129, member A	Multiple_Complex
TC0100001357.mm.1	3.95	3.85	0.19	0.04	1.06	0.0973	0.4199				NonCoding
TC0100001358.mm.1	10.19	10.24	0.1	0.01	-1.03	0.7999	0.9476	NM_001039644; ENSMUST00000059498; BC138658; BC138659; BC145357; BC145358; NM_001039644.2; uc007czb.1; uc007czc.2; uc011wtp.1; uc011wtq.1	Edem3	ER degradation enhancer, mannosidase alpha-like 3	Multiple_Complex	-1.96	-2.05	0.0001	0.199
TC0100001359.mm.1	7.19	7.38	0.07	0.12	-1.14	0.0657	0.3449				NonCoding
TC0100001360.mm.1	6.22	6.29	0.21	0.05	-1.05	0.3951	0.7653				NonCoding
TC0100001361.mm.1	4.94	5.1	0.18	0.29	-1.12	0.6136	0.8795				NonCoding
TC0100001362.mm.1	6.35	6.28	0.17	0.11	1.05	0.3847	0.7578				NonCoding
TC0100001363.mm.1	4.18	4.11	0.22	0.11	1.05	0.1482	0.5141				NonCoding	-1.76	-2.15	0.015	0.4324
TC0100001364.mm.1	3.36	3.38	0.08	0.07	-1.01	0.7583	0.9348				NonCoding
TC0900001115.mm.1	9.05	8.21	0.29	0.07	1.79	0.0002	0.019	NM_001145968; NM_001145969; NM_027100; ENSMUST00000034988; ENSMUST00000179212; BC115691; BC115692; NM_001145968.1; NM_001145969.1; NM_027100.2; uc009qxp.2; uc012gxr.1; uc012gxs.1	Rwdd2a	RWD domain containing 2A	Coding	3.55	2.21	0.0035	0.3317	overall upregulated in ATM-null mouse cerebellar transcriptome
TC0100001366.mm.1	4.38	4.4	0.11	0.15	-1.02	0.998	0.9995				NonCoding
TC0100001367.mm.1	3.79	3.71	0.07	0.07	1.06	0.2463	0.6383	NM_001081197; ENSMUST00000068875; BC160359; NM_001081197.1; OTTMUST00000047134; uc007czi.1	Apobec4	apolipoprotein B mRNA editing enzyme, catalytic polypeptide-like 4 (putative); Synthetic construct Mus musculus clone IMAGE:100064103, MGC:193474 apolipoprotein B mRNA editing enzyme, catalytic polypeptide-like 4 (putative) (Apobec4) mRNA, encodes complete protein.	Coding
TC0100001368.mm.1	4.2	4.17	0.38	0.21	1.02	0.2261	0.6167				NonCoding
TC0X00001955.mm.1	7.29	6.67	0.2	0.07	1.53	0.0002	0.0206	NM_026167; ENSMUST00000035973; ENSMUST00000115313; ENSMUST00000115316; ENSMUST00000115317; ENSMUST00000115319; ENSMUST00000144360; ENSMUST00000153345; BC100393; NM_026167.3; OTTMUST00000041742; OTTMUST00000041743; OTTMUST00000041744; OTTMUST00000041745; OTTMUST00000042103; OTTMUST00000042197; uc009sut.1; uc009suu.1	Klhl13	kelch-like 13	Multiple_Complex	3.09	2.33	0.0069	0.3761	overall upregulated in ATM-null mouse cerebellar transcriptome
TC0400002023.mm.1	8.06	7.15	0.39	0.03	1.88	0.0002	0.0185	NM_001081376; NM_029216; ENSMUST00000005175; ENSMUST00000030775; ENSMUST00000124423; ENSMUST00000136134; ENSMUST00000164662; NM_001081376.1; NM_029216.2; OTTMUST00000024785; OTTMUST00000024786; OTTMUST00000024969; uc008wai.1; uc008waj.1; uc008wak.1; uc012dqc.1	Chd5	chromodomain helicase DNA binding protein 5	Multiple_Complex	4.53	2.38	0.0002	0.2038	overall upregulated in ATM-null mouse cerebellar transcriptome
TC0100001371.mm.1	4.06	4.02	0.18	0.24	1.03	0.4273	0.7851				NonCoding
TC0100001372.mm.1	4.11	4.05	0.24	0.21	1.04	0.78	0.9417				NonCoding
TC0100001373.mm.1	13.04	13.16	0.27	0.19	-1.09	0.0936	0.4117	NM_175460; ENSMUST00000043313; BC089007; NM_175460.3; uc007czq.1; uc011wts.1	Nmnat2	nicotinamide nucleotide adenylyltransferase 2	Multiple_Complex
TC0100001374.mm.1	12.16	12.52	0.41	0.14	-1.29	0.3925	0.7634				NonCoding
TC0100001375.mm.1	7.18	7.08	0.12	0.11	1.07	0.2619	0.6545	ENSMUST00000110797	Gm8818	predicted pseudogene 8818 [Source:MGI Symbol;Acc:MGI:3645903]	Pseudogene
TC0100001377.mm.1	5.57	5.57	0.08	0.04	1	0.9917	0.9984	NM_001033162; ENSMUST00000042373; ENSMUST00000136614; ENSMUST00000137861; BC113157; NM_001033162.2; OTTMUST00000055224; OTTMUST00000055225; OTTMUST00000055226; uc007czx.1	Shcbp1l	Shc SH2-domain binding protein 1-like	Multiple_Complex
TC0100001378.mm.1	7.1	6.94	0.26	0.21	1.12	0.1395	0.5008	ENSMUST00000082501	Gm25588	predicted gene, 25588 [Source:MGI Symbol;Acc:MGI:5455365]	Small_RNA
TC0100001379.mm.1	12.3	12.7	0.19	0.09	-1.31	0.005	0.0853	NM_026380; ENSMUST00000041776; ENSMUST00000111810; ENSMUST00000111812; ENSMUST00000111814; ENSMUST00000111815; ENSMUST00000124500; ENSMUST00000147482; ENSMUST00000147700; ENSMUST00000147794; ENSMUST00000152114; BC065056; BC094577; NM_026380.3; OTTMUST00000051304; OTTMUST00000051305; OTTMUST00000051306; OTTMUST00000051307; OTTMUST00000051308; OTTMUST00000051309; OTTMUST00000051310; OTTMUST00000051…	Rgs8	regulator of G-protein signaling 8	Multiple_Complex
TC0100001380.mm.1	3.84	3.51	0.42	0.32	1.26	0.3293	0.7181				NonCoding
TC0100001381.mm.1	9.32	9.95	0.25	0.31	-1.55	0.0028	0.0642	NM_011267; ENSMUST00000027748; BC010980; BC049968; BC055459; NM_011267.3; OTTMUST00000049392; uc007dae.2	Rgs16	regulator of G-protein signaling 16	Coding
TCUn_JH58430400000005.mm.1	12.37	11.69	0.19	0.13	1.59	0.0002	0.0206	NR_003518; uc029xhj.1; uc029xho.1	Pisd-ps3	phosphatidylserine decarboxylase, pseudogene 3	Multiple_Complex	4.24	2.5	1.37e-05	0.1296	overall upregulated in ATM-null mouse cerebellar transcriptome
TC1100003986.mm.1	6.04	5.3	0.28	0.06	1.68	0.0002	0.0206	NM_001165934; NM_011268; ENSMUST00000020920; ENSMUST00000103062; ENSMUST00000106704; ENSMUST00000106706; ENSMUST00000156785; BC129898; BC129899; NM_001165934.1; NM_011268.2; OTTMUST00000006459; OTTMUST00000006460; OTTMUST00000007315; OTTMUST00000007316; OTTMUST00000007317; uc007mbx.1; uc007mby.2; uc007mbz.1; uc007mca.1; uc011ygs.1	Rgs9	regulator of G-protein signaling 9	Multiple_Complex	4.21	2.51	0.0013	0.2826	overall upregulated in ATM-null mouse cerebellar transcriptome
TC0100001384.mm.1	3.91	3.74	0.37	0.23	1.12	0.6663	0.9019				NonCoding
TC0100001385.mm.1	3.9	3.8	0.27	0.07	1.07	0.4514	0.7992	NM_001008426; ENSMUST00000055314; uc007dao.1	Teddm1b	transmembrane epididymal protein 1B	Coding
TC0100001386.mm.1	4.93	4.87	0.23	0.06	1.04	0.7792	0.9415	NM_178244; ENSMUST00000050660; BC141344; BC141345; uc007dap.2	Teddm1a	transmembrane epididymal protein 1A	Coding
TC0100001387.mm.1	15	14.8	0.17	0.14	1.15	0.0689	0.3536	NM_008131; NR_106194; ENSMUST00000086199; ENSMUST00000139476; ENSMUST00000140685; ENSMUST00000153134; ENSMUST00000154576; BC015086; NM_008131.3; OTTMUST00000039662; OTTMUST00000039663; OTTMUST00000039664; OTTMUST00000039665; OTTMUST00000050906; uc007daq.1	Glul; Mir8114	glutamate-ammonia ligase (glutamine synthetase); microRNA 8114	Multiple_Complex	-1.72	-2.26	0.0054	0.3601
TC0100001388.mm.1	14.72	14.83	0.14	0.1	-1.08	0.1589	0.5306	ENSMUST00000105679	A930039A15Rik	RIKEN cDNA A930039A15 gene	Coding
TC0100001389.mm.1	5.24	5.41	0.18	0.18	-1.13	0.517	0.834				NonCoding
TC0100001390.mm.1	4.59	4.55	0.03	0.11	1.03	0.2913	0.6852				NonCoding
TC0100001391.mm.1	5.08	4.97	0.44	0.06	1.08	0.5895	0.8699				NonCoding
TC0100001392.mm.1	5.11	5.12	0.24	0.13	-1.01	0.5413	0.8463	NM_001204908; ENSMUST00000086195; NM_001204908.1; uc029qug.1	Zfp648	zinc finger protein 648; zinc finger protein 648 (Zfp648), mRNA.	Coding
TC0100001393.mm.1	6.34	6.25	0.31	0.14	1.06	0.8066	0.9499	NR_108050; uc007dau.1	4930532M18Rik	RIKEN cDNA 4930532M18 gene	NonCoding
TC0100001394.mm.1	5.34	5.39	0.2	0.08	-1.03	0.2165	0.6066				NonCoding
TC0100001395.mm.1	5.37	5.27	0.34	0.19	1.07	0.5656	0.8581				NonCoding
TC0100001396.mm.1	4.37	4.36	0.15	0.04	1	0.9427	0.9872				NonCoding
TC0100001397.mm.1	9.11	9.15	0.1	0.06	-1.03	0.3437	0.7281	NM_021433; ENSMUST00000027743; BC029205; NM_021433.3; uc007dbb.1; uc007dbc.1; uc007dbd.1	Stx6	syntaxin 6	Multiple_Complex
TC0100001398.mm.1	3.76	3.79	0.1	0.07	-1.02	0.8339	0.958				NonCoding
TC0100001399.mm.1	6.01	6.08	0.37	0.37	-1.05	0.6095	0.878				NonCoding
TC0100001400.mm.1	18.8	19.07	0.3	0.14	-1.2	0.4607	0.804	ENSMUST00000175545	Gm22569	predicted gene, 22569 [Source:MGI Symbol;Acc:MGI:5452346]	Precursor_microRNA
TC0100001401.mm.1	4.8	4.87	0.16	0.09	-1.05	0.7186	0.9226				NonCoding
TC0100001402.mm.1	9.99	9.69	0.12	0.25	1.23	0.026	0.2124	NM_001145781; NM_026683; NM_028250; ENSMUST00000035560; ENSMUST00000080138; ENSMUST00000097529; ENSMUST00000159339; BC115580; BC115581; NM_001145781.1; NM_026683.1; NM_028250.3; OTTMUST00000088454; OTTMUST00000088455; OTTMUST00000088456; OTTMUST00000088457; uc007dbk.2; uc007dbl.2; uc011wtw.1	Acbd6	acyl-Coenzyme A binding domain containing 6	Multiple_Complex
TC0100001403.mm.1	7.35	7.45	0.14	0.1	-1.07	0.1711	0.5483				NonCoding
TC0100001404.mm.1	4.49	4.6	0.11	0.16	-1.08	0.6469	0.8945	XR_140457.1	LOC100861926	PREDICTED: uncharacterized LOC100861926 (LOC100861926), miscRNA.	NonCoding
TC0100001405.mm.1	13.45	13.38	0.21	0.21	1.05	0.3322	0.7202	ENSMUST00000104231	Gm23744	predicted gene, 23744 [Source:MGI Symbol;Acc:MGI:5453521]	Small_RNA
TC0100001406.mm.1	6.57	6.69	0.25	0.19	-1.09	0.4861	0.8178				NonCoding
TC0100001407.mm.1	6.2	6.32	0.4	0.12	-1.09	0.9086	0.9779				NonCoding
TC0100001408.mm.1	15.32	15.53	0.16	0.1	-1.16	0.0423	0.2739				NonCoding
TC0100001409.mm.1	7.01	6.99	0.05	0.08	1.02	0.9144	0.9796	NM_001160180; NM_001160181; NM_001160182; NM_022329; NM_172843; ENSMUST00000060404; ENSMUST00000065648; ENSMUST00000097526; ENSMUST00000111754; ENSMUST00000111757; ENSMUST00000125371; ENSMUST00000128941; ENSMUST00000131359; ENSMUST00000133152; BC064017; BC066790; BC092059; NM_001160180.1; NM_001160181.1; NM_001160182.1; NM_022329.4; NM_172843.4; OTTMUST00000052163; OTTMUST00000052164; OTTMUST0000…	Tor1aip2	torsin A interacting protein 2	Multiple_Complex
TC0100001410.mm.1	4.71	4.65	0.3	0.17	1.04	0.1351	0.4931				NonCoding
TC0100001411.mm.1	3.65	3.59	0.14	0.04	1.04	0.2001	0.5864				NonCoding
TC0100001412.mm.1	4.91	4.9	0.22	0.05	1.01	0.9675	0.9925	NM_130456; ENSMUST00000027896; BC067401; NM_130456.3; uc007dch.1	Nphs2	nephrosis 2, podocin	Coding
TC0100001413.mm.1	3.65	3.86	0.1	0.2	-1.16	0.1465	0.5116				NonCoding
TC1100000156.mm.1	7.56	6.52	0.41	0.05	2.05	0.0001	0.0157	NM_145967; ENSMUST00000109645; ENSMUST00000109647; BC027127; NM_145967.2; OTTMUST00000011581; OTTMUST00000011582; uc007ibk.2	Vstm2a	V-set and transmembrane domain containing 2A	Multiple_Complex	-1.38	-2.9	0.0005	0.2424
TC0100001415.mm.1	4.11	4.31	0.18	0.25	-1.15	0.1793	0.5594				NonCoding
TC0100001416.mm.1	4.73	4.77	0.13	0.13	-1.03	0.3232	0.714				NonCoding
TC0100001417.mm.1	3.29	3.26	0.13	0.1	1.03	0.9347	0.9848				NonCoding
TC0100001418.mm.1	13.2	13.23	0.16	0.02	-1.03	0.5933	0.8712	ENSMUST00000178028	Gm10031	predicted pseudogene 10031	Multiple_Complex
TC0100001419.mm.1	8.78	8.73	0.04	0.07	1.04	0.7464	0.931	NM_001136104; NM_009595; ENSMUST00000027888; ENSMUST00000166172; ENSMUST00000173929; BC137771; BC144897; BC157086; NM_001136104.1; NM_009595.3; OTTMUST00000095554; OTTMUST00000095555; OTTMUST00000095556; uc007dcl.2; uc011wuf.1; uc011wug.1	Abl2	v-abl Abelson murine leukemia viral oncogene 2 (arg, Abelson-related gene); Synthetic construct Mus musculus clone IMAGE:100063361, MGC:191069 v-abl Abelson murine leukemia viral oncogene homolog 2 (arg, Abelson-related gene) (Abl2) mRNA, encodes complete protein.	Multiple_Complex
TC0100001420.mm.1	5.37	5.53	0.11	0.1	-1.11	0.0417	0.2719				NonCoding
TC0100001421.mm.1	7.06	7.29	0.15	0.07	-1.18	0.0128	0.1454				NonCoding
TC0100001422.mm.1	5.35	5.16	0.32	0.4	1.13	0.3459	0.7298	XR_104603.1	Gm19918	PREDICTED: predicted gene, 19918 (Gm19918), miscRNA.	NonCoding
TC0100001423.mm.1	5.39	5.7	0.31	0.09	-1.24	0.2716	0.6642				NonCoding
TC0100001424.mm.1	5.67	5.72	0.21	0.25	-1.03	0.7796	0.9417	ENSMUST00000121352	Gm15428	predicted pseudogene 15428 [Source:MGI Symbol;Acc:MGI:3642670]	Multiple_Complex
TC0100001425.mm.1	5.03	5.09	0.06	0.11	-1.04	0.4334	0.7884	NM_028333; ENSMUST00000027885; ENSMUST00000111720; BC082563; NM_028333.2; OTTMUST00000054174; OTTMUST00000054175; uc007ddc.1; uc007ddd.2	Angptl1	angiopoietin-like 1	Coding
TC0100001426.mm.1	5.76	5.7	0.13	0.15	1.04	0.367	0.746				NonCoding
TC0100001427.mm.1	4.33	4.38	0.13	0.07	-1.03	0.849	0.9621				NonCoding
TC0100001428.mm.1	4.17	4.22	0.24	0.04	-1.03	0.8461	0.9615				NonCoding
TC0100001429.mm.1	4.53	4.76	0.22	0.27	-1.17	0.0816	0.3841				NonCoding
TC0100001430.mm.1	4.8	4.76	0.28	0.13	1.03	0.6815	0.9076				NonCoding
TC0100001431.mm.1	7.02	6.85	0.09	0.17	1.13	0.2817	0.6751	NR_027984; BC055845; BC055878; NR_027984.1; uc007ddi.1	2810025M15Rik	RIKEN cDNA 2810025M15 gene	Multiple_Complex
TC0100001432.mm.1	4.73	4.49	0.25	0.1	1.18	0.0566	0.3209				NonCoding
TC0100001433.mm.1	6.83	6.93	0.16	0.07	-1.07	0.4432	0.7937	NM_001033284; ENSMUST00000046743; ENSMUST00000119891; BC045198; NM_001033284.1; uc007ddj.1; uc007ddk.1	BC026585	cDNA sequence BC026585	Coding
TC0200002834.mm.1	6.83	5.95	0.31	0.13	1.84	0.0002	0.0196	NM_001252565; NM_011012; NR_045540; NR_045541; NR_045542; ENSMUST00000071585; ENSMUST00000108763; ENSMUST00000108766; ENSMUST00000108767; ENSMUST00000108768; ENSMUST00000126835; ENSMUST00000148334; ENSMUST00000151241; ENSMUST00000183693; ENSMUST00000184127; ENSMUST00000184795; BC050885; BC051982; NM_001252565.1; NM_011012.5; NR_045540.1; NR_045541.1; NR_045542.1; OTTMUST00000040810; OTTMUST000000…	Oprl1	opioid receptor-like 1	Multiple_Complex	5.87	3.23	0.0004	0.231	neuropeptide pathway
TC0100001435.mm.1	3.84	3.78	0.06	0.23	1.04	0.6922	0.9126				NonCoding
TC0100001436.mm.1	3.56	3.56	0.15	0.15	1	0.5413	0.8463				NonCoding
TC0100001437.mm.1	3.15	3.45	0.16	0.21	-1.24	0.0277	0.2194				NonCoding
TC0100001438.mm.1	9.51	9.05	0.31	0.04	1.37	0.0032	0.0674	NM_001205204; NM_007495; ENSMUST00000046110; ENSMUST00000170718; BC094666; NM_001205204.1; NM_007495.4; uc007ddr.3; uc007dds.3; uc007ddt.3; uc007ddu.3	Astn1	astrotactin 1	Coding
TC0100001439.mm.1	3.7	3.83	0.06	0.2	-1.09	0.3543	0.7358	NR_030441; NR_030441.1; uc011wuk.1	Mir488	microRNA 488	Precursor_microRNA
TC0100001440.mm.1	6.62	6.5	0.21	0.19	1.09	0.5429	0.8471				NonCoding
TC0100001441.mm.1	4.28	4.25	0.06	0.09	1.03	0.5472	0.8492				NonCoding
TC0100001442.mm.1	10.36	10.48	0.06	0.06	-1.09	0.2212	0.6117	NM_011931; ENSMUST00000076894; BC082804; BC158002; NM_011931.3; uc007ddz.1	Rfwd2	ring finger and WD repeat domain 2	Multiple_Complex
TC1500000388.mm.1	8.89	6.91	0.91	0.12	3.96	0.0002	0.0206	NM_178920; ENSMUST00000025356; BC113154; NM_178920.4; uc007vrm.2	Mal2	mal, T cell differentiation protein 2	Multiple_Complex	14.29	3.39	0.0006	0.2528	overall upregulated in ATM-null mouse cerebellar transcriptome
TC0100001444.mm.1	5.15	5.37	0.14	0.1	-1.16	0.057	0.3219				NonCoding
TC0100001445.mm.1	7.35	7.39	0.14	0.16	-1.03	0.7824	0.9425				NonCoding
TC0100001446.mm.1	7.05	6.74	0.27	0.29	1.24	0.5091	0.8301	NR_028518; NR_039543; NR_028518.1; uc011wul.1	Scarna3a; Mir1843b	small Cajal body-specific RNA 3A; microRNA 1843b	Multiple_Complex
TC0100001447.mm.1	9	8.98	0.18	0.08	1.01	0.7351	0.9271	NM_022312; ENSMUST00000111669; BC132392; BC138043; NM_022312.3; uc007dea.2	Tnr	tenascin R	Coding
TC0100001448.mm.1	7.2	7.56	0.17	0.21	-1.29	0.0072	0.1041				NonCoding
TC0100001449.mm.1	6.36	6.67	0.45	0.02	-1.24	0.1255	0.4757	ENSMUST00000097514	Gm10530	predicted gene 10530 [Source:MGI Symbol;Acc:MGI:3641765]	Coding
TC0100001450.mm.1	12.37	12.06	0.08	0.2	1.24	0.0168	0.1682				NonCoding
TC0X00000443.mm.1	5.18	4.63	0.16	0.04	1.46	0.0002	0.018	NM_001081123; ENSMUST00000042444; ENSMUST00000114904; ENSMUST00000130558; ENSMUST00000132784; ENSMUST00000151128; BC090672; BC145645; NM_001081123.1; OTTMUST00000042953; OTTMUST00000042954; OTTMUST00000042955; OTTMUST00000043088; OTTMUST00000043089; uc009tdc.1; uc009tdd.1	Arhgap36	Rho GTPase activating protein 36	Multiple_Complex	4.75	3.73	0.0003	0.2227	overall upregulated in ATM-null mouse cerebellar transcriptome
TC0100001452.mm.1	8.31	8.35	0.1	0.06	-1.03	0.9193	0.9809	NM_025474; ENSMUST00000078878; ENSMUST00000097193; ENSMUST00000135680; BC044057; NM_025474.3; OTTMUST00000052102; OTTMUST00000052103; OTTMUST00000052104; uc007def.1	Mrps14	mitochondrial ribosomal protein S14	Coding
TC0100001453.mm.1	5.15	5.4	0.26	0.11	-1.18	0.3431	0.7278				NonCoding
TC0100001454.mm.1	4.93	4.88	0.08	0.05	1.04	0.4005	0.7683				NonCoding
TC0100001455.mm.1	6.61	6.79	0.23	0.23	-1.13	0.6111	0.8787	ENSMUST00000104571	Gm23528	predicted gene, 23528 [Source:MGI Symbol;Acc:MGI:5453305]	Small_RNA
TC0100001456.mm.1	5.52	5.55	0.11	0.05	-1.03	0.5808	0.8659				NonCoding
TC0100001457.mm.1	6.64	6.53	0.45	0.13	1.08	0.8088	0.9507				NonCoding
TC0100001458.mm.1	12.7	12.11	0.25	0.26	1.51	0.0021	0.0549	XM_885137.3	Gm6177	predicted gene 6177	Pseudogene
[truncated: 64,330 more rows]
